# Supplementary material for: Global donor and acceptor splicing site kinetics in human cells
Source: eLife. 2019 Apr 26;8:e45056. doi: 10.7554/eLife.45056 (PMC6548502; doi:10.7554/eLife.45056)
Supplement: Supplementary file 1. [file elife-45056-supp1.gz › elife-45056-supp1]

start	end	strand	seqnames
100	343	+	chrS2
100	580	+	chrS4
100	675	+	chrS4
100003024	100006236	-	chr10
100003024	100009837	-	chr10
100003443	100004189	+	chr14
100006343	100009837	-	chr10
10000639	10085275	-	chr7
1000065	1000611	+	chr4
100006648	100007563	-	chr9
100006648	100007577	-	chr9
100006648	100016321	-	chr9
100006648	100018255	-	chr9
100007048	100007577	-	chr9
100007157	100009287	+	chr1
100007157	100009290	+	chr1
100007157	100011364	+	chr1
100007690	100016321	-	chr9
100007690	100018255	-	chr9
100009324	100011364	+	chr1
100010181	100146972	+	chr3
10001023	10002556	-	chr11
10001023	10028451	-	chr11
10001051	10072738	-	chr4
100011534	100015301	+	chr1
100011534	100022385	+	chr1
100011534	100049908	+	chr1
100011759	100146972	+	chr3
100015421	100017681	+	chr1
100015421	100022385	+	chr1
100015421	100043072	+	chr1
100015421	100049908	+	chr1
100015727	100016098	+	chr7
100015727	100017638	+	chr7
100015727	100019230	+	chr7
100015727	100023418	+	chr7
100016439	100018255	-	chr9
100017670	100019230	+	chr7
100017670	100023418	+	chr7
100017692	100023418	+	chr7
100017816	100022385	+	chr1
100017816	100049908	+	chr1
100018314	100020615	-	chr9
100018342	100020615	-	chr9
100019350	100019844	+	chr7
100019350	100023418	+	chr7
100019688	100084686	+	chr14
100020732	100022041	-	chr9
100020732	100052416	-	chr9
100020732	100057819	-	chr9
100020732	100098783	-	chr9
100022227	100052416	+	chr9
100022227	100052416	-	chr9
100022227	100057819	-	chr9
100022227	100098783	-	chr9
100023462	100023551	+	chr7
100023933	100024153	+	chr7
100024308	100029860	+	chr7
100024308	100033304	+	chr7
100025307	100052416	-	chr9
10002622	10003068	+	chr3
10002632	10003078	+	chr3
10002690	10020162	-	chr11
10002690	10028451	-	chr11
10002690	10029764	-	chr11
10002856	10003029	+	chr3
10002856	10003116	+	chr3
100028611	100039595	-	chr12
10002916	10003002	+	chr3
100029953	100030248	+	chr7
100029953	100033304	+	chr7
100030376	100030850	+	chr7
100030376	100033304	+	chr7
100030376	100044783	+	chr7
100031101	100033304	+	chr7
100037756	100039595	-	chr12
100038032	100234813	+	chr7
100038317	100043072	+	chr1
100038317	100049908	+	chr1
100038317	100058665	+	chr1
100039790	100047529	-	chr12
1000429	1000469	-	chr7
100043230	100049908	+	chr1
10004352	10004431	+	chr3
100047639	100047942	-	chr12
100048197	100050167	-	chr12
100049842	100050627	+	chr7
100049842	100051477	+	chr7
100049842	100051480	+	chr7
100049842	100056910	+	chr7
100050005	100058665	+	chr1
100050005	100059877	+	chr1
100050282	100052416	-	chr9
100050319	100051078	-	chr12
100050814	100052416	-	chr9
100050837	100051477	+	chr7
100050837	100056910	+	chr7
100050907	100051572	+	chr7
100051222	100057134	-	chr12
100051222	100057570	-	chr12
100051611	100056910	+	chr7
100052533	100054036	-	chr9
100052533	100057819	-	chr9
100052533	100060099	-	chr9
100052533	100098783	-	chr9
100054168	100057819	-	chr9
100054208	100057819	-	chr9
1000552	1009949	-	chr7
100057262	100057570	-	chr12
100057346	100077449	-	chr6
100057356	100077449	-	chr6
100057406	100057697	+	chr7
100057747	100058028	-	chr12
100057860	100060099	-	chr9
100057860	100098783	-	chr9
100057884	100063787	+	chr7
100057891	100058143	+	chr7
100057891	100063787	+	chr7
100057891	100064082	+	chr7
100058299	100063787	+	chr7
100058729	100059877	+	chr1
100059534	100059849	-	chr12
1000599	1003721	+	chr11
100060006	100061834	+	chr1
100060044	100072671	-	chr12
100060173	100073740	-	chr9
100060173	100098783	-	chr9
100060327	100061284	-	chr7
100061950	100067976	+	chr1
100063980	100064082	+	chr7
100065512	100084686	+	chr14
100066488	100084686	+	chr14
100068196	100068472	+	chr1
100068196	100069613	+	chr1
100068196	100077164	+	chr1
1000685	1003721	+	chr11
100068570	100084686	+	chr14
100068587	100069613	+	chr1
100068587	100077164	+	chr1
100069427	100069484	-	chr12
100069686	100077164	+	chr1
1000698	1000881	+	chr4
100070170	100072671	-	chr12
100071422	100071505	-	chr7
100071422	100071757	-	chr7
100071453	100071788	-	chr7
100071464	100084179	-	chr1
100071469	100071720	-	chr7
100071477	100071812	-	chr7
100071609	100071776	-	chr7
100071758	100071841	-	chr7
100072213	100075134	-	chr7
100072213	100075541	-	chr7
100072814	100083015	-	chr12
100075262	100075541	-	chr7
100075277	100075541	-	chr7
100075631	100076277	-	chr7
100075631	100077228	-	chr7
100075631	100077302	-	chr7
100075631	100079535	-	chr7
100075631	100081634	-	chr7
100075631	100082300	-	chr7
100076366	100077029	-	chr7
100077278	100078450	+	chr1
100077434	100079535	-	chr7
100077434	100079539	-	chr7
100077434	100081634	-	chr7
100077434	100082300	-	chr7
100078549	100080495	+	chr1
100078549	100080507	+	chr1
100079657	100081634	-	chr7
100079657	100081779	-	chr7
100079657	100082300	-	chr7
100080660	100082002	+	chr1
100080660	100086537	+	chr1
100081531	100284049	+	chr13
100081531	100284049	-	chr13
100083135	100084475	-	chr12
100083135	100084530	-	chr12
100083135	100086274	-	chr12
100084230	100085535	-	chr1
100084659	100086274	-	chr12
100084856	100097480	+	chr14
100085339	100086274	-	chr12
100085435	100085535	-	chr1
100085631	100088138	-	chr1
100085631	100098305	-	chr1
100085631	100102954	-	chr1
100086359	100088914	-	chr12
100086728	100088632	-	chr13
1000869	1000947	+	chr10
1000869	1005817	+	chr10
1000869	1000947	-	chr10
100088237	100098305	-	chr1
100088237	100102954	-	chr1
100089067	100089289	+	chr7
100089067	100089292	+	chr7
100089096	100095666	-	chr12
10008916	10073476	-	chr4
100089226	100090160	+	chr13
100089226	100102882	+	chr13
100089226	100111840	+	chr13
100089416	100089614	+	chr7
100089416	100089614	-	chr7
100089747	100090398	+	chr7
100089747	100090591	+	chr7
100090266	100102882	+	chr13
100090488	100090591	+	chr7
100090488	100090591	-	chr7
100090655	100090901	+	chr7
100090655	100091037	+	chr7
100090950	100091037	+	chr7
100091153	100091237	+	chr7
100091308	100091419	+	chr7
100091331	100091419	+	chr7
100091521	100091648	+	chr7
100091521	100091648	-	chr7
100093117	100097833	-	chr7
100093134	100093291	-	chr7
100093402	100094172	+	chr7
100093402	100093818	-	chr7
100093402	100094172	-	chr7
100093664	100094172	-	chr7
100093898	100094172	-	chr7
100094342	100095386	+	chr7
100094342	100095386	-	chr7
100095471	100095773	+	chr7
100095471	100095745	-	chr7
100095471	100095773	-	chr7
100095838	100097364	-	chr12
100095974	100099652	-	chr7
100096168	100097300	-	chr7
100097385	100097613	-	chr7
100097429	100097613	-	chr7
100097506	100098351	-	chr12
100097506	100102765	-	chr12
100097659	100102303	+	chr14
100097659	100123538	+	chr14
100097746	100097833	+	chr7
100097746	100097833	-	chr7
100097746	100098140	-	chr7
100097775	100098140	-	chr7
100097936	100098140	-	chr7
100097949	100098140	+	chr7
100097949	100098140	-	chr7
100098256	100098577	-	chr7
100098282	100098577	-	chr7
100098289	100098577	-	chr7
100098291	100098577	+	chr7
100098291	100098566	-	chr7
100098291	100098577	-	chr7
100098400	100102954	-	chr1
100098483	100102765	-	chr12
100098542	100099641	-	chr12
100098542	100102765	-	chr12
100098671	100099022	-	chr7
100098675	100099022	-	chr7
100098716	100099022	+	chr7
100098716	100099022	-	chr7
100098716	100099278	-	chr7
1000990	1001467	+	chr4
100099187	100099278	-	chr7
100099204	100099278	-	chr7
100099403	100099591	-	chr7
100099404	100099588	-	chr7
100099417	100101300	+	chr9
100099417	100101695	+	chr9
100099417	100101706	+	chr9
100099417	100104497	+	chr9
100099754	100100013	+	chr7
100099754	100100013	-	chr7
100099901	100102765	-	chr12
100100094	100101263	+	chr7
100100094	100100212	-	chr7
100100094	100101199	-	chr7
100100094	100101263	-	chr7
100100436	100112664	-	chr6
100100569	100101025	+	chr9
100100569	100101027	+	chr9
1001014	1005817	+	chr10
1001014	1007017	+	chr10
1001014	1008957	+	chr10
1001014	1005817	-	chr10
100101773	100101879	+	chr7
100101969	100102674	+	chr7
100101969	100103408	+	chr7
100101981	100112664	-	chr6
100101990	100102674	+	chr7
100102380	100123538	+	chr14
100102394	100102674	+	chr7
100102782	100102863	+	chr7
100102782	100103408	+	chr7
100102816	100104497	+	chr9
100102858	100103912	-	chr12
100102961	100103408	+	chr7
100102961	100111840	+	chr13
100103084	100105766	-	chr1
100103520	100103611	+	chr7
100103693	100104091	+	chr7
100103952	100108385	-	chr12
100103952	100142591	-	chr12
100104155	100104873	+	chr7
100104155	100105044	+	chr7
100104561	100111840	+	chr13
100104628	100126382	+	chr9
100104941	100105044	+	chr7
100105099	100105239	+	chr7
100105347	100105444	+	chr7
100105540	100105958	+	chr7
100105904	100106911	-	chr1
100106004	100106240	+	chr7
100106004	100106402	+	chr7
100106292	100106402	+	chr7
100106515	100106657	+	chr7
100106515	100110190	+	chr7
100106994	100107373	-	chr1
100107536	100107627	-	chr1
100107554	100107627	-	chr1
100107624	100107925	+	chr7
100107624	100107925	-	chr7
100107624	100108366	-	chr7
100107718	100107809	-	chr1
100108005	100110291	-	chr1
100108124	100108366	+	chr7
100108124	100108366	-	chr7
100108124	100109947	-	chr7
100108541	100109947	-	chr7
100108549	100128579	-	chr12
100108549	100142591	-	chr12
100110074	100110198	-	chr7
100110074	100110199	-	chr7
100110275	100111138	-	chr7
100110484	100118391	-	chr1
100110484	100119017	-	chr1
100111164	100361893	-	chr14
100111165	100361894	-	chr14
100111322	100111727	-	chr7
100111830	100111921	-	chr7
100111889	100111992	+	chr13
100112000	100112107	-	chr7
100112062	100116050	+	chr13
100112062	100117468	+	chr13
100112062	100154978	+	chr13
100112254	100112797	+	chr7
100112254	100112797	-	chr7
100112754	100161280	-	chr6
100112918	100113348	-	chr7
100112918	100113615	-	chr7
100112918	100113867	-	chr7
100113406	100113615	-	chr7
100113406	100113679	-	chr7
100113406	100113867	-	chr7
100113770	100113867	-	chr7
100113794	100114205	+	chr7
100113955	100114053	-	chr7
100113955	100114083	-	chr7
100114232	100119203	-	chr7
100114269	100115845	-	chr7
100114269	100116513	-	chr7
100114269	100118395	-	chr7
100114269	100118517	-	chr7
100114269	100118879	-	chr7
100114269	100119203	-	chr7
100114269	100119328	-	chr7
100114269	100119694	-	chr7
100114269	100127141	-	chr7
100114999	100146972	+	chr3
100116120	100117468	+	chr13
100116120	100154978	+	chr13
100118516	100119017	-	chr1
100118650	100119203	-	chr7
100118650	100119231	-	chr7
100119138	100119741	-	chr1
100119138	100120393	-	chr1
100119842	100120393	-	chr1
100119863	100122258	+	chr7
100120460	100121377	-	chr1
100121550	100122379	-	chr1
100121550	100123209	-	chr1
100121550	100125881	-	chr1
100121550	100132749	-	chr1
100122386	100122480	+	chr7
100122485	100123209	-	chr1
100122485	100125881	-	chr1
100122485	100132749	-	chr1
100122578	100122783	+	chr7
100122907	100124513	+	chr7
100123290	100123871	-	chr1
100123290	100125881	-	chr1
100123603	100126706	+	chr14
100123603	100128518	+	chr14
100123978	100125881	-	chr1
100124632	100124724	+	chr7
100125074	100125115	+	chr14
100125152	100125229	+	chr14
100125152	100125231	+	chr14
100125152	100125233	+	chr14
100125196	100125281	+	chr14
100125395	100125458	-	chr7
100125770	100125881	-	chr1
100125943	100126651	-	chr1
100125943	100132749	-	chr1
1001264	1008193	+	chr1
100126550	100129675	+	chr9
100126550	100131869	+	chr9
100126550	100155929	+	chr9
100126550	100214924	+	chr9
100126550	100215400	+	chr9
100126550	100226061	+	chr9
100126550	100226099	+	chr9
100126765	100132749	-	chr1
100126769	100132749	-	chr1
100126772	100128518	+	chr14
100127065	100127367	+	chr7
1001282	1008193	+	chr1
100128726	100142591	-	chr12
100128749	100129562	+	chr14
100129685	100132718	+	chr14
100129745	100131703	+	chr9
100129745	100131869	+	chr9
100129745	100226061	+	chr9
100129745	100226099	+	chr9
100131235	100131264	+	chr7
100131764	100131869	+	chr9
100131955	100214924	+	chr9
100131955	100226061	+	chr9
100131955	100226099	+	chr9
100132780	100134200	+	chr14
100132780	100135904	+	chr14
100133316	100136881	+	chr1
100133765	100137482	+	chr1
100134982	100137812	+	chr1
100135969	100137577	+	chr14
100136929	100137018	+	chr1
100136929	100137023	+	chr1
100137086	100139648	+	chr1
100137645	100137739	+	chr14
100137803	100141179	+	chr14
100138898	100141179	+	chr14
100139712	100140181	+	chr1
100139712	100140407	+	chr1
100139712	100140449	+	chr1
100140252	100140407	+	chr1
100140252	100140449	+	chr1
100140388	100146319	+	chr9
100140515	100140844	+	chr1
100140515	100140851	+	chr1
100140515	100140864	+	chr1
100140515	100140966	+	chr1
100141020	100143136	+	chr1
100141247	100141735	+	chr14
100141634	100146972	+	chr3
100141646	100146972	+	chr3
100141794	100143700	+	chr14
100143210	100144068	+	chr1
100144144	100146526	+	chr1
100144144	100147893	+	chr1
100144144	100148092	+	chr1
100144144	100148624	+	chr1
100146908	100148967	-	chr14
100146908	100166604	-	chr14
100147062	100160429	+	chr3
100147062	100166334	+	chr3
100148327	100148624	+	chr1
100148976	100149498	+	chr7
100149034	100149498	+	chr7
100149054	100149498	+	chr7
100149098	100149365	-	chr1
100149098	100152384	-	chr1
100149436	100152384	-	chr1
100149553	100153399	+	chr7
100149566	100153399	+	chr7
100149580	100152652	+	chr7
100149580	100152715	+	chr7
100149580	100153399	+	chr7
100149711	100166604	-	chr14
100150710	100151346	+	chr8
100150710	100151823	+	chr8
100151060	100151387	-	chr7
100151385	100151553	-	chr6
100151388	100151553	-	chr6
100151417	100151823	+	chr8
100151417	100153293	+	chr8
100151629	100156071	-	chr6
100151629	100156386	-	chr6
100151629	100161280	-	chr6
100151917	100153293	+	chr8
100152353	100154859	-	chr10
100152525	100155050	-	chr1
100152758	100153399	+	chr7
100152758	100153399	-	chr7
100153517	100153837	+	chr7
100153518	100153849	+	chr7
100153518	100153866	+	chr7
100153518	100155575	+	chr7
100154360	100154810	+	chr8
100154657	100154978	+	chr13
100154940	100156144	-	chr10
100154940	100164003	-	chr10
100155093	100157286	+	chr13
100155165	100155261	-	chr7
100155182	100155261	-	chr7
100155204	100156171	-	chr1
100155204	100158230	-	chr1
10015527	10023529	-	chr3
10015527	10023559	-	chr3
100155447	100155670	-	chr7
100155451	100155670	-	chr7
100155456	100155670	-	chr7
100155714	100157070	+	chr7
100155826	100156381	-	chr7
100155826	100156385	-	chr7
100155826	100156633	-	chr7
100155920	100156385	-	chr7
100155932	100156385	-	chr7
100156194	100156386	-	chr6
100156235	100158983	-	chr10
100156235	100164003	-	chr10
100156235	100167347	-	chr10
100156235	100174207	-	chr10
100156318	100158230	-	chr1
1001564	1001650	+	chr4
1001564	1001678	+	chr4
100156424	100161280	-	chr6
100156550	100156633	-	chr7
100156717	100156844	-	chr7
100156717	100157093	-	chr7
100156993	100157093	-	chr7
100156997	100157093	-	chr7
100157059	100157164	-	chr12
100157215	100157292	-	chr7
100157215	100157372	-	chr7
100157257	100157527	-	chr12
100157341	100209331	+	chr13
100157446	100157527	-	chr12
100157460	100157632	-	chr7
100157460	100157842	-	chr7
100157740	100157996	-	chr12
100157763	100157842	-	chr7
100157939	100158088	-	chr7
100157939	100158588	-	chr7
100157939	100159345	-	chr7
100158078	100158678	-	chr12
100158078	100158797	-	chr12
100158119	100165813	+	chr8
100158368	100159258	-	chr1
100158874	100158957	-	chr12
100159056	100164003	-	chr10
100159204	100159771	-	chr12
100159416	100160465	-	chr1
100159969	100161601	-	chr12
1001605	1001672	-	chr7
100160502	100162302	+	chr3
100160502	100162305	+	chr3
100160502	100166334	+	chr3
100160572	100168403	-	chr1
100160960	100166501	-	chr7
100161450	100162950	-	chr6
100161450	100196376	-	chr6
100162421	100165813	+	chr8
100162433	100166334	+	chr3
100162433	100167737	+	chr3
100163053	100196376	-	chr6
100164096	100167347	-	chr10
100164096	100174207	-	chr10
100165974	100177815	+	chr8
100166141	100166330	-	chr12
100166317	100166361	-	chr14
100166395	100167737	+	chr3
100166634	100167069	-	chr12
100166634	100167335	-	chr12
100166637	100167069	-	chr12
100166637	100167335	-	chr12
100166698	100166794	-	chr14
100166806	100166970	-	chr7
100166963	100168692	-	chr14
100167142	100167335	-	chr12
100167284	100168545	-	chr7
100167407	100174207	-	chr10
100167444	100167549	-	chr12
100167640	100168451	-	chr12
100167640	100168459	-	chr12
100167640	100168923	-	chr12
100167640	100170564	-	chr12
100167640	100170936	-	chr12
10016780	10020162	-	chr11
10016780	10028451	-	chr11
100167841	100171838	+	chr3
100168595	100173330	-	chr1
100168634	100168923	-	chr12
100169200	100170564	-	chr12
100169200	100170936	-	chr12
100170484	100171260	-	chr7
100170668	100170936	-	chr12
100170988	100173111	-	chr12
100171437	100171538	-	chr7
100171679	100171778	-	chr7
100171900	100172315	+	chr3
100171926	100172086	-	chr7
100172218	100173834	-	chr7
100172218	100174684	-	chr7
100172404	100176326	+	chr3
100173344	100173656	-	chr12
100173344	100177042	-	chr12
100173371	100174842	-	chr1
100173371	100178134	-	chr1
100173685	100177042	-	chr12
100173998	100174087	-	chr7
100173998	100174684	-	chr7
100174282	100175944	-	chr10
100174766	100175571	-	chr7
100174766	100176206	-	chr7
100174766	100177033	-	chr7
100175075	100175103	-	chr1
100175895	100176206	-	chr7
100176071	100178132	-	chr10
100176071	100183755	-	chr10
100176366	100177033	-	chr7
100176416	100178304	+	chr3
100177092	100192230	-	chr14
100177121	100180552	-	chr12
100177906	100180492	+	chr7
100177942	100183374	+	chr8
100177973	100180492	+	chr7
100177973	100182089	+	chr7
100178006	100180067	+	chr7
100178006	100180492	+	chr7
100178006	100182089	+	chr7
100178063	100180492	+	chr7
100178195	100179200	-	chr10
100178232	100179652	-	chr1
100178232	100196213	-	chr1
100178232	100206229	-	chr1
100179248	100183755	-	chr10
100179248	100185513	-	chr10
100180197	100180492	+	chr7
100180673	100181479	+	chr7
100180673	100182089	+	chr7
100180717	100195581	-	chr12
100180717	100198843	-	chr12
100180717	100199519	-	chr12
10018072	10019743	-	chr3
10018072	10023529	-	chr3
10018072	10023559	-	chr3
10018072	10026040	-	chr3
100181541	100182089	+	chr7
100182193	100182722	+	chr7
100182193	100182722	-	chr7
100182840	100186199	+	chr7
100182840	100188452	+	chr7
100182840	100188811	+	chr7
100182840	100189444	+	chr7
100183128	100196213	-	chr1
100183128	100206229	-	chr1
100183437	100183955	+	chr8
100183838	100185513	-	chr10
100184063	100184627	+	chr8
100184734	100187119	+	chr8
100185638	100185798	-	chr10
100185638	100185903	-	chr10
100185638	100185961	-	chr10
100186297	100188452	+	chr7
100186297	100188811	+	chr7
100186443	100190868	-	chr10
100187251	100191389	+	chr8
1001882	1001981	+	chr4
100188530	100188811	+	chr7
100188706	100188811	+	chr7
100189017	100189444	+	chr7
100189597	100192611	+	chr7
100189597	100195308	+	chr7
100189597	100197777	+	chr7
100189628	100190868	-	chr10
100190969	100192458	-	chr10
100190969	100193297	-	chr10
100190969	100193314	-	chr10
100191497	100194111	+	chr8
100191748	100191775	-	chr1
100191748	100191777	-	chr1
100191748	100191779	-	chr1
100192694	100193297	-	chr10
100192725	100195308	+	chr7
100193432	100193983	-	chr10
100193432	100194424	-	chr10
100194029	100194424	-	chr10
100194132	100194424	-	chr10
100194132	100199970	-	chr10
100194522	100199970	-	chr10
100195383	100196299	+	chr7
100195383	100197155	+	chr7
100195383	100197777	+	chr7
100195674	100196871	-	chr12
100195961	100195990	-	chr6
100196423	100206229	-	chr1
100196503	100197155	+	chr7
100196980	100198843	-	chr12
100197222	100355464	+	chr6
100197280	100197777	+	chr7
100197877	100198086	+	chr7
100197877	100198474	+	chr7
10019792	10023559	-	chr3
100198167	100198474	+	chr7
100198304	100198474	+	chr7
100198583	100198842	+	chr7
100198958	100199261	+	chr7
100198973	100199519	-	chr12
100198973	100199552	-	chr12
100199169	100199970	-	chr10
100199368	100199540	+	chr7
100199368	100200235	+	chr7
100199645	100200235	+	chr7
100200021	100200670	-	chr10
100200329	100200452	+	chr7
100200329	100200768	+	chr7
100200543	100200768	+	chr7
100200543	100200890	+	chr7
100200781	100202087	-	chr10
100200781	100204505	-	chr10
100200920	100204939	+	chr12
100200970	100201089	+	chr7
100201061	100204939	+	chr12
100201161	100201263	+	chr7
100201352	100201785	+	chr7
100201475	100201785	+	chr7
100201843	100205308	+	chr7
100201867	100201933	+	chr7
100201867	100201948	+	chr7
100202042	100202171	+	chr7
100202042	100202209	+	chr7
100202042	100211010	+	chr7
100202042	100202171	-	chr7
100202144	100204499	-	chr10
100202150	100204505	-	chr10
100202341	100202453	+	chr7
100202591	100204020	+	chr7
100202591	100204626	+	chr7
100202604	100211393	-	chr7
100202604	100213046	-	chr7
100202604	100222596	-	chr7
10020285	10028451	-	chr11
100204123	100204471	+	chr7
100204123	100204626	+	chr7
100204197	100204626	+	chr7
100204658	100205075	-	chr10
100204776	100205004	+	chr7
100204779	100205004	+	chr7
100204783	100205004	+	chr7
100205058	100205675	+	chr12
100205134	100205226	+	chr7
100205134	100205240	+	chr7
100205134	100205316	+	chr7
100205195	100207229	-	chr10
100205200	100207229	-	chr10
100205200	100209594	-	chr10
100205385	100210943	+	chr7
100205385	100211010	+	chr7
100205745	100207662	+	chr12
100205745	100207726	+	chr12
100205745	100210294	+	chr12
100205758	100207662	+	chr12
100206302	100206444	-	chr1
100206302	100210693	-	chr1
100206417	100207178	-	chr10
100206637	100210693	-	chr1
100207333	100209594	-	chr10
100207653	100215238	-	chr14
100207653	100238222	-	chr14
100207653	100238470	-	chr14
100207787	100210072	+	chr12
100207787	100210165	+	chr12
100207787	100210294	+	chr12
100209464	100214446	+	chr13
100209464	100235841	+	chr13
100209790	100217994	-	chr10
100210209	100210294	+	chr12
100210352	100212255	+	chr12
100210352	100212449	+	chr12
100210772	100211039	-	chr1
100210772	100214816	-	chr1
100211125	100214816	-	chr1
100211186	100211434	+	chr7
100211186	100211437	+	chr7
100211540	100211649	+	chr7
100211540	100211794	+	chr7
100211877	100213359	+	chr7
100211877	100213734	+	chr7
100211995	100213046	-	chr7
100212355	100212449	+	chr12
100212529	100218414	+	chr12
100212728	100213373	+	chr12
100213134	100222596	-	chr7
100213429	100213818	+	chr8
100213429	100220278	+	chr8
100213807	100214006	+	chr7
100213807	100218616	+	chr7
100213919	100220278	+	chr8
100214662	100341608	+	chr7
100214662	100341608	-	chr7
100214984	100215982	-	chr1
100214984	100218625	-	chr1
100215041	100215400	+	chr9
100215489	100216715	+	chr9
100215489	100226061	+	chr9
100215489	100226099	+	chr9
1002162	1002268	+	chr4
100216200	100218625	-	chr1
100216785	100344090	-	chr7
100216808	100226061	+	chr9
100216942	100344251	+	chr7
100216942	100344251	-	chr7
100218126	100218717	-	chr10
100218131	100218717	-	chr10
100218587	100220007	+	chr12
100218587	100220067	+	chr12
100218642	100219248	+	chr7
100218642	100345968	+	chr7
100218642	100345968	-	chr7
100218748	100219226	-	chr1
100218748	100230732	-	chr1
100218748	100235435	-	chr1
100218826	100219007	-	chr10
100218826	100219269	-	chr10
100219017	100346346	+	chr7
100219017	100346346	-	chr7
100219133	100219269	-	chr10
100219343	100230732	-	chr1
100219360	100220587	-	chr10
100219360	100222111	-	chr10
100219401	100219712	+	chr7
100220029	100220113	+	chr7
100220147	100223785	+	chr12
100220432	100225172	+	chr8
100220465	100220546	+	chr7
100220465	100220546	-	chr7
100220674	100220759	+	chr7
100220677	100222111	-	chr10
100220821	100220927	+	chr7
100222182	100222865	-	chr10
100222721	100223569	-	chr7
100222721	100223881	-	chr7
100222981	100225922	-	chr10
1002236	1002699	-	chr7
100223699	100223881	-	chr7
100224076	100233603	-	chr7
100225340	100231155	+	chr8
10022550	10022688	-	chr3
10022585	10022674	-	chr3
100226018	100229427	-	chr10
10022606	10022693	-	chr3
100226236	100229659	+	chr9
100226236	100240059	+	chr9
10022636	10022727	-	chr3
10022651	10024553	-	chr3
100227137	100227870	+	chr7
100229828	100240059	+	chr9
100229828	100242569	+	chr9
100230915	100235435	-	chr1
100231289	100233410	+	chr8
100231289	100239239	+	chr8
100233372	100235666	-	chr10
100233372	100236849	-	chr10
100233372	100238021	-	chr10
100233538	100239239	+	chr8
100233675	100271837	-	chr7
100233675	100325690	-	chr7
100233675	100328835	-	chr7
100234323	100234481	+	chr7
100235512	100240760	-	chr1
100235765	100236849	-	chr10
100235765	100238021	-	chr10
100235879	100236480	+	chr13
100235879	100257594	+	chr13
100235879	100262728	+	chr13
100235879	100268688	+	chr13
100236970	100238021	-	chr10
100237435	100259106	-	chr8
10023748	10025931	-	chr3
10023748	10026040	-	chr3
100237649	100240538	-	chr1
100238118	100242485	-	chr12
100238118	100248899	-	chr12
100238129	100238172	-	chr1
100238232	100243697	-	chr10
100238232	100253420	-	chr10
100238791	100239203	+	chr14
100238996	100239557	+	chr7
100239405	100240402	+	chr8
100239924	100247970	+	chr14
100239924	100262303	+	chr14
100239924	100274697	+	chr14
100239924	100262303	-	chr14
100240241	100242569	+	chr9
100240772	100240890	+	chr8
100240885	100244542	-	chr1
100240885	100248898	-	chr1
100240885	100249769	-	chr1
100241557	100242569	+	chr9
100241846	100242485	-	chr12
100242570	100248899	-	chr12
100242680	100243558	+	chr9
100242680	100246604	+	chr9
100242680	100246615	+	chr9
100242680	100252282	+	chr9
100243778	100245798	-	chr10
100244603	100248898	-	chr1
100244603	100249769	-	chr1
100245914	100246012	-	chr10
100245914	100246794	-	chr10
100246131	100246794	-	chr10
100246782	100252282	+	chr9
100246788	100251967	+	chr9
100246788	100252282	+	chr9
100246936	100250109	-	chr10
100246936	100250247	-	chr10
100248088	100262303	+	chr14
1002486	1002731	+	chr4
100248979	100252175	-	chr12
100249086	100249769	-	chr1
100250314	100253420	-	chr10
100250333	100253420	-	chr10
100252094	100252282	+	chr9
100252302	100252393	-	chr12
100252439	100252906	+	chr9
100252439	100264821	+	chr9
100252537	100253488	-	chr12
100252537	100256048	-	chr12
100253137	100264821	+	chr9
100253185	100253420	-	chr10
100253540	100256261	-	chr10
100253540	100260217	-	chr10
100253540	100267570	-	chr10
100253716	100256048	-	chr12
100256227	100262263	-	chr12
100256477	100260217	-	chr10
100256477	100260965	-	chr10
100256477	100267570	-	chr10
100257674	100258238	+	chr13
100257674	100262728	+	chr13
100257674	100268688	+	chr13
100259247	100259853	-	chr8
100259247	100261541	-	chr8
100259247	100264033	-	chr8
100259247	100268784	-	chr8
100259998	100261541	-	chr8
100259998	100264033	-	chr8
10026007	10040129	-	chr4
100260320	100260965	-	chr10
100260320	100261978	-	chr10
100261029	100261978	-	chr10
100261045	100261978	-	chr10
100261072	100267099	+	chr3
100261072	100279648	+	chr3
100261072	100281741	+	chr3
100261546	100279648	+	chr3
100261756	100264033	-	chr8
100261756	100264670	-	chr8
100261769	100262263	-	chr12
100262064	100267001	-	chr10
100262064	100267521	-	chr10
100262064	100267570	-	chr10
100262410	100263496	-	chr12
100262410	100266919	-	chr12
100262467	100274697	+	chr14
100262467	100276489	+	chr14
100262467	100277417	+	chr14
100262467	100274697	-	chr14
100262832	100268688	+	chr13
100263269	100279648	+	chr3
100263504	100263737	-	chr2
100263894	100266919	-	chr12
100264196	100264670	-	chr8
100264197	100264220	+	chr13
10026474	10028624	+	chr3
10026474	10028628	+	chr3
10026478	10028624	+	chr3
100264786	100268784	-	chr8
100264929	100269989	+	chr9
100264929	100272863	+	chr9
100265248	100265814	-	chr1
100265248	100265828	-	chr1
100265918	100266003	-	chr1
10026627	10028624	+	chr3
100266421	100266523	+	chr1
100266625	100267165	+	chr1
100266625	100267499	+	chr1
100266625	100268073	+	chr1
100266625	100268136	+	chr1
100266625	100268151	+	chr1
100267170	100282942	+	chr12
100267246	100268151	+	chr1
100267249	100279648	+	chr3
100267397	100282942	+	chr12
100267539	100268073	+	chr1
100267539	100268136	+	chr1
100267539	100268151	+	chr1
100267793	100282942	+	chr12
100268296	100270556	+	chr1
100268296	100270578	+	chr1
100268296	100270618	+	chr1
100268784	100273195	+	chr13
100268948	100269868	-	chr8
10026960	10027795	-	chr7
10026960	10029997	-	chr7
100270014	100274952	-	chr8
100270014	100287500	-	chr8
100270681	100273393	+	chr1
100273077	100284319	+	chr9
100273347	100301459	+	chr13
100273347	100302923	+	chr13
100273347	100330560	+	chr13
100273453	100274366	+	chr1
100273453	100274823	+	chr1
100273453	100275598	+	chr1
100274424	100275598	+	chr1
100274759	100276489	+	chr14
100274759	100277417	+	chr14
100274759	100276489	-	chr14
100274966	100275598	+	chr1
100275162	100276629	-	chr8
100275162	100287500	-	chr8
100275162	100288206	-	chr8
100275162	100309866	-	chr8
100275491	100280123	-	chr10
100275494	100280123	-	chr10
10027559	10104675	-	chr4
100275724	100277257	+	chr1
100276649	100277417	+	chr14
100276717	100287500	-	chr8
100277317	100284418	+	chr1
100277317	100285227	+	chr1
100277317	100285239	+	chr1
100277317	100287098	+	chr1
100277317	100291402	+	chr1
10027958	10029997	-	chr7
100279761	100281741	+	chr3
100279761	100295086	+	chr3
100280229	100280933	-	chr10
100280539	100280933	-	chr10
100281054	100282905	-	chr10
100281054	100286096	-	chr10
100281054	100286604	-	chr10
100281848	100283606	+	chr3
100281848	100290577	+	chr3
100281848	100295086	+	chr3
100282804	100282866	-	chr2
100283014	100286096	-	chr10
100283128	100284997	-	chr10
100283148	100291502	+	chr12
100283663	100290577	+	chr3
100283812	100290577	+	chr3
100284489	100285227	+	chr1
100284493	100286913	-	chr2
100284604	100292325	+	chr9
100284604	100292374	+	chr9
100285323	100287098	+	chr1
10028558	10029764	-	chr11
100286214	100286300	-	chr10
100286214	100286604	-	chr10
100286333	100286604	-	chr10
100287064	100290257	-	chr2
100287204	100287818	+	chr1
100287204	100291402	+	chr1
10028722	10032298	+	chr3
10028722	10032831	+	chr3
10028722	10034468	+	chr3
10028722	10035172	+	chr3
100288268	100300527	-	chr8
100288268	100303159	-	chr8
100288268	100309297	-	chr8
100288268	100309866	-	chr8
100288268	100313290	-	chr8
100290421	100291074	-	chr2
100290421	100291205	-	chr2
100290421	100291563	-	chr2
100290421	100294228	-	chr2
100290421	100295431	-	chr2
100290702	100294844	+	chr3
100290702	100295086	+	chr3
100290716	100295086	+	chr3
100291661	100296761	+	chr12
100291661	100298030	+	chr12
100292437	100292946	+	chr9
100292874	100292946	+	chr9
100293033	100293293	-	chr14
100293044	100296916	+	chr9
100293378	100295625	+	chr14
100293378	100295625	-	chr14
100293378	100298841	-	chr14
100294388	100295431	-	chr2
1002945	1003035	+	chr4
100294963	100295086	+	chr3
100295212	100295301	+	chr3
100295349	100296171	+	chr3
100295554	100298835	-	chr2
100295883	100295947	+	chr12
100295994	100298841	-	chr14
100296276	100297922	+	chr3
100297147	100297935	+	chr9
100298011	100300567	+	chr9
100298011	100337588	+	chr9
100298011	100337591	+	chr9
100298046	100299238	+	chr3
100298176	100311043	+	chr12
10029876	10031047	-	chr11
10029876	10031084	-	chr11
100298886	100299014	-	chr14
100298886	100306198	-	chr14
100298951	100299225	-	chr2
100298951	100299716	-	chr2
100299320	100299716	-	chr2
100299332	100302066	+	chr3
100299332	100302075	+	chr3
100299332	100304845	+	chr3
100299549	100299639	-	chr9
100299919	100300643	-	chr2
10030035	10085275	-	chr7
100300652	100303159	-	chr8
100300724	100325690	-	chr7
100300724	100328835	-	chr7
100300788	100302920	-	chr2
100301604	100302923	+	chr13
100302238	100304845	+	chr3
100302305	100303631	-	chr9
100302999	100305750	+	chr13
100302999	100307191	+	chr13
100303044	100309106	-	chr2
100303366	100309866	-	chr8
100303843	100308499	-	chr9
100303843	100310298	-	chr9
100304889	100306436	+	chr3
100304889	100306444	+	chr3
100305835	100307191	+	chr13
100306544	100310402	+	chr3
10030668	10046149	+	chr2
100307261	100309832	+	chr13
100308682	100310298	-	chr9
100308682	100314241	-	chr7
100309226	100312046	-	chr2
100309226	100321188	-	chr2
100309226	100321414	-	chr2
100309909	100330560	+	chr13
100310376	100320264	-	chr9
100310380	100320264	-	chr9
100310543	100311832	+	chr3
100310543	100316098	+	chr3
100310543	100319068	+	chr3
100311194	100312431	+	chr12
10031171	10042843	-	chr11
10031171	10193901	-	chr11
100311878	100313219	+	chr3
100311878	100316098	+	chr3
100312089	100321414	-	chr2
100312654	100313421	+	chr12
100313304	100316098	+	chr3
100313539	100314488	+	chr12
100314615	100315557	+	chr12
100315735	100317802	+	chr12
100316188	100319068	+	chr3
100317926	100319223	+	chr12
100317926	100323524	+	chr12
100317926	100323567	+	chr12
100319205	100320776	+	chr3
100319205	100320815	+	chr3
100319287	100323524	+	chr12
100320399	100321682	-	chr9
100320972	100323586	+	chr3
100320972	100334628	+	chr3
100320972	100339086	+	chr3
100321085	100325690	-	chr7
100321085	100328835	-	chr7
100321085	100330181	-	chr7
100321772	100326288	-	chr9
100321772	100326301	-	chr9
100323639	100324937	+	chr12
100323639	100326621	+	chr12
100323639	100329200	+	chr12
10032424	10032831	+	chr3
100325772	100337024	+	chr1
100325780	100328835	-	chr7
100325854	100337024	+	chr1
100325869	100328835	-	chr7
100326480	100327786	-	chr9
100326755	100327184	+	chr12
100326755	100327977	+	chr12
100326755	100329200	+	chr12
100327166	100327786	-	chr9
100327235	100327977	+	chr12
100327235	100329200	+	chr12
100327896	100399278	+	chr3
100327963	100329139	-	chr9
100327963	100340256	-	chr9
100327963	100346071	-	chr9
100328047	100329200	+	chr12
100329020	100330181	-	chr7
100329020	100330234	-	chr7
100329020	100330462	-	chr7
100329195	100330181	-	chr7
100329276	100329930	-	chr9
100329276	100340256	-	chr9
100329320	100331725	+	chr12
100329320	100334165	+	chr12
100329320	100334193	+	chr12
100329320	100335624	+	chr12
100329320	100335810	+	chr12
10032973	10034468	+	chr3
10032973	10034694	+	chr3
10032973	10035172	+	chr3
100330067	100340256	-	chr9
100330170	100340256	-	chr9
100330170	100346071	-	chr9
100330285	100330462	-	chr7
100330550	100332441	-	chr7
100330550	100335837	-	chr7
100330672	100333572	+	chr13
100330672	100340156	+	chr13
100330672	100368471	+	chr13
100331768	100334165	+	chr12
10033207	10033661	+	chr1
100332577	100335674	-	chr7
100332577	100335837	-	chr7
100332582	100335205	-	chr7
100332582	100335332	-	chr7
100332582	100335674	-	chr7
100332582	100335837	-	chr7
10033359	10033573	+	chr1
10033359	10033628	+	chr1
10033359	10072027	+	chr1
100333904	100353790	-	chr14
100334267	100335624	+	chr12
100334799	100339086	+	chr3
100335037	100337061	+	chr14
100335037	100337061	-	chr14
100335037	100342397	-	chr14
100335113	100339086	+	chr3
100335429	100335837	-	chr7
100335692	100335810	+	chr12
100335907	100337386	+	chr12
100335907	100338527	+	chr12
100336221	100338178	+	chr7
100336221	100338772	+	chr7
100336338	100338178	+	chr7
100336338	100338772	+	chr7
100336512	100337333	+	chr7
10033695	10036518	+	chr1
10033695	10049211	+	chr1
10033695	10072027	+	chr1
10033695	10095460	+	chr1
10033695	10072027	-	chr1
100337203	100342397	+	chr14
100337203	100342397	-	chr14
100337507	100338527	+	chr12
100338015	100338178	+	chr7
100338265	100338772	+	chr7
100338265	100345864	+	chr7
100338890	100340944	+	chr7
100338890	100345864	+	chr7
100338890	100345943	+	chr7
100338895	100345864	+	chr7
100339206	100339814	+	chr3
100339206	100341072	+	chr3
100339936	100341072	+	chr3
100340260	100368471	+	chr13
100340260	100425632	+	chr13
100340370	100346071	-	chr9
100340398	100346071	-	chr9
100341162	100345584	+	chr3
100341162	100346180	+	chr3
100341162	100348802	+	chr3
100342127	100342397	-	chr14
100342487	100343274	-	chr14
100342572	100343274	+	chr14
100342572	100343274	-	chr14
100342592	100343274	-	chr14
100343388	100346745	+	chr14
100343388	100346745	-	chr14
100343388	100353686	-	chr14
10034537	10034694	+	chr3
10034537	10035172	+	chr3
100345679	100346180	+	chr3
100345679	100348802	+	chr3
100345731	100346180	+	chr3
100345969	100349716	+	chr7
100345969	100349730	+	chr7
100345969	100349798	+	chr7
100345969	100355142	+	chr7
100346256	100348802	+	chr3
100346316	100346693	-	chr9
100346316	100347166	-	chr9
100346316	100352771	-	chr9
100346847	100353686	+	chr14
100346847	100351367	-	chr14
100346847	100351391	-	chr14
100346847	100353686	-	chr14
100346879	100347166	-	chr9
1003471	1003548	+	chr4
100347407	100349183	-	chr9
100347407	100352771	-	chr9
100347532	100347890	+	chr10
100347532	100348063	+	chr10
100347532	100348063	-	chr10
100347667	100348063	+	chr10
100347961	100348063	+	chr10
10034799	10035172	+	chr3
10034812	10035172	+	chr3
100348345	100352364	+	chr10
100348347	100348970	+	chr10
100348347	100351114	+	chr10
100348347	100352365	+	chr10
100348347	100354426	+	chr10
100348347	100352365	-	chr10
100348741	100350518	+	chr7
100348830	100350579	+	chr7
100348882	100349014	+	chr3
100348882	100351245	+	chr3
100348882	100352403	+	chr3
100348940	100352365	+	chr10
100349370	100352771	-	chr9
100349373	100352771	-	chr9
100349888	100351251	+	chr7
100349888	100351257	+	chr7
100350252	100350573	+	chr7
100351276	100352365	+	chr10
100351382	100353542	-	chr14
100351385	100353548	-	chr14
100351411	100352162	+	chr7
100351411	100352261	+	chr7
100351411	100352996	+	chr7
100351493	100353686	-	chr14
100351809	100353761	+	chr1
100352245	100352403	+	chr3
10035234	10036286	+	chr3
10035234	10039278	+	chr3
100352479	100352563	+	chr7
100352497	100352621	+	chr10
100352497	100354426	+	chr10
100352497	100360733	+	chr10
100352497	100354426	-	chr10
100352503	100354771	+	chr3
100352724	100354426	+	chr10
100352869	100354426	+	chr10
100352915	100352996	+	chr7
100353004	100353761	+	chr1
100353121	100353686	-	chr14
100353124	100353209	+	chr7
100353124	100353372	+	chr7
100353124	100355142	+	chr7
100353271	100353372	+	chr7
100353271	100354563	+	chr7
100353271	100355142	+	chr7
10035334	10035578	+	chr20
10035334	10038257	+	chr20
100353484	100353894	+	chr7
100353484	100355142	+	chr7
100353582	100353996	+	chr9
100353853	100377545	+	chr1
100353853	100390731	+	chr1
100353870	100354446	+	chr14
100353870	100354446	-	chr14
100353870	100354478	-	chr14
100353870	100360553	-	chr14
100354013	100354563	+	chr7
100354013	100355142	+	chr7
100354096	100390448	+	chr9
100354567	100360553	+	chr14
100354567	100354693	-	chr14
100354567	100360553	-	chr14
100354567	100361707	-	chr14
100354567	100369086	-	chr14
100354567	100375282	-	chr14
100354618	100355142	+	chr7
100354633	100356531	+	chr10
100354633	100360733	+	chr10
100354633	100356531	-	chr10
100354828	100355176	+	chr3
100354828	100357005	+	chr3
100354965	100356341	+	chr10
100355241	100355691	+	chr7
100355241	100356393	+	chr7
100355241	100356749	+	chr7
100355241	100356753	+	chr7
100355241	100358219	+	chr7
10035643	10038257	+	chr20
100356765	100360733	+	chr10
100356765	100360733	-	chr10
100356769	100360738	+	chr10
100356884	100358219	+	chr7
100356884	100358241	+	chr7
100356884	100358263	+	chr7
100356939	100358219	+	chr7
100357048	100357503	+	chr3
100357060	100357750	+	chr10
100357063	100357745	+	chr10
100357604	100358276	+	chr3
100358345	100358443	+	chr3
100358345	100365359	+	chr3
100358367	100358689	+	chr7
100358367	100358898	+	chr7
100358367	100358932	+	chr7
100358486	100365359	+	chr3
100359080	100359259	+	chr7
100359080	100359336	+	chr7
100359538	100367348	+	chr7
100359538	100367352	+	chr7
100359538	100373580	+	chr7
100359538	100373595	+	chr7
100360663	100361707	+	chr14
100360663	100361707	-	chr14
10036141	10040129	-	chr4
100361828	100369086	-	chr14
100361903	100369086	-	chr14
100361922	100369086	+	chr14
100361922	100363337	-	chr14
100361922	100365474	-	chr14
100361922	100365953	-	chr14
100361922	100368373	-	chr14
100361922	100369086	-	chr14
100361922	100374135	-	chr14
100361922	100375282	-	chr14
100361922	100375510	-	chr14
100361922	100376259	-	chr14
1003626	1004011	+	chr4
1003630	1004011	+	chr4
100363226	100377545	+	chr1
100363229	100377545	+	chr1
100363387	100369086	-	chr14
10036340	10039278	+	chr3
10036340	10039720	+	chr3
100363459	100364010	-	chr14
100364984	100377545	+	chr1
100365577	100369086	-	chr14
100365613	100381678	-	chr3
100365718	100368043	+	chr3
100365718	100368043	-	chr3
10036681	10072027	+	chr1
100367618	100373580	+	chr7
100368167	100369037	+	chr3
100368167	100369037	-	chr3
100368167	100372605	-	chr3
100368452	100369086	-	chr14
100368466	100369086	-	chr14
100368575	100425632	+	chr13
100369136	100372605	-	chr3
100369179	100372605	-	chr3
100369259	100370733	-	chr14
100369259	100373979	-	chr14
100369259	100374135	-	chr14
100369259	100375282	-	chr14
100369259	100375283	-	chr14
100369259	100375510	-	chr14
100369259	100376259	-	chr14
100372723	100373537	-	chr3
100373646	100375017	-	chr3
100373646	100377704	-	chr3
100373721	100374043	+	chr7
100373761	100376282	+	chr1
100374013	100380894	+	chr10
100374013	100380982	+	chr10
100374013	100381215	+	chr10
100374065	100375282	-	chr14
100374266	100375282	-	chr14
100374434	100389887	+	chr7
100374434	100397878	+	chr7
100375153	100377704	-	chr3
100375153	100381614	-	chr3
100375351	100375510	-	chr14
100375351	100376259	-	chr14
100375407	100375510	-	chr14
100375407	100376259	-	chr14
100375547	100376259	-	chr14
100376496	100380909	+	chr14
100376496	100468020	+	chr14
100376505	100380909	+	chr14
100376505	100468020	+	chr14
100377622	100379186	+	chr1
100377622	100383465	+	chr1
100377622	100390731	+	chr1
100377913	100381614	-	chr3
100378674	100379006	+	chr14
100379256	100390731	+	chr1
1003805	1006527	+	chr11
100381110	100381215	+	chr10
100381449	100382427	+	chr10
100381449	100388033	+	chr10
100381449	100388036	+	chr10
100381686	100384478	-	chr3
100381747	100468020	+	chr14
100381747	100483993	+	chr14
100381764	100384478	-	chr3
100383641	100390731	+	chr1
100383661	100384478	-	chr3
100384589	100386217	+	chr3
100384589	100386217	-	chr3
100384589	100386804	-	chr3
100386345	100386804	-	chr3
10038648	10043121	+	chr20
100386979	100389640	-	chr3
100386979	100389956	-	chr3
100386979	100400625	-	chr3
100387101	100425632	+	chr13
100389694	100400625	-	chr3
100390037	100400625	-	chr3
100390107	100397878	+	chr7
100390825	100424022	+	chr1
100390825	100424221	+	chr1
100390825	100439931	+	chr1
100390825	100442933	+	chr1
100390825	100455404	+	chr1
100390825	100462650	+	chr1
100392331	100392515	-	chr2
10039358	10039720	+	chr3
100393783	100394011	-	chr2
100393783	100395508	-	chr2
100395615	100397907	-	chr2
100397913	100398660	+	chr7
100397913	100399290	+	chr7
100398143	100402563	-	chr2
100398143	100406575	-	chr2
100398143	100415040	-	chr2
10039846	10040536	+	chr3
10039846	10041463	+	chr3
10039846	10041622	+	chr3
10039846	10042558	+	chr3
100399341	100399580	+	chr7
100399613	100399784	+	chr7
100401337	100401888	-	chr7
100401337	100402515	-	chr7
100401337	100403693	-	chr7
100402042	100402515	-	chr7
100402440	100429696	+	chr3
100402577	100403693	-	chr7
10040265	10051369	-	chr4
100402656	100406575	-	chr2
100402656	100415040	-	chr2
100403786	100404177	-	chr7
100404245	100405012	-	chr7
100404245	100406693	-	chr7
100405094	100406693	-	chr7
10040665	10042632	-	chr2
10040665	10043309	-	chr2
100406708	100408542	-	chr2
100406708	100415040	-	chr2
100406799	100407227	-	chr7
100407304	100408538	-	chr7
100408660	100409427	-	chr7
100408661	100415040	-	chr2
100409545	100415974	-	chr7
1004113	1004259	+	chr4
100415112	100416222	-	chr2
100415112	100416847	-	chr2
100415112	100417257	-	chr2
100415112	100417373	-	chr2
10041517	10041622	+	chr3
100416095	100416304	-	chr7
100416098	100416304	-	chr7
100416457	100417065	-	chr7
10041711	10042558	+	chr3
100417184	100419110	-	chr7
10041797	10041829	-	chr11
10041799	10041831	-	chr11
100419190	100419629	-	chr7
100419814	100420621	-	chr7
100419884	100420621	-	chr7
100420679	100425029	-	chr7
100424161	100439931	+	chr1
100424302	100436132	+	chr1
100424302	100439931	+	chr1
100424302	100442933	+	chr1
100424302	100455404	+	chr1
100424302	100462650	+	chr1
100425137	100428155	-	chr7
100425137	100428567	-	chr7
100425732	100449251	+	chr13
10042664	10042958	+	chr3
10042664	10043049	+	chr3
100426964	100441905	+	chr9
100427394	100429505	+	chr9
100427394	100441905	+	chr9
100427394	100450556	+	chr9
100427571	100441905	+	chr9
100428906	100431029	+	chr7
100429041	100431029	+	chr7
100429514	100430614	+	chr7
100429514	100431029	+	chr7
100429514	100432918	+	chr7
100429570	100431025	+	chr7
100429663	100441905	+	chr9
10042982	10093758	-	chr11
10042982	10188348	-	chr11
10042982	10193901	-	chr11
100429886	100451718	+	chr3
10043050	10043483	+	chr3
10043072	10046149	+	chr2
100430832	100431057	+	chr7
10043151	10043325	+	chr3
10043151	10043483	+	chr3
100431690	100432918	+	chr7
100431690	100433262	+	chr7
100431690	100432918	-	chr7
100433138	100433262	+	chr7
100433138	100433262	-	chr7
10043322	10044393	+	chr20
100433390	100433501	+	chr7
100433618	100435718	+	chr7
100433634	100435720	+	chr7
10043428	10043828	+	chr3
10043443	10043828	+	chr3
100435462	100436382	+	chr7
100435534	100435630	-	chr7
100435534	100435847	-	chr7
100435768	100435847	-	chr7
100435791	100438380	+	chr7
10043593	10043828	+	chr3
100436065	100436140	-	chr7
100436243	100439931	+	chr1
100436383	100438380	+	chr7
10043759	10046149	+	chr2
10043759	10047649	+	chr2
100438503	100439733	+	chr7
100438503	100463678	+	chr7
10043865	10044940	+	chr3
10043865	10044996	+	chr3
10043865	10046579	+	chr3
10043865	10047916	+	chr3
10043865	10052386	+	chr3
100439999	100442933	+	chr1
100439999	100455404	+	chr1
10044119	10044161	+	chr2
100441239	100442933	+	chr1
100442357	100444127	+	chr9
100442357	100445168	+	chr9
100442357	100449102	+	chr9
100442357	100450556	+	chr9
100442357	100470634	+	chr9
100442357	100498764	+	chr9
100442997	100455404	+	chr1
100442997	100462650	+	chr1
100442997	100467955	+	chr1
100444189	100445168	+	chr9
100444207	100445168	+	chr9
10044452	10046149	+	chr2
100445227	100450556	+	chr9
100445238	100446532	+	chr9
100445238	100449102	+	chr9
100445238	100450556	+	chr9
10044544	10045573	+	chr20
100446862	100450556	+	chr9
100448410	100450556	+	chr9
100449176	100450556	+	chr9
100449306	100515426	+	chr13
100449306	100527674	+	chr13
100451098	100457056	-	chr5
100451950	100455776	+	chr3
100455493	100456967	+	chr1
100455493	100462650	+	chr1
100455493	100462794	+	chr1
100455493	100467955	+	chr1
10045698	10049389	+	chr20
100456986	100463362	-	chr7
100457125	100518529	-	chr5
10045729	10046579	+	chr3
10045745	10046579	+	chr3
100458299	100458361	+	chr13
100458301	100458361	+	chr13
100462882	100467955	+	chr1
100462882	100484291	+	chr1
100463687	100463962	-	chr7
100464030	100467551	-	chr7
100464030	100474273	-	chr7
10046420	10047649	+	chr2
100464662	100471719	-	chr10
100464788	100464812	+	chr14
100467169	100467551	-	chr7
10046724	10047916	+	chr3
100467601	100474273	-	chr7
100468095	100473864	+	chr1
100468095	100484291	+	chr1
100468169	100483993	+	chr14
100470730	100471138	+	chr9
100471232	100498764	+	chr9
10047151	10047649	+	chr2
100471767	100478193	-	chr10
100473741	100498764	+	chr9
100473968	100484291	+	chr1
100474441	100477276	-	chr7
100474441	100478793	-	chr7
100477460	100478793	-	chr7
100477463	100478793	-	chr7
100478202	100478793	-	chr7
100478205	100478793	-	chr7
100478308	100478793	-	chr7
100478331	100488857	-	chr10
10048052	10049373	+	chr3
10048052	10052386	+	chr3
100484125	100525869	+	chr14
100484452	100485825	+	chr1
100484452	100494817	+	chr1
100485672	100488026	-	chr10
100485902	100494817	+	chr1
10048596	10052226	+	chr2
100487796	100488026	-	chr10
100488	119467	-	GL000009.2
100488	122563	-	GL000009.2
100488099	100488857	-	chr10
100488975	100489251	-	chr10
100488978	100489251	-	chr10
100489399	100489702	-	chr10
100489667	100490516	+	chr7
100489762	100490007	-	chr10
100489762	100490705	-	chr10
100490137	100490715	-	chr10
100490323	100490705	-	chr10
100490884	100495384	-	chr10
10049356	10072027	+	chr1
100494931	100496001	+	chr1
10049506	10052386	+	chr3
10049506	10060293	+	chr3
100495547	100496257	-	chr10
100496050	100498084	+	chr1
100496432	100496939	-	chr10
100496432	100497134	-	chr10
100496432	100497666	-	chr10
100497281	100497666	-	chr10
100497794	100498028	-	chr10
100498200	100498928	+	chr1
100498208	100498928	+	chr1
100498208	100518250	+	chr1
100498208	100498704	-	chr10
100498208	100499159	-	chr10
100498805	100499159	-	chr10
100498875	100509004	+	chr9
100499259	100499523	-	chr10
100499263	100504813	+	chr1
100499263	100518250	+	chr1
100499263	100518317	+	chr1
100499599	100500109	-	chr10
100499599	100502253	-	chr10
1005	1154	-	KI270720.1
100500160	100502253	-	chr10
10050213	10051662	+	chr20
100502485	100505360	-	chr10
100504938	100518250	+	chr1
100505496	100506039	-	chr10
100506202	100506320	-	chr10
100506421	100507424	-	chr10
100506421	100507907	-	chr10
100507568	100507907	-	chr10
100508049	100509006	-	chr10
100508052	100509006	-	chr10
100509103	100509315	-	chr10
100509103	100516095	-	chr10
100509103	100526974	-	chr10
100509135	100513306	+	chr9
100509512	100516095	-	chr10
100509534	100509931	-	chr6
100510	108334	-	chr16
100510	110515	-	chr16
100510	110524	-	chr16
100510108	100512708	-	chr6
100512804	100516179	-	chr6
100512919	100516179	-	chr6
100513334	100516674	+	chr9
100515568	100527674	+	chr13
10051571	10069675	-	chr4
100516220	100516873	-	chr10
100516328	100517990	-	chr6
100516772	100547743	+	chr9
100516961	100526398	-	chr10
100516961	100526974	-	chr10
100516998	100526398	-	chr10
100518143	100540162	-	chr6
100518612	100534079	-	chr5
10051890	10053111	+	chr20
100522772	100527844	-	chr8
100523930	100526398	-	chr10
100523930	100526974	-	chr10
10052498	10056317	+	chr3
10052498	10060293	+	chr3
100525658	100525775	-	chr10
100525660	100525775	-	chr10
100525662	100525775	-	chr10
100526041	100529067	+	chr14
100526134	100583824	-	chr13
100526555	100526974	-	chr10
100527075	100529365	-	chr10
100527075	100529379	-	chr10
100527345	100527674	+	chr13
100527753	100530097	+	chr13
100528004	100529522	-	chr8
100529209	100529819	+	chr14
100529507	100529766	-	chr10
100529507	100529857	-	chr10
100529861	100532355	-	chr8
100529861	100533208	-	chr8
100532461	100533208	-	chr8
100532602	100583824	-	chr13
10053276	10054461	+	chr20
100533312	100559710	-	chr8
100534153	100535160	-	chr5
100535965	100562053	+	chr5
100536051	100536410	+	chr10
100536136	100536410	+	chr10
100536196	100536410	+	chr10
100536662	100540633	+	chr10
100536662	100544950	+	chr10
100536662	100545942	+	chr10
100539316	100540495	-	chr14
100539568	100544113	+	chr7
100539568	100547679	+	chr7
100539568	100548821	+	chr7
100539915	100539953	-	chr13
100540388	100589633	-	chr6
100540580	100543857	-	chr14
100540783	100544950	+	chr10
100541789	100583824	-	chr13
100543966	100544999	-	chr14
100545067	100546500	-	chr14
100545097	100545942	+	chr10
10054600	10055501	+	chr20
100546050	100546517	+	chr10
100546582	100547139	+	chr10
10054659	10056080	+	chr8
10054659	10106522	+	chr8
10054659	10207832	+	chr8
100546663	100548053	-	chr14
100546663	100567910	-	chr14
100547251	100548092	+	chr10
100547893	100550094	+	chr9
100548916	100550395	+	chr7
100549042	100549065	+	chr10
100550161	100561396	+	chr9
100550512	100553346	+	chr7
100550512	100554092	+	chr7
100550512	100555609	+	chr7
100551570	100559710	-	chr8
100552594	100562221	-	chr7
100553501	100554092	+	chr7
100554259	100555609	+	chr7
100554349	100555201	-	chr15
100554441	100555970	-	chr15
100554483	100556155	-	chr15
100554539	100557719	+	chr10
100554539	100559691	+	chr10
100554676	100555521	+	chr7
100554718	100559710	-	chr8
100554903	100556790	-	chr15
100555017	100555655	-	chr15
100555123	100555228	-	chr15
100555123	100555299	-	chr15
100555123	100555691	-	chr15
100555300	100556761	-	chr15
100555402	100556759	+	chr3
100555478	100556048	-	chr15
100555478	100556119	-	chr15
100555478	100556404	-	chr15
100555478	100556904	-	chr15
100555594	100557412	-	chr15
100555620	100556404	-	chr15
100555727	100557938	-	chr15
100555736	100556593	+	chr7
100555736	100562258	+	chr7
100555736	100562593	+	chr7
100556007	100556077	-	chr15
100556299	100556404	-	chr15
100556428	100557818	-	chr15
100556620	100556797	-	chr15
100556620	100556904	-	chr15
100556627	100562258	+	chr7
100556755	100556790	-	chr15
100556833	100557403	-	chr15
100556985	100557412	-	chr15
100557189	100557403	-	chr15
100557225	100557403	-	chr15
100557469	100557931	-	chr15
100557469	100558469	-	chr15
100557653	100557938	-	chr15
100559524	100564691	-	chr15
100561521	100572517	+	chr9
100562189	100581346	+	chr5
100562189	100586180	+	chr5
100562373	100562502	-	chr7
100562380	100562593	+	chr7
100562683	100562862	+	chr7
100562683	100562883	+	chr7
100562947	100563833	+	chr7
100563074	100566502	+	chr2
100563510	100566502	+	chr2
100563963	100564217	+	chr7
100564304	100564931	+	chr7
10056443	10060293	+	chr3
100564460	100566502	+	chr2
100564786	100565194	-	chr15
100565266	100566353	-	chr15
100565266	100566772	-	chr15
100565266	100573650	-	chr15
100566630	100568930	+	chr2
100567940	100587248	-	chr14
100568313	100568352	+	chr2
100569022	100569577	+	chr2
100569722	100571589	+	chr2
100569722	100576353	+	chr2
100570118	100570450	-	chr15
100570118	100571893	-	chr15
100570661	100571893	-	chr15
100571799	100576353	+	chr2
100571958	100573650	-	chr15
100572010	100573650	-	chr15
100572022	100573650	-	chr15
100572066	100573650	-	chr15
100572572	100572653	-	chr7
100572677	100576515	+	chr9
100572752	100572859	-	chr7
100573014	100573105	-	chr7
100573213	100573296	-	chr7
100573301	100573650	-	chr15
100573382	100574297	+	chr2
100573786	100574346	+	chr12
100573786	100591735	+	chr12
100573786	100592373	+	chr12
100573786	100594874	+	chr12
100574242	100574986	-	chr15
100574357	100575704	-	chr7
100574503	100591733	+	chr12
100575129	100576540	-	chr15
100575129	100576544	-	chr15
100575129	100580262	-	chr15
100575129	100602120	-	chr15
100575305	100575704	-	chr7
100575783	100575870	-	chr7
100575783	100576237	-	chr7
100576009	100576237	-	chr7
100576324	100576693	-	chr7
100576703	100580262	-	chr15
100576778	100576901	-	chr7
100576956	100578188	+	chr9
100577006	100577085	-	chr7
100577006	100577496	-	chr7
100577155	100577272	-	chr7
100577155	100577496	-	chr7
100577155	100577663	-	chr7
100577341	100577496	-	chr7
100577390	100577496	-	chr7
100577559	100577663	-	chr7
100577582	100577663	-	chr7
100577741	100577821	-	chr7
100577913	100578158	-	chr7
100577913	100578398	-	chr7
100578259	100578398	-	chr7
100578466	100578649	-	chr7
100578512	100578649	-	chr7
100578552	100581809	+	chr9
100578552	100585764	+	chr9
100578787	100581776	-	chr7
100580353	100580443	-	chr15
100580353	100580488	-	chr15
100580353	100580800	-	chr15
100580353	100602120	-	chr15
100580946	100586223	-	chr15
100580946	100602116	-	chr15
100580946	100602120	-	chr15
100581405	100586180	+	chr5
100581883	100582040	-	chr7
100582168	100582314	-	chr7
100582460	100585880	-	chr7
100583998	100588740	-	chr13
100586333	100602120	-	chr15
100586665	100589976	+	chr7
100589769	100589947	-	chr6
100590060	100601809	-	chr6
100590076	100590173	+	chr7
1005908	1007017	+	chr10
1005908	1007017	-	chr10
100591857	100592373	+	chr12
100591903	100592782	+	chr7
100592450	100594874	+	chr12
1005929	1007017	+	chr10
100593018	100594382	+	chr7
100594923	100600381	+	chr12
100595224	100595574	+	chr7
100595707	100600533	+	chr7
100600551	100601637	+	chr12
100601754	100611999	+	chr12
100601936	100605567	-	chr6
100602552	100603429	+	chr7
100603047	100603214	+	chr15
100603314	100609706	+	chr15
100603539	100603958	+	chr7
10060404	10062150	+	chr3
10060404	10062153	+	chr3
100604218	100605090	+	chr7
100604503	100604990	+	chr7
100604503	100605090	+	chr7
100605143	100606357	-	chr13
100605216	100605675	+	chr7
100605216	100606415	+	chr7
100605216	100606432	+	chr7
100605701	100606739	-	chr6
100605701	100606950	-	chr6
100605813	100606415	+	chr7
100606428	100612397	-	chr13
[truncated: 340,559 more rows]
