# Supplementary material for: Global donor and acceptor splicing site kinetics in human cells
Source: eLife. 2019 Apr 26;8:e45056. doi: 10.7554/eLife.45056 (PMC6548502; doi:10.7554/eLife.45056)
Supplement: Supplementary file 2. — Each bond is annotated based on GENCODE and major isoform estimation was done using the software Salmon. [file elife-45056-supp2.gz › elife-45056-supp2]

characteristic dinucleotide	start	end	strand	seqnames	eta	gene id	salmon major isoform transcript id	gene type	typ	synthesis [1/cell/min], const rate model	half-life [min], const rate model	synthesis [1/cell/min], coupled model	half-life [min], coupled model	splicing half time [min], coupled model	synthesis [1/cell/min], delay model	splicng half time [min], delay model	delay [min], delay model
NA	30867	30868	+	chr1	NA	NA	NA	NA	donor	0.0167346275518249	8.98471411736294	NA	NA	NA	0.0167164575942025	8.96484671534746	0.0346115863203805
NA	31733	31734	+	chr1	NA	NA	NA	NA	donor	0.120543270559255	1.86236981295813	NA	NA	NA	0.116233032539013	1.86184176920207	0.099920062176207
NA	31777	31778	+	chr1	NA	NA	NA	NA	donor	0.0650372745044051	2.44191208069788	NA	NA	NA	0.0464691425184825	1.808742052115	2.28991565594553
NA	202080	202081	+	chr1	NA	NA	NA	NA	acceptor	0.0360153680842154	3.57854473213084	NA	NA	NA	NA	NA	NA
NA	202253	202254	+	chr1	NA	NA	NA	NA	acceptor	0.656556511811497	2.29597649152671	NA	NA	NA	NA	NA	NA
NA	202297	202298	+	chr1	NA	NA	NA	NA	acceptor	0.468829163022247	2.49962787773814	NA	NA	NA	NA	NA	NA
NA	260057	260058	+	chr1	NA	NA	NA	NA	donor	0.0175751345229258	8.00187074517788	NA	NA	NA	0.0172985296786255	8.0885335392965	0.100332918142538
NA	260061	260062	+	chr1	NA	NA	NA	NA	donor	0.0148986523923717	8.91176986348339	NA	NA	NA	0.0113121732253028	0.0693466904603872	14.9958606093308
NA	264636	264637	+	chr1	NA	NA	NA	NA	donor	0.0479077920279981	7.70777859506247	NA	NA	NA	0.0476432250546728	7.73474305878164	0.0293920648799518
NA	268157	268158	+	chr1	NA	NA	NA	NA	acceptor	0.0627761370141388	4.19512333577115	NA	NA	NA	NA	NA	NA
NA	629184	629185	+	chr1	NA	NA	NA	NA	donor	0.130443530430814	59.4577541366911	NA	NA	NA	0.130395400081237	59.4426941953127	0.00663889288223167
NA	629187	629188	+	chr1	NA	NA	NA	NA	donor	0.1474383019875	58.6070355665234	NA	NA	NA	0.147716812641867	58.431199673754	0.00544403246452149
NA	629191	629192	+	chr1	NA	NA	NA	NA	donor	0.138876135567609	54.76524322362	NA	NA	NA	0.139312722467782	54.4674851918705	0.00690826930315703
NA	629357	629358	+	chr1	NA	NA	NA	NA	acceptor	0.350398213490779	63.6785369293854	NA	NA	NA	NA	NA	NA
NA	629361	629362	+	chr1	NA	NA	NA	NA	acceptor	0.292551946665614	67.5889434703983	NA	NA	NA	NA	NA	NA
NA	629362	629363	+	chr1	NA	NA	NA	NA	acceptor	0.282944421657015	67.910242088433	NA	NA	NA	NA	NA	NA
NA	629685	629686	+	chr1	NA	NA	NA	NA	acceptor	0.0721323347750884	169.558831590668	NA	NA	NA	NA	NA	NA
NA	629743	629744	+	chr1	NA	NA	NA	NA	donor	0.104087366761748	168.836030734269	NA	NA	NA	0.104290650743627	168.52190739888	0.0131723293698658
NA	629763	629764	+	chr1	NA	NA	NA	NA	donor	0.116320767377671	169.545010352471	NA	NA	NA	0.116227559743934	169.798066367705	0.0101855953151483
NA	629768	629769	+	chr1	NA	NA	NA	NA	donor	0.119886543374841	169.80285096929	NA	NA	NA	0.119815870729162	169.8516328682	0.0255142955822173
NA	629773	629774	+	chr1	NA	NA	NA	NA	donor	0.121206313507202	172.094588753374	NA	NA	NA	0.121196359159746	172.028599540583	0.0271788744393493
NA	629782	629783	+	chr1	NA	NA	NA	NA	donor	0.137667729181595	164.381795707241	NA	NA	NA	0.137757214219474	164.24417371037	0.0239275794400116
NA	629783	629784	+	chr1	NA	NA	NA	NA	donor	0.138599356493629	163.009776366925	NA	NA	NA	0.138481510059456	163.173969160306	0.0199777366838478
NA	629795	629796	+	chr1	NA	NA	NA	NA	donor	0.165363908445686	154.627118151251	NA	NA	NA	0.16531158036652	154.642432267915	0.0159398816585678
NA	629813	629814	+	chr1	NA	NA	NA	NA	acceptor	0.204580585913446	141.752812282027	NA	NA	NA	NA	NA	NA
NA	629817	629818	+	chr1	NA	NA	NA	NA	donor	0.214244428490088	141.213510583683	NA	NA	NA	0.213861185987793	141.567753572217	0.0107034754448932
NA	629822	629823	+	chr1	NA	NA	NA	NA	donor	0.226473326911538	143.005140950289	NA	NA	NA	0.226556366833554	142.82411482039	0.0244893154052832
NA	629829	629830	+	chr1	NA	NA	NA	NA	donor	0.246774274973937	141.333952351626	NA	NA	NA	0.246735938344629	141.328330814045	0.0999992393845542
NA	629831	629832	+	chr1	NA	NA	NA	NA	donor	0.253254690002718	140.742019255072	NA	NA	NA	0.253134442429541	140.838798404669	0.00721500384686708
NA	629839	629840	+	chr1	NA	NA	NA	NA	donor	0.300948000013638	137.530067118028	NA	NA	NA	0.301381721816645	137.289697228454	0.0140213549590301
NA	629849	629850	+	chr1	NA	NA	NA	NA	donor	0.367923022184805	132.193439901258	NA	NA	NA	0.367848085442954	132.218123117474	0.00747404771404199
NA	629851	629852	+	chr1	NA	NA	NA	NA	donor	0.377831798224341	130.390116553387	NA	NA	NA	0.378152470282981	130.235277733482	0.00839746958247471
NA	629854	629855	+	chr1	NA	NA	NA	NA	donor	0.390089469035314	129.972784709798	NA	NA	NA	0.390754979107901	129.643293664405	0.0104614866815073
NA	629874	629875	+	chr1	NA	NA	NA	NA	donor	0.487775295607323	119.571214148355	NA	NA	NA	0.487268319629077	119.728966981789	0.00705175842734794
NA	629877	629878	+	chr1	NA	NA	NA	NA	donor	0.494928498876755	119.313861270211	NA	NA	NA	0.494530717051648	119.464377332896	0.00749594154847031
NA	629880	629881	+	chr1	NA	NA	NA	NA	donor	0.510053222190006	118.182148738061	NA	NA	NA	0.510299739892932	118.101574407022	0.00607055748919566
NA	629884	629885	+	chr1	NA	NA	NA	NA	donor	0.534056610703269	117.435577921814	NA	NA	NA	0.533568701461434	117.587487264491	0.0074615579856889
NA	629890	629891	+	chr1	NA	NA	NA	NA	donor	0.597195864694858	111.214090841487	NA	NA	NA	0.596866196721306	111.303854698689	0.00388115310873296
NA	629892	629893	+	chr1	NA	NA	NA	NA	donor	0.614854548671404	109.457417096643	NA	NA	NA	0.613569570430583	109.793319465147	0.00727379219932729
NA	629893	629894	+	chr1	NA	NA	NA	NA	donor	0.634656500570733	108.098919808432	NA	NA	NA	0.63449670057248	108.129333655962	0.00780612038464792
NA	629894	629895	+	chr1	NA	NA	NA	NA	donor	0.64777281013873	107.418423227381	NA	NA	NA	0.648270267794673	107.285662216048	0.0038421215158747
NA	629899	629900	+	chr1	NA	NA	NA	NA	donor	0.715512959862398	103.577866856203	NA	NA	NA	0.71608846997529	103.450167988777	0.00385214984702044
NA	629901	629902	+	chr1	NA	NA	NA	NA	donor	0.740055076141081	101.873843850169	NA	NA	NA	0.739669087585432	101.960968189954	0.00348605671135394
NA	629902	629903	+	chr1	NA	NA	NA	NA	donor	0.746450225303616	101.786907567653	NA	NA	NA	0.746438844029514	101.783301270243	0.00910577665867213
NA	629904	629905	+	chr1	NA	NA	NA	NA	donor	0.754502404620368	102.011647768007	NA	NA	NA	0.753859037855366	102.083241924113	0.00763984644552307
NA	629940	629941	+	chr1	NA	NA	NA	NA	donor	1.64887217684774	109.952353205616	NA	NA	NA	1.64904775486373	109.926493957033	0.00776816914444404
NA	629961	629962	+	chr1	NA	NA	NA	NA	donor	1.62759092133117	109.500310865974	NA	NA	NA	1.62474712362986	109.772675867944	0.00798601173655431
NA	630001	630002	+	chr1	NA	NA	NA	NA	donor	1.36570030087206	110.043365877065	NA	NA	NA	1.36374166185436	110.239014393017	0.00702838174263293
NA	630018	630019	+	chr1	NA	NA	NA	NA	donor	0.962321531480242	99.5435685722782	NA	NA	NA	0.963271119195692	99.3941680210847	0.00500533991949197
NA	630020	630021	+	chr1	NA	NA	NA	NA	donor	0.914261942790496	96.1932588645487	NA	NA	NA	0.912866212819711	96.399424528867	0.00742316912152859
NA	630029	630030	+	chr1	NA	NA	NA	NA	donor	0.747987158996522	79.451417617037	NA	NA	NA	0.748754356197722	79.3655978520046	0.00542576214149757
NA	630039	630040	+	chr1	NA	NA	NA	NA	donor	0.717396169075961	79.1179266067994	NA	NA	NA	0.71807253697929	79.0064543218386	0.002869628618608
NA	630044	630045	+	chr1	NA	NA	NA	NA	donor	0.693104825177695	78.7125501612793	NA	NA	NA	0.69316755101861	78.7044924090556	0.00818868857375704
NA	630045	630046	+	chr1	NA	NA	NA	NA	acceptor	0.666815470148245	79.0711911088762	NA	NA	NA	NA	NA	NA
NA	630049	630050	+	chr1	NA	NA	NA	NA	donor	0.57445169542945	78.8611354000665	NA	NA	NA	0.57430115895245	78.8875626086523	0.0101815580046662
NA	630055	630056	+	chr1	NA	NA	NA	NA	donor	0.480790508146415	78.4864477128587	NA	NA	NA	0.480646640627499	78.5221249937742	0.00924620418563633
NA	630163	630164	+	chr1	NA	NA	NA	NA	acceptor	0.124404805939657	68.2238983308465	NA	NA	NA	NA	NA	NA
NA	630178	630179	+	chr1	NA	NA	NA	NA	acceptor	0.19203318997629	90.7803188416399	NA	NA	NA	NA	NA	NA
NA	630211	630212	+	chr1	NA	NA	NA	NA	acceptor	0.225923757035555	106.30494937646	NA	NA	NA	NA	NA	NA
NA	630213	630214	+	chr1	NA	NA	NA	NA	acceptor	0.231072887909419	109.631343745523	NA	NA	NA	NA	NA	NA
NA	630217	630218	+	chr1	NA	NA	NA	NA	acceptor	0.234619946565653	114.346134333782	NA	NA	NA	NA	NA	NA
NA	630218	630219	+	chr1	NA	NA	NA	NA	acceptor	0.235294345285671	114.593815704307	NA	NA	NA	NA	NA	NA
NA	630221	630222	+	chr1	NA	NA	NA	NA	acceptor	0.238465763768195	115.331372799833	NA	NA	NA	NA	NA	NA
NA	630224	630225	+	chr1	NA	NA	NA	NA	acceptor	0.239151893100952	118.502961311862	NA	NA	NA	NA	NA	NA
NA	630225	630226	+	chr1	NA	NA	NA	NA	acceptor	0.240292159736217	118.629119923776	NA	NA	NA	NA	NA	NA
NA	630226	630227	+	chr1	NA	NA	NA	NA	acceptor	0.241498771365178	118.580830733843	NA	NA	NA	NA	NA	NA
NA	630227	630228	+	chr1	NA	NA	NA	NA	acceptor	0.239682567997727	119.601639674175	NA	NA	NA	NA	NA	NA
NA	630235	630236	+	chr1	NA	NA	NA	NA	acceptor	0.251451814940569	119.471069131894	NA	NA	NA	NA	NA	NA
NA	630238	630239	+	chr1	NA	NA	NA	NA	acceptor	0.25282679974978	120.192220431566	NA	NA	NA	NA	NA	NA
NA	630267	630268	+	chr1	NA	NA	NA	NA	acceptor	0.273466120116742	126.516582211205	NA	NA	NA	NA	NA	NA
NA	630274	630275	+	chr1	NA	NA	NA	NA	acceptor	0.269481785959483	128.120956846862	NA	NA	NA	NA	NA	NA
NA	630278	630279	+	chr1	NA	NA	NA	NA	acceptor	0.265117407421858	130.184914603874	NA	NA	NA	NA	NA	NA
NA	630286	630287	+	chr1	NA	NA	NA	NA	donor	0.256375055858543	131.710417577783	NA	NA	NA	0.25624337460382	131.745359596165	0.0218642292453816
NA	630319	630320	+	chr1	NA	NA	NA	NA	acceptor	0.140575922083844	138.793530067495	NA	NA	NA	NA	NA	NA
NA	630340	630341	+	chr1	NA	NA	NA	NA	acceptor	0.156728514080374	130.348530407968	NA	NA	NA	NA	NA	NA
NA	630396	630397	+	chr1	NA	NA	NA	NA	acceptor	0.1730468817073	129.652405753638	NA	NA	NA	NA	NA	NA
NA	630407	630408	+	chr1	NA	NA	NA	NA	acceptor	0.188211957734528	121.250022954709	NA	NA	NA	NA	NA	NA
NA	630433	630434	+	chr1	NA	NA	NA	NA	acceptor	0.195530638937754	114.764436798068	NA	NA	NA	NA	NA	NA
NA	630450	630451	+	chr1	NA	NA	NA	NA	acceptor	0.197006499334719	108.140140119451	NA	NA	NA	NA	NA	NA
NA	630452	630453	+	chr1	NA	NA	NA	NA	acceptor	0.196589338750211	108.265244137291	NA	NA	NA	NA	NA	NA
NA	630456	630457	+	chr1	NA	NA	NA	NA	acceptor	0.197213539133136	106.824297815867	NA	NA	NA	NA	NA	NA
NA	630457	630458	+	chr1	NA	NA	NA	NA	acceptor	0.196519708665415	106.79844376117	NA	NA	NA	NA	NA	NA
NA	630458	630459	+	chr1	NA	NA	NA	NA	acceptor	0.195078471574356	106.404340793752	NA	NA	NA	NA	NA	NA
NA	630464	630465	+	chr1	NA	NA	NA	NA	donor	0.188594496231814	109.17806774641	NA	NA	NA	0.188165500408315	109.338505523725	0.0107322280314563
NA	630473	630474	+	chr1	NA	NA	NA	NA	donor	0.179065660625514	109.025486508068	NA	NA	NA	0.179055590208606	108.940231002401	0.0128759035247058
NA	630524	630525	+	chr1	NA	NA	NA	NA	acceptor	0.035975887245136	84.5681977101719	NA	NA	NA	NA	NA	NA
NA	630538	630539	+	chr1	NA	NA	NA	NA	acceptor	0.0336079296887291	87.4186496717161	NA	NA	NA	NA	NA	NA
NA	630599	630600	+	chr1	NA	NA	NA	NA	acceptor	0.0202024191165731	95.1084112333361	NA	NA	NA	NA	NA	NA
NA	630603	630604	+	chr1	NA	NA	NA	NA	acceptor	0.0202265770256503	94.9105631287353	NA	NA	NA	NA	NA	NA
NA	630604	630605	+	chr1	NA	NA	NA	NA	acceptor	0.0205334204881321	94.07979226028	NA	NA	NA	NA	NA	NA
NA	630606	630607	+	chr1	NA	NA	NA	NA	acceptor	0.020913708002654	92.3898092250859	NA	NA	NA	NA	NA	NA
NA	630815	630816	+	chr1	NA	NA	NA	NA	donor	0.0217700889887046	118.755978882687	NA	NA	NA	0.0217678088595681	118.714928618603	0.100016406572534
NA	630882	630883	+	chr1	NA	NA	NA	NA	donor	0.0312833854919881	106.695002174223	NA	NA	NA	0.0302849454632609	92.2074177245947	24.6827529042854
NA	630973	630974	+	chr1	NA	NA	NA	NA	donor	0.0426671476498471	85.468682245898	NA	NA	NA	0.0409341198018246	78.4097050655496	14.5328900958865
NA	630987	630988	+	chr1	NA	NA	NA	NA	donor	0.0430093842286199	84.0450471584097	NA	NA	NA	0.0412272602156701	77.4984614368158	13.9984241268698
NA	631065	631066	+	chr1	NA	NA	NA	NA	acceptor	0.0515763878792842	39.9328958381517	NA	NA	NA	NA	NA	NA
NA	631251	631252	+	chr1	NA	NA	NA	NA	acceptor	0.0939221065579026	232.605244547308	NA	NA	NA	NA	NA	NA
NA	631309	631310	+	chr1	NA	NA	NA	NA	acceptor	0.0608557684551831	277.56527059499	NA	NA	NA	NA	NA	NA
NA	631580	631581	+	chr1	NA	NA	NA	NA	acceptor	0.0038342103940285	389.19098871815	NA	NA	NA	NA	NA	NA
NA	631596	631597	+	chr1	NA	NA	NA	NA	acceptor	0.00338731357911602	458.427415614374	NA	NA	NA	NA	NA	NA
NA	631888	631889	+	chr1	NA	NA	NA	NA	acceptor	0.188853915047911	233.072234047388	NA	NA	NA	NA	NA	NA
NA	631996	631997	+	chr1	NA	NA	NA	NA	donor	0.0739634375278102	294.387588122375	NA	NA	NA	0.0879226732414735	115.785248873353	206.100086661206
NA	632015	632016	+	chr1	NA	NA	NA	NA	donor	0.0344007015959972	349.768515236116	NA	NA	NA	0.0473920790724943	24.6994754558029	359.730961126845
NA	632146	632147	+	chr1	NA	NA	NA	NA	acceptor	0.108880138397003	152.219940409018	NA	NA	NA	NA	NA	NA
NA	632364	632365	+	chr1	NA	NA	NA	NA	donor	0.218326740622583	126.92595872766	NA	NA	NA	0.218394883622245	126.783153256	0.0167050890844604
NA	632379	632380	+	chr1	NA	NA	NA	NA	donor	0.210457390103556	121.875615213949	NA	NA	NA	0.21066399783047	121.766076759694	0.0392459357198897
NA	632564	632565	+	chr1	NA	NA	NA	NA	acceptor	0.16026542369531	109.793510565379	NA	NA	NA	NA	NA	NA
NA	632569	632570	+	chr1	NA	NA	NA	NA	acceptor	0.162503827980257	106.397236149174	NA	NA	NA	NA	NA	NA
NA	632583	632584	+	chr1	NA	NA	NA	NA	acceptor	0.0855641132990141	60.4297638227967	NA	NA	NA	NA	NA	NA
NA	632675	632676	+	chr1	NA	NA	NA	NA	donor	0.115750128778602	11.4201630118619	NA	NA	NA	0.0879581629406381	0.0746737790953804	19.2939551106338
NA	632676	632677	+	chr1	NA	NA	NA	NA	donor	0.113184418763479	11.2884188424517	NA	NA	NA	0.086613630382443	0.123541148199687	18.8096339856223
NA	632677	632678	+	chr1	NA	NA	NA	NA	donor	0.112583041242357	11.2586977547541	NA	NA	NA	0.0863755594088873	0.120875720834534	18.7117195950853
NA	632955	632956	+	chr1	NA	NA	NA	NA	donor	0.0728764481725869	165.950205339167	NA	NA	NA	0.072868277054024	166.277756784814	0.00649301266013084
NA	632960	632961	+	chr1	NA	NA	NA	NA	donor	0.0697603819088544	168.117624245193	NA	NA	NA	0.0699491479650374	167.482111177407	0.0232512529721601
NA	633095	633096	+	chr1	NA	NA	NA	NA	acceptor	0.0382589091819667	191.450523583825	NA	NA	NA	NA	NA	NA
NA	633115	633116	+	chr1	NA	NA	NA	NA	donor	0.04392086973367	185.637482291362	NA	NA	NA	0.0439638202712067	185.312844859728	0.0114038157617465
NA	633561	633562	+	chr1	NA	NA	NA	NA	acceptor	0.0460317130789694	30.0355567926942	NA	NA	NA	NA	NA	NA
NA	633562	633563	+	chr1	NA	NA	NA	NA	acceptor	0.0444259831722119	37.3968519673702	NA	NA	NA	NA	NA	NA
NA	633581	633582	+	chr1	NA	NA	NA	NA	donor	0.0527970575592035	80.1477045102689	NA	NA	NA	0.0526612654341458	80.4712745034404	0.00402101255926948
NA	633600	633601	+	chr1	NA	NA	NA	NA	donor	0.0505575646352064	89.2439106722403	NA	NA	NA	0.0504295233776644	89.6598970214381	0.00402896608172962
NA	633602	633603	+	chr1	NA	NA	NA	NA	donor	0.0145835914402973	212.996637167397	NA	NA	NA	0.0146571032799344	211.909466379936	0.0207204352010687
NA	633644	633645	+	chr1	NA	NA	NA	NA	donor	0.031068206365954	153.285031396088	NA	NA	NA	0.0310949601967658	152.966939370825	0.0259228535041232
NA	633790	633791	+	chr1	NA	NA	NA	NA	donor	0.170516462114003	174.280766028974	NA	NA	NA	0.170369627518781	174.468367209102	0.00580455696554833
NA	633793	633794	+	chr1	NA	NA	NA	NA	donor	0.152173646881141	190.696859411793	NA	NA	NA	0.152127116450895	190.636929395473	0.0999978754713827
NA	633853	633854	+	chr1	NA	NA	NA	NA	acceptor	0.0443729364424033	250.035867159172	NA	NA	NA	NA	NA	NA
NA	633944	633945	+	chr1	NA	NA	NA	NA	acceptor	4.48124386638734	261.945543412402	NA	NA	NA	NA	NA	NA
NA	633952	633953	+	chr1	NA	NA	NA	NA	acceptor	5.0577649388301	265.805475934876	NA	NA	NA	NA	NA	NA
NA	633953	633954	+	chr1	NA	NA	NA	NA	acceptor	5.14548999976805	264.656666796645	NA	NA	NA	NA	NA	NA
NA	633954	633955	+	chr1	NA	NA	NA	NA	acceptor	5.24857328742239	263.989282328995	NA	NA	NA	NA	NA	NA
NA	633960	633961	+	chr1	NA	NA	NA	NA	acceptor	5.69867772946346	265.796144952491	NA	NA	NA	NA	NA	NA
NA	633977	633978	+	chr1	NA	NA	NA	NA	acceptor	6.38207250687876	266.146020932087	NA	NA	NA	NA	NA	NA
NA	633979	633980	+	chr1	NA	NA	NA	NA	acceptor	6.47352490383671	264.524328372297	NA	NA	NA	NA	NA	NA
NA	634095	634096	+	chr1	NA	NA	NA	NA	donor	4.09713601336161	242.214886535421	NA	NA	NA	4.09902827983346	242.05183236447	0.00773797427483119
NA	634107	634108	+	chr1	NA	NA	NA	NA	donor	2.81675508137996	228.027392158585	NA	NA	NA	2.81625894371294	228.077955000036	0.0131942301019671
NA	634137	634138	+	chr1	NA	NA	NA	NA	donor	1.40199529283511	189.232829000219	NA	NA	NA	1.40335960660047	188.965912771733	0.00805911181777151
NA	634139	634140	+	chr1	NA	NA	NA	NA	donor	1.30030379988618	180.51934213271	NA	NA	NA	1.29941801787031	180.657895924392	0.00579412866097828
NA	634199	634200	+	chr1	NA	NA	NA	NA	acceptor	0.290546846871941	108.083419177986	NA	NA	NA	NA	NA	NA
NA	634202	634203	+	chr1	NA	NA	NA	NA	donor	0.281762122677396	109.757178687117	NA	NA	NA	0.281940344083937	109.635388584758	0.00621244692263313
NA	634283	634284	+	chr1	NA	NA	NA	NA	donor	0.121796254178507	95.1044740062441	NA	NA	NA	0.122224491789929	94.6554476281236	0.005533122085249
NA	634298	634299	+	chr1	NA	NA	NA	NA	donor	0.129347570422201	90.2457984895149	NA	NA	NA	0.129508163607505	90.0423859302401	0.00587999310874592
NA	634499	634500	+	chr1	NA	NA	NA	NA	acceptor	0.0600360484609117	158.470730649217	NA	NA	NA	NA	NA	NA
NA	634511	634512	+	chr1	NA	NA	NA	NA	acceptor	0.0663410053583562	156.320920744828	NA	NA	NA	NA	NA	NA
NA	634525	634526	+	chr1	NA	NA	NA	NA	acceptor	0.0711679685348106	156.177955623378	NA	NA	NA	NA	NA	NA
NA	745195	745196	+	chr1	NA	NA	NA	NA	acceptor	0.022733291547835	12.1083726689684	NA	NA	NA	NA	NA	NA
NA	745196	745197	+	chr1	NA	NA	NA	NA	acceptor	0.030943497114114	11.5617907179508	NA	NA	NA	NA	NA	NA
NA	779092	779093	+	chr1	NA	NA	NA	NA	donor	0.0094730464589321	72.5792465872352	NA	NA	NA	0.00943054796936222	73.3262786464891	0.0999172802650844
NA	781936	781937	+	chr1	NA	NA	NA	NA	acceptor	0.00624039338792925	99.1496996687342	NA	NA	NA	NA	NA	NA
NA	789281	789282	+	chr1	NA	NA	NA	NA	donor	0.0342560591316746	3.47993793589587	NA	NA	NA	0.0339849219124525	3.47787561998741	0.0389878327443123
NA	790276	790277	+	chr1	NA	NA	NA	NA	donor	0.0744835765993355	4.21177246308338	NA	NA	NA	0.07434736217725	4.20249317248664	0.022160349944687
NA	790291	790292	+	chr1	NA	NA	NA	NA	acceptor	0.103977498319595	3.155689680905	NA	NA	NA	NA	NA	NA
NA	790371	790372	+	chr1	NA	NA	NA	NA	acceptor	0.186869595852573	2.07930196079324	NA	NA	NA	NA	NA	NA
NA	827849	827850	+	chr1	NA	NA	NA	NA	donor	0.00428103032629941	122.772917352498	NA	NA	NA	0.00427312364769174	122.018138810648	0.10029085542059
NA	829002	829003	+	chr1	NA	NA	NA	NA	acceptor	0.126911453155233	3.71263384237408	NA	NA	NA	NA	NA	NA
NA	829104	829105	+	chr1	NA	NA	NA	NA	donor	0.111711520869352	6.85941183089451	NA	NA	NA	0.111548373280684	6.85370461893141	0.021296980396512
NA	839304	839305	+	chr1	NA	NA	NA	NA	donor	3.09162155996796	2.68034864433095	NA	NA	NA	3.00870341628065	2.68233812794447	0.104283831456022
NA	839318	839319	+	chr1	NA	NA	NA	NA	donor	2.24417830261987	2.91721304959955	NA	NA	NA	2.19087568648106	2.91435958152532	0.106236374577726
NA	839332	839333	+	chr1	NA	NA	NA	NA	donor	1.99195194636776	2.91962132273053	NA	NA	NA	1.94410733674964	2.91595738959075	0.107248902897965
NA	839346	839347	+	chr1	NA	NA	NA	NA	donor	1.84105362371915	3.0130039097511	NA	NA	NA	1.79770287383803	3.01162933538537	0.107604875207212
NA	839360	839361	+	chr1	NA	NA	NA	NA	donor	1.48562820629805	3.25920037279377	NA	NA	NA	0.925419746385951	0.274902381667839	7.12073228730041
NA	839360	839361	+	chr1	NA	NA	NA	NA	acceptor	1.48586343707733	3.2595308764046	NA	NA	NA	NA	NA	NA
NA	839374	839375	+	chr1	NA	NA	NA	NA	acceptor	1.53908423498128	3.27024668895386	NA	NA	NA	NA	NA	NA
NA	839388	839389	+	chr1	NA	NA	NA	NA	donor	1.57052886164355	3.19616641572374	NA	NA	NA	0.969144192112501	0.226988802211542	7.12208154640713
NA	839388	839389	+	chr1	NA	NA	NA	NA	acceptor	1.57094408847103	3.19610620762427	NA	NA	NA	NA	NA	NA
NA	839402	839403	+	chr1	NA	NA	NA	NA	donor	1.61356079848778	3.11843278239242	NA	NA	NA	0.998773301882681	0.25194929335714	6.88252602221052
NA	839416	839417	+	chr1	NA	NA	NA	NA	acceptor	1.80683311774362	3.14857019638951	NA	NA	NA	NA	NA	NA
NA	839430	839431	+	chr1	NA	NA	NA	NA	acceptor	1.87594313772749	3.18671903672817	NA	NA	NA	NA	NA	NA
NA	839444	839445	+	chr1	NA	NA	NA	NA	donor	1.9092207639663	3.09051508911584	NA	NA	NA	1.86643256069215	3.08768766794823	0.106486534416665
NA	839444	839445	+	chr1	NA	NA	NA	NA	acceptor	1.9110117128787	3.08755160370752	NA	NA	NA	NA	NA	NA
NA	839458	839459	+	chr1	NA	NA	NA	NA	donor	1.09216791421804	3.06283391830043	NA	NA	NA	1.06667731787614	3.06143674832551	0.106683234927939
NA	839462	839463	+	chr1	NA	NA	NA	NA	donor	1.03442190393614	3.091040928476	NA	NA	NA	1.01065585339127	3.08951072318992	0.106590415409835
NA	839472	839473	+	chr1	NA	NA	NA	NA	donor	0.907487041697005	3.08933225031351	NA	NA	NA	0.886667463302144	3.08852593565648	0.10608072282509
NA	839472	839473	+	chr1	NA	NA	NA	NA	acceptor	0.906950158619919	3.09140280117699	NA	NA	NA	NA	NA	NA
NA	839474	839475	+	chr1	NA	NA	NA	NA	donor	0.886201876408483	3.09579775546511	NA	NA	NA	0.866144339409064	3.09342939516853	0.105850032119596
NA	839486	839487	+	chr1	NA	NA	NA	NA	donor	0.535251116298747	3.32901678687944	NA	NA	NA	0.334577741952724	0.276027309620239	7.27821788035468
NA	839500	839501	+	chr1	NA	NA	NA	NA	acceptor	0.542751586706266	3.21342504520153	NA	NA	NA	NA	NA	NA
NA	839506	839507	+	chr1	NA	NA	NA	NA	acceptor	1.36228298331499	3.13821398694961	NA	NA	NA	NA	NA	NA
NA	839512	839513	+	chr1	NA	NA	NA	NA	acceptor	1.44566390413038	3.13276282937206	NA	NA	NA	NA	NA	NA
NA	839514	839515	+	chr1	NA	NA	NA	NA	donor	1.45707899688366	3.11043759425979	NA	NA	NA	0.928509618475261	0.517349360038895	6.2776966045438
NA	839514	839515	+	chr1	NA	NA	NA	NA	acceptor	1.456721683885	3.11232019161887	NA	NA	NA	NA	NA	NA
NA	839518	839519	+	chr1	NA	NA	NA	NA	donor	1.46192379008471	3.10732319332381	NA	NA	NA	1.42975428349056	3.10350846319033	0.105128003836105
NA	839528	839529	+	chr1	NA	NA	NA	NA	donor	1.46838502814353	3.11817922238659	NA	NA	NA	0.938698699188044	0.537889795816026	6.23914626824311
NA	839548	839549	+	chr1	NA	NA	NA	NA	acceptor	1.47712627146173	3.16912863649969	NA	NA	NA	NA	NA	NA
NA	839556	839557	+	chr1	NA	NA	NA	NA	acceptor	1.49009540992684	3.25564537733416	NA	NA	NA	NA	NA	NA
NA	839560	839561	+	chr1	NA	NA	NA	NA	acceptor	1.53033675194057	3.39284706878669	NA	NA	NA	NA	NA	NA
NA	839570	839571	+	chr1	NA	NA	NA	NA	acceptor	1.40645614239722	3.54998621613217	NA	NA	NA	NA	NA	NA
NA	839584	839585	+	chr1	NA	NA	NA	NA	acceptor	1.29402155974341	3.74881864217554	NA	NA	NA	NA	NA	NA
NA	841199	841200	+	chr1	NA	NA	NA	NA	acceptor	0.0395316239420827	10.8982059595591	NA	NA	NA	NA	NA	NA
NA	841373	841374	+	chr1	NA	NA	NA	NA	donor	0.0469030177963986	24.0317832967595	NA	NA	NA	0.0470389061357977	23.8788248732978	0.0199328686270701
NA	847653	847654	+	chr1	NA	NA	NA	NA	acceptor	0.0282944649145291	21.8483716811793	NA	NA	NA	NA	NA	NA
NA	847806	847807	+	chr1	NA	NA	NA	NA	donor	0.0443293513928925	16.7002763164015	NA	NA	NA	0.0442231744937796	16.6481524055972	0.100204448526744
NA	849483	849484	+	chr1	NA	NA	NA	NA	acceptor	0.0198265919405181	13.8902314975698	NA	NA	NA	NA	NA	NA
NA	849602	849603	+	chr1	NA	NA	NA	NA	donor	0.0712222972206479	6.88776172284861	NA	NA	NA	0.0710328174305182	6.88268253613657	0.0227256597453127
NA	850351	850352	+	chr1	NA	NA	NA	NA	donor	0.0131560613759119	27.4655588526222	NA	NA	NA	0.0132003371044051	27.13919836878	0.0243807361957757
NA	851926	851927	+	chr1	NA	NA	NA	NA	acceptor	0.0546966696231083	10.0340167423892	NA	NA	NA	NA	NA	NA
NA	852110	852111	+	chr1	NA	NA	NA	NA	donor	0.0841800296822695	9.12988629709427	NA	NA	NA	0.0842450761572278	9.11738549344159	0.0202482846721568
NA	852670	852671	+	chr1	NA	NA	NA	NA	acceptor	0.104548090513495	15.701361085849	NA	NA	NA	NA	NA	NA
NA	852766	852767	+	chr1	NA	NA	NA	NA	donor	0.0611451499216072	9.65057664944291	NA	NA	NA	0.0607933933801713	9.6509820564687	0.100047694161386
NA	853390	853391	+	chr1	NA	NA	NA	NA	acceptor	0.17670799467862	4.51600496302359	NA	NA	NA	NA	NA	NA
NA	853421	853422	+	chr1	NA	NA	NA	NA	donor	0.114753373203562	104.926722237853	NA	NA	NA	0.114726398596321	105.029537019189	0.0115972588314741
NA	853425	853426	+	chr1	NA	NA	NA	NA	donor	0.115913171211633	103.587740536331	NA	NA	NA	0.115885099798779	103.592620917448	0.0194709003387032
NA	853719	853720	+	chr1	NA	NA	NA	NA	acceptor	0.0265555112189278	85.8685255171625	NA	NA	NA	NA	NA	NA
NA	853764	853765	+	chr1	NA	NA	NA	NA	acceptor	0.0615495847574927	69.0575820008686	NA	NA	NA	NA	NA	NA
NA	865259	865260	+	chr1	NA	NA	NA	NA	acceptor	0.126390683388479	3.42848405870426	NA	NA	NA	NA	NA	NA
NA	866577	866578	+	chr1	NA	NA	NA	NA	donor	0.210049857643381	2.06666085927118	NA	NA	NA	0.203462489726708	2.06506277339542	0.0999265153331202
NA	866606	866607	+	chr1	NA	NA	NA	NA	donor	0.1712921128333	1.78941500961035	NA	NA	NA	0.165040582613192	1.78847166663881	0.100242047919969
NA	866626	866627	+	chr1	NA	NA	NA	NA	acceptor	0.156581354604897	1.73280550371632	NA	NA	NA	NA	NA	NA
NA	866704	866705	+	chr1	NA	NA	NA	NA	donor	0.155776916914166	1.92570187107726	NA	NA	NA	0.150408092122849	1.92379410205594	0.101592941508976
NA	866753	866754	+	chr1	NA	NA	NA	NA	donor	0.226689557216088	1.79369292445908	NA	NA	NA	0.141890719509734	0.133130907530871	3.8908522223635
NA	866753	866754	+	chr1	NA	NA	NA	NA	acceptor	0.226672448233121	1.79380479496712	NA	NA	NA	NA	NA	NA
NA	866851	866852	+	chr1	NA	NA	NA	NA	donor	0.299158485515953	1.77793501513491	NA	NA	NA	0.185335633398372	0.135180870405139	3.90335766305508
NA	866851	866852	+	chr1	NA	NA	NA	NA	acceptor	0.299223758470862	1.77817131876237	NA	NA	NA	NA	NA	NA
NA	866900	866901	+	chr1	NA	NA	NA	NA	donor	0.200405446937343	1.9950087617628	NA	NA	NA	0.116361937893284	0.016193022442984	4.902910541725
NA	866997	866998	+	chr1	NA	NA	NA	NA	donor	0.124230165282884	2.3019745530478	NA	NA	NA	0.120778777384505	2.29494034005606	0.101646667974612
NA	867047	867048	+	chr1	NA	NA	NA	NA	acceptor	0.0895329702319232	2.25970697091888	NA	NA	NA	NA	NA	NA
NA	867095	867096	+	chr1	NA	NA	NA	NA	acceptor	0.05369206814655	3.09825067905742	NA	NA	NA	NA	NA	NA
NA	867419	867420	+	chr1	NA	NA	NA	NA	acceptor	0.0524305644930452	2.19954897156994	NA	NA	NA	NA	NA	NA
NA	905294	905295	+	chr1	NA	NA	NA	NA	acceptor	0.0402864081262239	13.1866093910161	NA	NA	NA	NA	NA	NA
NA	905679	905680	+	chr1	NA	NA	NA	NA	donor	0.0245539068367355	21.9810740549365	NA	NA	NA	0.0246355922689324	21.7382078703334	0.0998301314913813
NA	905801	905802	+	chr1	NA	NA	NA	NA	acceptor	0.0876853783301076	8.92857871013464	NA	NA	NA	NA	NA	NA
NA	914802	914803	+	chr1	NA	NA	NA	NA	acceptor	0.0116169729614249	26.4121737269066	NA	NA	NA	NA	NA	NA
NA	915003	915004	+	chr1	NA	NA	NA	NA	donor	0.0392978505984672	11.0355896386855	NA	NA	NA	0.0393144894352167	11.0200379413097	0.0161019258467352
NA	915170	915171	+	chr1	NA	NA	NA	NA	acceptor	0.100549876644788	10.6435902675333	NA	NA	NA	NA	NA	NA
NA	915235	915236	+	chr1	NA	NA	NA	NA	donor	0.138307217452253	8.32473068273261	NA	NA	NA	0.138068089995112	8.32272884103256	0.0186324523088077
NA	915318	915319	+	chr1	NA	NA	NA	NA	acceptor	0.0731654161243445	9.21615887593536	NA	NA	NA	NA	NA	NA
NA	924948	924949	+	chr1	NA	NA	NA	NA	donor	0.0304415892408427	24.4395447683296	NA	NA	NA	0.0273752564446571	0.0085238328740228	29.9842082380062
NA	925921	925922	+	chr1	NA	NA	NA	NA	acceptor	0.0555462017302178	10.5450551448394	NA	NA	NA	NA	NA	NA
NA	926013	926014	+	chr1	NA	NA	NA	NA	donor	0.0162715430529105	23.6853398556834	NA	NA	NA	0.014242554104095	0.0117134691690016	30.0081728129568
NA	930154	930155	+	chr1	NA	NA	NA	NA	acceptor	0.0729206920991381	25.7871036439361	NA	NA	NA	NA	NA	NA
NA	930336	930337	+	chr1	NA	NA	NA	NA	donor	0.229063591234826	8.26908251065052	NA	NA	NA	0.227373167067108	8.26745035126771	0.100058164965844
NA	931038	931039	+	chr1	NA	NA	NA	NA	acceptor	0.0664231998001857	12.9242521147151	NA	NA	NA	NA	NA	NA
NA	931089	931090	+	chr1	NA	NA	NA	NA	donor	0.077880290457631	17.3994742495164	NA	NA	NA	0.0595097669251325	0.00431188146473846	29.9922333019585
NA	933973	933974	+	chr1	NA	NA	NA	NA	donor	0.0166986553371053	16.692696519267	NA	NA	NA	0.0126225544687986	0.126048073838711	28.8321651568837
NA	934225	934226	+	chr1	NA	NA	NA	NA	acceptor	0.0776701679675827	10.8618623230689	NA	NA	NA	NA	NA	NA
NA	934253	934254	+	chr1	NA	NA	NA	NA	donor	0.0777132302579735	10.9197437734444	NA	NA	NA	0.0565517836366855	0.0431479815647671	19.9880977364386
NA	934281	934282	+	chr1	NA	NA	NA	NA	donor	0.0474802095847079	10.4222414717489	NA	NA	NA	0.0334732605075541	0.0125483140412177	19.9624451652956
NA	934281	934282	+	chr1	NA	NA	NA	NA	acceptor	0.0475130328172812	10.4055834009879	NA	NA	NA	NA	NA	NA
NA	935771	935772	+	chr1	NA	NA	NA	NA	acceptor	0.0833773810241001	20.2022495131907	NA	NA	NA	NA	NA	NA
NA	935896	935897	+	chr1	NA	NA	NA	NA	donor	0.165696646420414	11.8375736385032	NA	NA	NA	0.11925975892075	1.48557242619848	20.8978839807918
NA	936350	936351	+	chr1	NA	NA	NA	NA	acceptor	0.0115670507307329	22.9250077141464	NA	NA	NA	NA	NA	NA
NA	939039	939040	+	chr1	NA	NA	NA	NA	acceptor	0.0398787328048983	16.2466804126834	NA	NA	NA	NA	NA	NA
NA	939271	939272	+	chr1	NA	NA	NA	NA	acceptor	0.0228668603688552	16.0912106941762	NA	NA	NA	NA	NA	NA
NA	939274	939275	+	chr1	NA	NA	NA	NA	acceptor	0.0261184727390501	31.0131212188327	NA	NA	NA	NA	NA	NA
NA	941306	941307	+	chr1	NA	NA	NA	NA	donor	0.00901249637652072	33.981554455006	NA	NA	NA	0.00843488858168448	0.239331420130594	39.2065491116607
NA	942135	942136	+	chr1	NA	NA	NA	NA	acceptor	0.00870449171520803	36.8657892091267	NA	NA	NA	NA	NA	NA
NA	942409	942410	+	chr1	NA	NA	NA	NA	acceptor	0.00851719696693553	36.0329035118579	NA	NA	NA	NA	NA	NA
NA	942558	942559	+	chr1	NA	NA	NA	NA	acceptor	0.00737618563953145	40.3180963644887	NA	NA	NA	NA	NA	NA
NA	943058	943059	+	chr1	NA	NA	NA	NA	donor	0.160127425783988	22.4524952341589	NA	NA	NA	0.131326999176325	0.268094075345478	35.0177507722806
NA	943252	943253	+	chr1	NA	NA	NA	NA	acceptor	0.0215752045660778	33.776131446468	NA	NA	NA	NA	NA	NA
NA	943377	943378	+	chr1	NA	NA	NA	NA	donor	0.0147902980578604	28.6755777671859	NA	NA	NA	0.0127953409340186	0.308402357614703	39.2550612063606
NA	943697	943698	+	chr1	NA	NA	NA	NA	acceptor	0.0229282994041908	20.862202065655	NA	NA	NA	NA	NA	NA
NA	943808	943809	+	chr1	NA	NA	NA	NA	donor	0.0157452909299841	36.2928439458214	NA	NA	NA	0.0127933916668569	0.115309614351599	59.0509262609039
NA	943907	943908	+	chr1	NA	NA	NA	NA	acceptor	0.030145223468415	33.3959962426733	NA	NA	NA	NA	NA	NA
NA	946401	946402	+	chr1	NA	NA	NA	NA	acceptor	0.0110957996210353	28.3698005660517	NA	NA	NA	NA	NA	NA
NA	961552	961553	+	chr1	NA	NA	NA	NA	donor	0.0312110400851362	49.1637187493054	NA	NA	NA	0.0311842859149897	49.0243982025857	0.104918038160944
NA	961628	961629	+	chr1	NA	NA	NA	NA	acceptor	0.040173005932427	42.3870618547303	NA	NA	NA	NA	NA	NA
NA	961729	961730	+	chr1	NA	NA	NA	NA	donor	0.0229446014413488	128.131042430037	NA	NA	NA	0.024468537247204	0.985395422519318	183.04744470651
NA	961750	961751	+	chr1	NA	NA	NA	NA	donor	0.0248160796182228	58.8637395024741	NA	NA	NA	0.0227505088410185	0.337202677344593	94.6600380376792
NA	961825	961826	+	chr1	NA	NA	NA	NA	acceptor	0.0413123144748756	65.7356949837444	NA	NA	NA	NA	NA	NA
NA	962047	962048	+	chr1	NA	NA	NA	NA	donor	0.147795160429574	43.3604287790831	NA	NA	NA	0.147289167949207	43.3214394846147	0.223267152560683
NA	962285	962286	+	chr1	NA	NA	NA	NA	acceptor	0.0354318956914938	35.3584243225393	NA	NA	NA	NA	NA	NA
NA	962354	962355	+	chr1	NA	NA	NA	NA	acceptor	0.0354192310851001	51.3420837565255	NA	NA	NA	NA	NA	NA
NA	962471	962472	+	chr1	NA	NA	NA	NA	donor	0.0069858758658789	41.2390671315892	NA	NA	NA	0.00636812604412611	17.2554140001741	29.8569723338906
NA	962703	962704	+	chr1	NA	NA	NA	NA	acceptor	0.0121681212943404	42.8592543166594	NA	NA	NA	NA	NA	NA
NA	962917	962918	+	chr1	NA	NA	NA	NA	donor	0.0366455022010927	27.1678300017537	NA	NA	NA	0.0338390752209498	0.267633272184284	31.7895444962005
NA	963031	963032	+	chr1	NA	NA	NA	NA	acceptor	0.00612086927813163	47.6434782007239	NA	NA	NA	NA	NA	NA
NA	963108	963109	+	chr1	NA	NA	NA	NA	acceptor	0.00903790540690049	105.732884708829	NA	NA	NA	NA	NA	NA
NA	963253	963254	+	chr1	NA	NA	NA	NA	donor	0.00542010696709246	92.8407524233805	NA	NA	NA	0.00512370586511884	76.1795857592183	28.993616340119
NA	963336	963337	+	chr1	NA	NA	NA	NA	acceptor	0.0109148398692722	60.5940793662282	NA	NA	NA	NA	NA	NA
NA	963504	963505	+	chr1	NA	NA	NA	NA	donor	0.0227704081544876	51.1220760617538	NA	NA	NA	0.0210209898360853	31.2411327195831	29.1079635911958
NA	963919	963920	+	chr1	NA	NA	NA	NA	acceptor	0.0127896999859925	81.5370948470451	NA	NA	NA	NA	NA	NA
NA	964008	964009	+	chr1	NA	NA	NA	NA	donor	0.00928337878049334	52.003253603436	NA	NA	NA	0.0081661728246165	0.542137500825876	83.9436256305527
NA	964106	964107	+	chr1	NA	NA	NA	NA	acceptor	0.0219512746857343	43.0430433558181	NA	NA	NA	NA	NA	NA
NA	964167	964168	+	chr1	NA	NA	NA	NA	donor	0.0330412510080755	124.550108494868	NA	NA	NA	0.0355225399258219	14.9017732461445	152.6421210674
NA	964180	964181	+	chr1	NA	NA	NA	NA	donor	0.0321059769759166	57.0073675693679	NA	NA	NA	0.0296320857836786	0.285141215062469	89.5257534894469
NA	964348	964349	+	chr1	NA	NA	NA	NA	acceptor	0.0131233301762888	79.4270896757155	NA	NA	NA	NA	NA	NA
NA	964934	964935	+	chr1	NA	NA	NA	NA	acceptor	0.0240192572186367	28.3931531020107	NA	NA	NA	NA	NA	NA
NA	964962	964963	+	chr1	NA	NA	NA	NA	acceptor	0.0301438370748469	32.8824762465342	NA	NA	NA	NA	NA	NA
NA	1001263	1001264	+	chr1	NA	NA	NA	NA	donor	0.0173224013216962	29.0124435203852	NA	NA	NA	0.0173410638726652	28.8414012766391	0.100056442591529
NA	1001281	1001282	+	chr1	NA	NA	NA	NA	donor	0.0191718744447596	20.7630948607248	NA	NA	NA	0.0158902596554045	0.017690229643064	29.9786506535038
NA	1008193	1008194	+	chr1	NA	NA	NA	NA	acceptor	0.0266963193943811	14.4305680911459	NA	NA	NA	NA	NA	NA
NA	1008469	1008470	+	chr1	NA	NA	NA	NA	acceptor	0.0115510290878826	20.3040347991687	NA	NA	NA	NA	NA	NA
NA	1008570	1008571	+	chr1	NA	NA	NA	NA	acceptor	0.0233327034937118	17.311586910299	NA	NA	NA	NA	NA	NA
NA	1022200	1022201	+	chr1	NA	NA	NA	NA	acceptor	0.0258437315548198	22.5943034091835	NA	NA	NA	NA	NA	NA
NA	1022462	1022463	+	chr1	NA	NA	NA	NA	donor	0.0162126816751314	20.0350412985003	NA	NA	NA	0.0161680366191837	20.0131673144891	0.10025896398223
NA	1035276	1035277	+	chr1	NA	NA	NA	NA	acceptor	0.00944013061409854	18.9374633094355	NA	NA	NA	NA	NA	NA
NA	1035324	1035325	+	chr1	NA	NA	NA	NA	donor	0.0213340722204771	29.8561100938782	NA	NA	NA	0.019237016115278	5.98187991011378	29.834103740337
NA	1042162	1042163	+	chr1	NA	NA	NA	NA	donor	0.0115600410610449	28.6958860684013	NA	NA	NA	0.0106382656388263	0.321942861299164	33.2504905781299
NA	1043457	1043458	+	chr1	NA	NA	NA	NA	donor	0.00690871761474488	41.7516175439051	NA	NA	NA	0.00629753461143512	19.5149971844301	28.2322795785576
NA	1045963	1045964	+	chr1	NA	NA	NA	NA	acceptor	0.013505747781126	68.8973879423672	NA	NA	NA	NA	NA	NA
NA	1046088	1046089	+	chr1	NA	NA	NA	NA	donor	0.0168117400366918	84.2060366235538	NA	NA	NA	0.0158638601469846	67.4601529343148	29.2527101387108
NA	1046159	1046160	+	chr1	NA	NA	NA	NA	acceptor	0.0273759258096897	77.9294454321442	NA	NA	NA	NA	NA	NA
NA	1046265	1046266	+	chr1	NA	NA	NA	NA	donor	0.0462967343182967	82.0134281624911	NA	NA	NA	0.0471513226401986	3.13379463462717	113.347195809775
NA	1046396	1046397	+	chr1	NA	NA	NA	NA	acceptor	0.0416775231333201	118.960825746191	NA	NA	NA	NA	NA	NA
NA	1046957	1046958	+	chr1	NA	NA	NA	NA	donor	0.00906280628690221	52.749595877769	NA	NA	NA	0.008057490212572	0.38084053058167	82.4584236912792
NA	1047326	1047327	+	chr1	NA	NA	NA	NA	acceptor	0.0147562774690311	51.394879401331	NA	NA	NA	NA	NA	NA
NA	1047454	1047455	+	chr1	NA	NA	NA	NA	donor	0.0195105397871594	32.3528035107697	NA	NA	NA	0.0176588450563905	0.317127898463262	41.3354914988042
NA	1047775	1047776	+	chr1	NA	NA	NA	NA	acceptor	0.00621892544530106	48.1182311238722	NA	NA	NA	NA	NA	NA
NA	1048011	1048012	+	chr1	NA	NA	NA	NA	acceptor	0.0135481256353452	32.3708262661546	NA	NA	NA	NA	NA	NA
NA	1050232	1050233	+	chr1	NA	NA	NA	NA	acceptor	0.0132073068553855	29.8858295549485	NA	NA	NA	NA	NA	NA
NA	1050426	1050427	+	chr1	NA	NA	NA	NA	acceptor	0.00791564850770049	40.7698247515625	NA	NA	NA	NA	NA	NA
NA	1052730	1052731	+	chr1	NA	NA	NA	NA	donor	0.024651494244376	30.0742823389699	NA	NA	NA	0.0212932614629379	2.58700691986262	40.0930567078933
NA	1052822	1052823	+	chr1	NA	NA	NA	NA	acceptor	0.0363392011071264	25.1391575165946	NA	NA	NA	NA	NA	NA
NA	1053752	1053753	+	chr1	NA	NA	NA	NA	acceptor	0.0117891030856137	46.7851586698931	NA	NA	NA	NA	NA	NA
NA	1054447	1054448	+	chr1	NA	NA	NA	NA	acceptor	0.00734231005912956	36.0209084276355	NA	NA	NA	NA	NA	NA
NA	1054823	1054824	+	chr1	NA	NA	NA	NA	acceptor	0.0040578676095949	123.495386397621	NA	NA	NA	NA	NA	NA
NA	1055215	1055216	+	chr1	NA	NA	NA	NA	donor	0.00538394941999037	461.566911020451	NA	NA	NA	0.00728344356290034	0.389867105732722	552.280323307908
NA	1055376	1055377	+	chr1	NA	NA	NA	NA	acceptor	0.00938444646831238	492.668297926007	NA	NA	NA	NA	NA	NA
NA	1060279	1060280	+	chr1	NA	NA	NA	NA	acceptor	0.00747802937513245	61.6288360156086	NA	NA	NA	NA	NA	NA
NA	1060393	1060394	+	chr1	NA	NA	NA	NA	donor	0.0152521653034197	23.7179960110565	NA	NA	NA	0.0152989476970945	23.468424649014	0.100170817876096
NA	1061019	1061020	+	chr1	NA	NA	NA	NA	acceptor	0.0170187994071293	21.4415735348653	NA	NA	NA	NA	NA	NA
NA	1062056	1062057	+	chr1	NA	NA	NA	NA	donor	0.0126993772344152	27.2507222918649	NA	NA	NA	0.0126890448172556	27.2044815390844	0.0998109280097957
NA	1065829	1065830	+	chr1	NA	NA	NA	NA	acceptor	0.0191170525735845	19.7866693307531	NA	NA	NA	NA	NA	NA
NA	1065948	1065949	+	chr1	NA	NA	NA	NA	acceptor	0.0140308652805221	53.332566780773	NA	NA	NA	NA	NA	NA
NA	1308720	1308721	+	chr1	NA	NA	NA	NA	donor	0.00507650008024423	84.0222178759618	NA	NA	NA	0.00504484614183265	85.1272766315919	0.0997983209613397
NA	1308914	1308915	+	chr1	NA	NA	NA	NA	acceptor	0.00441935165757719	133.890823603719	NA	NA	NA	NA	NA	NA
NA	1308972	1308973	+	chr1	NA	NA	NA	NA	donor	0.00553248273282087	73.5636657158794	NA	NA	NA	0.00553247601334774	73.5304561586799	0.100023445614203
NA	1309085	1309086	+	chr1	NA	NA	NA	NA	acceptor	0.00977370120229835	26.781005444105	NA	NA	NA	NA	NA	NA
NA	1309273	1309274	+	chr1	NA	NA	NA	NA	donor	0.0164366725819526	20.7691250882488	NA	NA	NA	0.0163751721586675	20.8568847431061	0.0999169445721177
NA	1309453	1309454	+	chr1	NA	NA	NA	NA	acceptor	0.0114432732512872	18.1432352551839	NA	NA	NA	NA	NA	NA
NA	1309603	1309604	+	chr1	NA	NA	NA	NA	donor	0.01864996238228	23.1575132213934	NA	NA	NA	0.0186078337726565	23.1461287220038	0.100321371233904
NA	1309680	1309681	+	chr1	NA	NA	NA	NA	acceptor	0.0181759144808568	23.5923367623083	NA	NA	NA	NA	NA	NA
NA	1309705	1309706	+	chr1	NA	NA	NA	NA	acceptor	0.0170153975735888	216.77982499633	NA	NA	NA	NA	NA	NA
NA	1309814	1309815	+	chr1	NA	NA	NA	NA	donor	0.0126724512461512	270.147434677937	NA	NA	NA	0.0159223418613461	1.94222259110643	331.939899773174
NA	1309851	1309852	+	chr1	NA	NA	NA	NA	donor	0.0132676721226672	19.5679674390659	NA	NA	NA	0.0106255700296804	0.0200710493342318	29.9480047992619
NA	1310633	1310634	+	chr1	NA	NA	NA	NA	acceptor	0.0116833674755309	20.9036280188397	NA	NA	NA	NA	NA	NA
NA	1310688	1310689	+	chr1	NA	NA	NA	NA	donor	0.0142761906740872	17.2611304821409	NA	NA	NA	0.0142453828817108	17.1749536697273	0.100042588077546
NA	1310908	1310909	+	chr1	NA	NA	NA	NA	acceptor	0.0322471519990435	14.0351785057194	NA	NA	NA	NA	NA	NA
NA	1311071	1311072	+	chr1	NA	NA	NA	NA	donor	0.0108312332426778	30.1661289990018	NA	NA	NA	0.0107981946658241	30.2539298873476	0.0999115785966985
NA	1311329	1311330	+	chr1	NA	NA	NA	NA	acceptor	0.0128433383657504	14.2005010476708	NA	NA	NA	NA	NA	NA
NA	1312943	1312944	+	chr1	NA	NA	NA	NA	donor	0.0109470836666654	49.0526911144419	NA	NA	NA	0.00991022433253871	34.0357696583573	24.2559900508879
NA	1313469	1313470	+	chr1	NA	NA	NA	NA	acceptor	0.139273537066276	16.5794382070232	NA	NA	NA	NA	NA	NA
NA	1314355	1314356	+	chr1	NA	NA	NA	NA	donor	0.0218587763323168	49.5166727774778	NA	NA	NA	0.0202184849670747	42.7875284063176	13.5089135141762
NA	1314496	1314497	+	chr1	NA	NA	NA	NA	acceptor	0.0118385683088981	63.240426895445	NA	NA	NA	NA	NA	NA
NA	1314624	1314625	+	chr1	NA	NA	NA	NA	donor	0.0478276483901969	38.2482556611336	NA	NA	NA	0.0432578834110917	28.1510794889335	17.5939451902558
NA	1314717	1314718	+	chr1	NA	NA	NA	NA	acceptor	0.071569173849155	28.1505623531403	NA	NA	NA	NA	NA	NA
NA	1315552	1315553	+	chr1	NA	NA	NA	NA	donor	0.0687058458951103	16.2058405282295	NA	NA	NA	0.0596783568212291	1.76672495125007	19.6201280067973
NA	1315903	1315904	+	chr1	NA	NA	NA	NA	acceptor	0.03685077083872	20.4513921068899	NA	NA	NA	NA	NA	NA
NA	1325102	1325103	+	chr1	NA	NA	NA	NA	donor	0.0270240922145169	14.726413450598	NA	NA	NA	0.0199019568123852	0.327379148738358	26.5285128894244
NA	1325595	1325596	+	chr1	NA	NA	NA	NA	donor	0.116402353747964	11.6899835673415	NA	NA	NA	0.0848407805001703	1.18744017131393	20.0087257347161
NA	1326835	1326836	+	chr1	NA	NA	NA	NA	acceptor	0.0660308435850321	8.07377049840841	NA	NA	NA	NA	NA	NA
NA	1327032	1327033	+	chr1	NA	NA	NA	NA	donor	0.0189802942036532	11.1819468020623	NA	NA	NA	0.0121021173663273	0.443882008671495	25.8193547099494
NA	1327240	1327241	+	chr1	NA	NA	NA	NA	acceptor	0.0184411049325091	17.1266404899731	NA	NA	NA	NA	NA	NA
NA	1357213	1357214	+	chr1	NA	NA	NA	NA	acceptor	0.00756868791928678	55.7276036869839	NA	NA	NA	NA	NA	NA
NA	1399685	1399686	+	chr1	NA	NA	NA	NA	donor	0.0347589635313323	92.2373535957509	NA	NA	NA	0.0347286197009616	92.2902182144499	0.100030464420087
NA	1399689	1399690	+	chr1	NA	NA	NA	NA	donor	0.0330179401252442	34.5389952587216	NA	NA	NA	0.0294713337944537	1.62026602810202	45.2298935401155
NA	1400157	1400158	+	chr1	NA	NA	NA	NA	acceptor	0.0954263292597947	21.9721247688759	NA	NA	NA	NA	NA	NA
NA	1400249	1400250	+	chr1	NA	NA	NA	NA	donor	0.133306162245064	49.2276837647993	NA	NA	NA	0.122088867169295	36.0480522241025	24.5270462666592
NA	1400303	1400304	+	chr1	NA	NA	NA	NA	donor	0.156407219946631	14.4982260966462	NA	NA	NA	0.117107452720785	0.638624339577725	26.0421583692277
NA	1400472	1400473	+	chr1	NA	NA	NA	NA	donor	0.109067385102773	11.7849004217007	NA	NA	NA	0.10845697621554	11.7863100231176	0.100129698007823
NA	1400604	1400605	+	chr1	NA	NA	NA	NA	acceptor	0.159359138181759	9.3854577540202	NA	NA	NA	NA	NA	NA
NA	1401242	1401243	+	chr1	NA	NA	NA	NA	acceptor	0.210463295429237	62.5396054348888	NA	NA	NA	NA	NA	NA
NA	1401270	1401271	+	chr1	NA	NA	NA	NA	donor	0.231330465014933	59.4267194471167	NA	NA	NA	0.216854030704887	42.7748590210695	29.2875054347091
NA	1402073	1402074	+	chr1	NA	NA	NA	NA	acceptor	0.1218558438327	7.17202168893132	NA	NA	NA	NA	NA	NA
NA	1402840	1402841	+	chr1	NA	NA	NA	NA	donor	0.0152285642507941	13.2012741821563	NA	NA	NA	0.0124908399440808	3.66237616048611	14.8957337668275
NA	1403526	1403527	+	chr1	NA	NA	NA	NA	acceptor	0.0127101488797335	28.7242622122299	NA	NA	NA	NA	NA	NA
NA	1472306	1472307	+	chr1	NA	NA	NA	NA	donor	0.0426096116356034	21.0032343170224	NA	NA	NA	0.0425714971407309	21.0037326185303	0.0210969419518408
NA	1476603	1476604	+	chr1	NA	NA	NA	NA	donor	0.117141381427213	13.7203810590707	NA	NA	NA	0.116931686228491	13.7065436313656	0.0357354862507589
NA	1476901	1476902	+	chr1	NA	NA	NA	NA	acceptor	0.34237708106532	6.48754252399014	NA	NA	NA	NA	NA	NA
NA	1477273	1477274	+	chr1	NA	NA	NA	NA	acceptor	0.17830964134153	7.75419544271803	NA	NA	NA	NA	NA	NA
NA	1477350	1477351	+	chr1	NA	NA	NA	NA	donor	0.192671064305365	24.2839440889721	NA	NA	NA	0.192787131323773	24.266373830189	0.0105386011011696
NA	1477750	1477751	+	chr1	NA	NA	NA	NA	acceptor	0.0439102937710236	17.6070170262817	NA	NA	NA	NA	NA	NA
NA	1477848	1477849	+	chr1	NA	NA	NA	NA	donor	0.0463481869820835	105.75446283422	NA	NA	NA	0.0464347307680838	105.526279414049	0.0271018153484608
NA	1478351	1478352	+	chr1	NA	NA	NA	NA	donor	0.029247720010804	167.883402788765	NA	NA	NA	0.0291859174082331	168.321022887854	0.100210922326994
NA	1478643	1478644	+	chr1	NA	NA	NA	NA	acceptor	0.099775994376558	60.4265741165909	NA	NA	NA	NA	NA	NA
NA	1478745	1478746	+	chr1	NA	NA	NA	NA	donor	0.0203898971466182	19.5912586200026	NA	NA	NA	0.0164311565038795	0.0223505370276562	29.955684252946
NA	1479048	1479049	+	chr1	NA	NA	NA	NA	acceptor	0.0373570265797857	18.3699158805637	NA	NA	NA	NA	NA	NA
NA	1479108	1479109	+	chr1	NA	NA	NA	NA	donor	0.161140474413518	6.16162908896371	NA	NA	NA	0.159314594952401	6.15523134239706	0.0999253077617183
NA	1479254	1479255	+	chr1	NA	NA	NA	NA	donor	0.959060663506981	3.3691664706192	NA	NA	NA	0.951814815933668	3.37023661455121	0.0362139316789409
NA	1479323	1479324	+	chr1	NA	NA	NA	NA	donor	1.29608722748014	2.94386691256344	NA	NA	NA	1.28488788290015	2.94252749328732	0.0404289409067536
NA	1479383	1479384	+	chr1	NA	NA	NA	NA	donor	1.10464421846547	3.79591937867605	NA	NA	NA	1.08510360794389	3.79500297907271	0.100323480056708
NA	1479402	1479403	+	chr1	NA	NA	NA	NA	donor	1.16376661358161	3.96033114371665	NA	NA	NA	1.1184527516283	3.94883982163448	0.247518460784767
NA	1479409	1479410	+	chr1	NA	NA	NA	NA	donor	1.03781802543081	4.11304893527265	NA	NA	NA	0.858244639768521	3.86048379719165	1.60046287279389
NA	1479479	1479480	+	chr1	NA	NA	NA	NA	donor	1.58184304461752	3.38789366194315	NA	NA	NA	1.55072581003743	3.38475213510715	0.100156138412552
NA	1479522	1479523	+	chr1	NA	NA	NA	NA	donor	1.71066426322973	3.19060713849465	NA	NA	NA	1.65320857647973	3.1852170360158	0.1671272898264
NA	1479527	1479528	+	chr1	NA	NA	NA	NA	donor	1.66801992000275	3.22664521149756	NA	NA	NA	1.29931807220356	2.93301933196706	1.74578116321266
NA	1479553	1479554	+	chr1	NA	NA	NA	NA	donor	1.29920252582548	3.24427537377944	NA	NA	NA	0.783687674211991	1.12334647125705	6.27750868079289
NA	1479597	1479598	+	chr1	NA	NA	NA	NA	donor	1.87293025552351	3.07473980985444	NA	NA	NA	1.83065830554954	3.07423522620177	0.102749917917144
NA	1479605	1479606	+	chr1	NA	NA	NA	NA	donor	1.96491116784256	3.01305028524004	NA	NA	NA	1.91629066110958	3.01962587363464	0.102791266385958
NA	1479625	1479626	+	chr1	NA	NA	NA	NA	donor	2.08573614105648	2.97453117489623	NA	NA	NA	2.03748644116776	2.97411438509549	0.102638652139391
NA	1479630	1479631	+	chr1	NA	NA	NA	NA	donor	2.10964212923478	2.95050243291105	NA	NA	NA	2.0616123026527	2.94792536350635	0.102709905061744
NA	1479710	1479711	+	chr1	NA	NA	NA	NA	acceptor	1.98161487831234	2.87936260613995	NA	NA	NA	NA	NA	NA
NA	1479717	1479718	+	chr1	NA	NA	NA	NA	acceptor	1.99151995202306	2.80007620503715	NA	NA	NA	NA	NA	NA
NA	1479725	1479726	+	chr1	NA	NA	NA	NA	donor	1.61093889647896	2.57872386119142	NA	NA	NA	1.53707838441281	2.57291788680659	0.186683482915272
NA	1479748	1479749	+	chr1	NA	NA	NA	NA	donor	1.65987506329983	2.48119711663461	NA	NA	NA	1.61655616636879	2.47846642386779	0.0996908106212354
NA	1479802	1479803	+	chr1	NA	NA	NA	NA	acceptor	2.29476978135188	2.21620585067421	NA	NA	NA	NA	NA	NA
NA	1479863	1479864	+	chr1	NA	NA	NA	NA	acceptor	3.12383237227773	1.78004647876948	NA	NA	NA	NA	NA	NA
NA	1479911	1479912	+	chr1	NA	NA	NA	NA	acceptor	4.10937252084417	1.44174336401465	NA	NA	NA	NA	NA	NA
NA	1479943	1479944	+	chr1	NA	NA	NA	NA	acceptor	4.07991190975506	1.46348473057857	NA	NA	NA	NA	NA	NA
NA	1479955	1479956	+	chr1	NA	NA	NA	NA	acceptor	3.95469773930142	1.47245651583523	NA	NA	NA	NA	NA	NA
NA	1479956	1479957	+	chr1	NA	NA	NA	NA	acceptor	3.9251861065343	1.4839723060561	NA	NA	NA	NA	NA	NA
NA	1479957	1479958	+	chr1	NA	NA	NA	NA	acceptor	4.03306859893336	1.47667218702046	NA	NA	NA	NA	NA	NA
NA	1479960	1479961	+	chr1	NA	NA	NA	NA	acceptor	4.02729037288104	1.47635818117272	NA	NA	NA	NA	NA	NA
NA	1480866	1480867	+	chr1	NA	NA	NA	NA	acceptor	0.0324599258287714	4.47524854481403	NA	NA	NA	NA	NA	NA
NA	1480936	1480937	+	chr1	NA	NA	NA	NA	donor	0.0325735298858328	5.23483081172568	NA	NA	NA	0.0323212436126653	5.24222114512604	0.0454876062698224
NA	1482137	1482138	+	chr1	NA	NA	NA	NA	acceptor	0.41406003194913	3.05080036756224	NA	NA	NA	NA	NA	NA
NA	1482544	1482545	+	chr1	NA	NA	NA	NA	acceptor	0.0668147200006354	7.06106427325545	NA	NA	NA	NA	NA	NA
NA	1482614	1482615	+	chr1	NA	NA	NA	NA	donor	0.0115925340956968	53.3884903013602	NA	NA	NA	0.0105915153991307	43.8687338928115	18.9923392232093
NA	1485015	1485016	+	chr1	NA	NA	NA	NA	donor	0.0250798435022783	44.8431663409305	NA	NA	NA	0.0251242868388078	44.5347891564843	0.09975534990206
NA	1485015	1485016	+	chr1	NA	NA	NA	NA	acceptor	0.0250890455016487	44.7902434501976	NA	NA	NA	NA	NA	NA
NA	1485171	1485172	+	chr1	NA	NA	NA	NA	donor	0.0843977009783888	5.02620574962551	NA	NA	NA	0.0840087707824804	5.030799228456	0.0292620382971273
NA	1485781	1485782	+	chr1	NA	NA	NA	NA	acceptor	0.0270352648739057	8.00841625099204	NA	NA	NA	NA	NA	NA
NA	1485838	1485839	+	chr1	NA	NA	NA	NA	donor	0.026371828756167	11.9915408476799	NA	NA	NA	0.0262401150780513	11.9604998013239	0.10308061482476
NA	1486109	1486110	+	chr1	NA	NA	NA	NA	acceptor	0.0437904185424756	10.2481950576705	NA	NA	NA	NA	NA	NA
NA	1486114	1486115	+	chr1	NA	NA	NA	NA	acceptor	0.0695248064794782	215.17657827623	NA	NA	NA	NA	NA	NA
NA	1486543	1486544	+	chr1	NA	NA	NA	NA	acceptor	0.0524609999277046	4.32119124757983	NA	NA	NA	NA	NA	NA
NA	1486668	1486669	+	chr1	NA	NA	NA	NA	donor	0.0107317600207363	17.2960508657676	NA	NA	NA	0.0106798574366095	17.3826066538994	0.0710045408203157
NA	1487182	1487183	+	chr1	NA	NA	NA	NA	donor	0.0466363622870094	16.2113510660913	NA	NA	NA	0.0466815114868084	16.155413334953	0.019848789099507
NA	1487862	1487863	+	chr1	NA	NA	NA	NA	acceptor	0.0492716803116285	26.3800981306714	NA	NA	NA	NA	NA	NA
NA	1489203	1489204	+	chr1	NA	NA	NA	NA	acceptor	0.0770824821481758	3.23828208473718	NA	NA	NA	NA	NA	NA
NA	1489274	1489275	+	chr1	NA	NA	NA	NA	donor	0.0259578990512973	19.0419023258587	NA	NA	NA	0.0259799139910009	18.9685406985134	0.0920727485292557
NA	1489691	1489692	+	chr1	NA	NA	NA	NA	acceptor	0.0583530995602648	18.3568478361918	NA	NA	NA	NA	NA	NA
NA	1489752	1489753	+	chr1	NA	NA	NA	NA	donor	0.0193543740982113	56.4962795032071	NA	NA	NA	0.0192722330606652	56.81326008852	0.100550498692473
NA	1489811	1489812	+	chr1	NA	NA	NA	NA	donor	0.0289448229762729	53.5313394362728	NA	NA	NA	0.0268854160922751	46.5392894422418	14.2711560708814
NA	1490256	1490257	+	chr1	NA	NA	NA	NA	acceptor	0.170684147789757	5.90090580323068	NA	NA	NA	NA	NA	NA
NA	1490424	1490425	+	chr1	NA	NA	NA	NA	donor	0.672357383259538	1.74344878661124	NA	NA	NA	0.665769561470057	1.74303005215998	0.0262659472486615
NA	1490562	1490563	+	chr1	NA	NA	NA	NA	acceptor	0.0630969234905189	5.5518001602209	NA	NA	NA	NA	NA	NA
NA	1490671	1490672	+	chr1	NA	NA	NA	NA	donor	0.034088305118242	14.6973449824506	NA	NA	NA	0.0339658617362166	14.6771072748654	0.0997761462341762
NA	1495484	1495485	+	chr1	NA	NA	NA	NA	acceptor	0.0688331471703571	6.38351322842202	NA	NA	NA	NA	NA	NA
NA	1503661	1503662	+	chr1	NA	NA	NA	NA	donor	0.132198336800674	17.3551420680737	NA	NA	NA	0.111137118328254	1.2247207611063	24.2669452715023
NA	1505191	1505192	+	chr1	NA	NA	NA	NA	donor	0.32608426567	14.7686741091396	NA	NA	NA	0.325426878939381	14.765805167708	0.0271666214460111
NA	1505736	1505737	+	chr1	NA	NA	NA	NA	donor	0.070403365095455	16.2923174095774	NA	NA	NA	0.0703907016661797	16.2973922665347	0.0043726084253732
NA	1509204	1509205	+	chr1	NA	NA	NA	NA	acceptor	0.0228661977959531	31.5150892619265	NA	NA	NA	NA	NA	NA
NA	1512236	1512237	+	chr1	NA	NA	NA	NA	donor	0.00988214475270125	591.567964996859	NA	NA	NA	0.0160969507329114	0.564076692250738	574.074203074681
NA	1512322	1512323	+	chr1	NA	NA	NA	NA	acceptor	0.00841832269637309	1240.75962498903	NA	NA	NA	NA	NA	NA
NA	1512690	1512691	+	chr1	NA	NA	NA	NA	donor	0.0563172391823261	14.4488530402958	NA	NA	NA	0.0562993680538316	14.3958491235373	0.0328429887216968
NA	1515633	1515634	+	chr1	NA	NA	NA	NA	acceptor	0.0943393332402888	5.43281838284585	NA	NA	NA	NA	NA	NA
NA	1515636	1515637	+	chr1	NA	NA	NA	NA	acceptor	0.0846808407916951	6.79477975530874	NA	NA	NA	NA	NA	NA
NA	1515858	1515859	+	chr1	NA	NA	NA	NA	donor	0.0341947385506112	16.6676684446712	NA	NA	NA	0.0341808549848747	16.6258989372539	0.0411073796240674
NA	1516011	1516012	+	chr1	NA	NA	NA	NA	acceptor	0.0762978476571686	21.5177097949134	NA	NA	NA	NA	NA	NA
NA	1516088	1516089	+	chr1	NA	NA	NA	NA	donor	0.0646862712053031	25.2572317121003	NA	NA	NA	0.0646538197770154	25.2389609324239	0.0322046667704988
NA	1517310	1517311	+	chr1	NA	NA	NA	NA	acceptor	0.118885478892988	10.8811123669032	NA	NA	NA	NA	NA	NA
NA	1517412	1517413	+	chr1	NA	NA	NA	NA	donor	0.0201245099447437	13.7439303917868	NA	NA	NA	0.0201082072312534	13.7068865607958	0.0999692519536141
NA	1517715	1517716	+	chr1	NA	NA	NA	NA	acceptor	0.0269312366299197	9.82472658487681	NA	NA	NA	NA	NA	NA
NA	1517775	1517776	+	chr1	NA	NA	NA	NA	donor	0.153574599175614	4.85380928563978	NA	NA	NA	0.152970812119064	4.85561560571466	0.0277437701972537
NA	1518920	1518921	+	chr1	NA	NA	NA	NA	acceptor	0.340299058067648	0.477796048544037	NA	NA	NA	NA	NA	NA
NA	1518990	1518991	+	chr1	NA	NA	NA	NA	donor	0.0336166063258437	11.9994720412416	NA	NA	NA	0.0334768649196654	11.9894746954777	0.0658036603346896
NA	1520140	1520141	+	chr1	NA	NA	NA	NA	acceptor	0.0684867587696708	10.5245776561371	NA	NA	NA	NA	NA	NA
NA	1520306	1520307	+	chr1	NA	NA	NA	NA	donor	0.0167787430770149	23.5622874634595	NA	NA	NA	0.0167645616353878	23.5085877162681	0.0998780566618609
NA	1520306	1520307	+	chr1	NA	NA	NA	NA	acceptor	0.0167269544226724	23.6014336190066	NA	NA	NA	NA	NA	NA
NA	1520547	1520548	+	chr1	NA	NA	NA	NA	acceptor	0.0385688585084668	10.4763146705622	NA	NA	NA	NA	NA	NA
NA	1522743	1522744	+	chr1	NA	NA	NA	NA	acceptor	0.0249451537787686	31.5765590187458	NA	NA	NA	NA	NA	NA
NA	1522899	1522900	+	chr1	NA	NA	NA	NA	donor	0.0708220187788946	13.9377210262627	NA	NA	NA	0.0567593280608944	1.10867904295339	19.9940758135835
NA	1523510	1523511	+	chr1	NA	NA	NA	NA	acceptor	0.0113898666989474	56.6945625144102	NA	NA	NA	NA	NA	NA
NA	1523838	1523839	+	chr1	NA	NA	NA	NA	acceptor	0.0338593431458075	10.3967057969357	NA	NA	NA	NA	NA	NA
NA	1523843	1523844	+	chr1	NA	NA	NA	NA	acceptor	0.0692299949863282	425.833797808123	NA	NA	NA	NA	NA	NA
NA	1525239	1525240	+	chr1	NA	NA	NA	NA	acceptor	0.0362962971115001	43.2823013713047	NA	NA	NA	NA	NA	NA
NA	1525291	1525292	+	chr1	NA	NA	NA	NA	donor	0.00508857608051858	182.250529893542	NA	NA	NA	0.00508390146803832	182.165421250282	0.0258496597986483
NA	1527160	1527161	+	chr1	NA	NA	NA	NA	acceptor	0.0110285059890656	39.5488387372266	NA	NA	NA	NA	NA	NA
NA	1527238	1527239	+	chr1	NA	NA	NA	NA	donor	0.00858108793825104	43.2426381742458	NA	NA	NA	0.00793144515301197	33.5419654192145	14.4567371970059
NA	1527694	1527695	+	chr1	NA	NA	NA	NA	acceptor	0.0277022541362395	18.3897347231282	NA	NA	NA	NA	NA	NA
NA	1527809	1527810	+	chr1	NA	NA	NA	NA	donor	0.0656663861245118	189.500676067233	NA	NA	NA	0.0656121842842311	189.820599911096	0.0998021186118794
NA	1527862	1527863	+	chr1	NA	NA	NA	NA	donor	0.0885803156355259	33.4710574521426	NA	NA	NA	0.0887348478046726	33.3283971011573	0.0101905380977543
NA	1529222	1529223	+	chr1	NA	NA	NA	NA	acceptor	0.0164026422568211	59.3120285076787	NA	NA	NA	NA	NA	NA
NA	1529331	1529332	+	chr1	NA	NA	NA	NA	donor	0.01256876083523	44.794104388835	NA	NA	NA	0.0125476073700214	44.8074881610532	0.100170885529621
NA	1533925	1533926	+	chr1	NA	NA	NA	NA	acceptor	0.0173013065736314	37.2686563035672	NA	NA	NA	NA	NA	NA
NA	1535611	1535612	+	chr1	NA	NA	NA	NA	acceptor	0.0283103284538639	12.7168075074202	NA	NA	NA	NA	NA	NA
NA	1616082	1616083	+	chr1	NA	NA	NA	NA	donor	0.00330635354812901	311.385873057299	NA	NA	NA	0.00327218652934211	315.085664880835	0.100180076469669
NA	1616507	1616508	+	chr1	NA	NA	NA	NA	acceptor	0.0292535668912558	19.9430158223995	NA	NA	NA	NA	NA	NA
NA	1616614	1616615	+	chr1	NA	NA	NA	NA	donor	0.0266624860132447	24.9051474412695	NA	NA	NA	0.0231832815370496	0.354573071613706	33.1794317015336
NA	1617515	1617516	+	chr1	NA	NA	NA	NA	donor	0.0905521100948071	12.0803860107895	NA	NA	NA	0.0904653488669098	12.0667702158555	0.0174669160399982
NA	1623388	1623389	+	chr1	NA	NA	NA	NA	acceptor	0.0313440947598487	30.8601926340831	NA	NA	NA	NA	NA	NA
NA	1623430	1623431	+	chr1	NA	NA	NA	NA	acceptor	0.030971699722702	86.5604242154768	NA	NA	NA	NA	NA	NA
NA	1623482	1623483	+	chr1	NA	NA	NA	NA	donor	0.0169225518738392	119.67817214008	NA	NA	NA	0.0163904644962687	103.020943722143	28.1228567857855
NA	1623679	1623680	+	chr1	NA	NA	NA	NA	donor	0.0377172093808815	64.5660907832983	NA	NA	NA	0.0376253838766058	64.6988305761195	0.0998534762919622
NA	1623773	1623774	+	chr1	NA	NA	NA	NA	acceptor	0.0254356871462333	14.684026206781	NA	NA	NA	NA	NA	NA
NA	1623945	1623946	+	chr1	NA	NA	NA	NA	donor	0.00929505560037925	29.6201776769369	NA	NA	NA	0.00851203986163059	0.428976400654968	35.0225134604368
NA	1624794	1624795	+	chr1	NA	NA	NA	NA	acceptor	0.0067216105199366	52.1656822966496	NA	NA	NA	NA	NA	NA
NA	1625428	1625429	+	chr1	NA	NA	NA	NA	donor	0.0210627251940333	40.5207691078738	NA	NA	NA	0.0188130697571682	24.2979101928152	25.5444916170456
NA	1625545	1625546	+	chr1	NA	NA	NA	NA	acceptor	0.0269043227978838	38.8533291140912	NA	NA	NA	NA	NA	NA
NA	1625557	1625558	+	chr1	NA	NA	NA	NA	acceptor	0.029733498906637	112.539365311261	NA	NA	NA	NA	NA	NA
NA	1625653	1625654	+	chr1	NA	NA	NA	NA	donor	0.0326155701750424	38.3947039755496	NA	NA	NA	0.0325795192903195	38.3677421187143	0.0596636722246282
NA	1626649	1626650	+	chr1	NA	NA	NA	NA	acceptor	0.00837788203860895	105.97911199186	NA	NA	NA	NA	NA	NA
NA	1626754	1626755	+	chr1	NA	NA	NA	NA	donor	0.00952293818734935	38.085460028926	NA	NA	NA	0.0095801625843503	37.4666130003465	0.100028890945335
NA	1626836	1626837	+	chr1	NA	NA	NA	NA	acceptor	0.0191265793622763	23.5189403512283	NA	NA	NA	NA	NA	NA
NA	1626999	1627000	+	chr1	NA	NA	NA	NA	donor	0.0208262352692262	19.32379167358	NA	NA	NA	0.0166508949068795	0.0211017104082389	29.9528920661283
NA	1627073	1627074	+	chr1	NA	NA	NA	NA	acceptor	0.00976166523879984	32.8850563531668	NA	NA	NA	NA	NA	NA
NA	1627295	1627296	+	chr1	NA	NA	NA	NA	acceptor	0.0147094364956111	11.9258095630449	NA	NA	NA	NA	NA	NA
NA	1628018	1628019	+	chr1	NA	NA	NA	NA	acceptor	0.0344372719689005	5.6847753382901	NA	NA	NA	NA	NA	NA
NA	1628179	1628180	+	chr1	NA	NA	NA	NA	donor	0.0198476690936328	50.7968484957164	NA	NA	NA	0.0177799067910952	1.14230122128938	78.6739015579459
NA	1628272	1628273	+	chr1	NA	NA	NA	NA	acceptor	0.0130477796084802	66.2065086818634	NA	NA	NA	NA	NA	NA
NA	1628399	1628400	+	chr1	NA	NA	NA	NA	donor	0.0115276459706487	51.1218511759651	NA	NA	NA	0.010548504249629	27.1068902303458	33.9135006111363
NA	1628488	1628489	+	chr1	NA	NA	NA	NA	acceptor	0.0140386144573906	45.7297268239337	NA	NA	NA	NA	NA	NA
NA	1629132	1629133	+	chr1	NA	NA	NA	NA	acceptor	0.0216067398547836	41.9747881490882	NA	NA	NA	NA	NA	NA
NA	1629566	1629567	+	chr1	NA	NA	NA	NA	donor	0.020877434250608	24.0948497650982	NA	NA	NA	0.0208606374213668	24.0087925525087	0.100328604199976
NA	1629638	1629639	+	chr1	NA	NA	NA	NA	acceptor	0.0425576710085771	20.2860892224328	NA	NA	NA	NA	NA	NA
NA	1629704	1629705	+	chr1	NA	NA	NA	NA	donor	0.0264629001702114	11.4168978435696	NA	NA	NA	0.0262967250538686	11.3974613349735	0.0999991755961182
NA	1630291	1630292	+	chr1	NA	NA	NA	NA	acceptor	0.0702106075623428	6.35845281353869	NA	NA	NA	NA	NA	NA
NA	1631784	1631785	+	chr1	NA	NA	NA	NA	donor	0.0603873182543747	32.1179219566371	NA	NA	NA	0.0542532056939973	0.537833089258252	44.0201592134524
NA	1649054	1649055	+	chr1	NA	NA	NA	NA	donor	0.0271943822709584	5.77821129740667	NA	NA	NA	0.0270183409252969	5.77657555701452	0.0439432393898006
NA	1659350	1659351	+	chr1	NA	NA	NA	NA	donor	0.00807213761971484	47.793679764082	NA	NA	NA	0.00803060193748559	47.9471680476012	0.100101436755962
NA	1659452	1659453	+	chr1	NA	NA	NA	NA	donor	0.024551367313141	20.0095733775826	NA	NA	NA	0.0208974681253413	2.70926047524603	24.3995439591528
NA	1660111	1660112	+	chr1	NA	NA	NA	NA	donor	0.110879665480089	7.20171285371315	NA	NA	NA	0.110612805660972	7.19868451419721	0.0230789310465934
NA	1662330	1662331	+	chr1	NA	NA	NA	NA	acceptor	0.0747711346992038	10.1388312033218	NA	NA	NA	NA	NA	NA
NA	1725422	1725423	+	chr1	NA	NA	NA	NA	donor	0.0672505418310175	6.93093429974773	NA	NA	NA	0.0671617497812882	6.9246507529453	0.0134506967792156
NA	1746522	1746523	+	chr1	NA	NA	NA	NA	acceptor	0.00827451166314745	34.1955699670114	NA	NA	NA	NA	NA	NA
NA	1891851	1891852	+	chr1	NA	NA	NA	NA	donor	0.047505222639404	16.8774084575635	NA	NA	NA	0.0383779793997766	0.488349939402508	25.3115764918577
NA	1892133	1892134	+	chr1	NA	NA	NA	NA	acceptor	0.22742264626517	10.0803919152674	NA	NA	NA	NA	NA	NA
NA	2142126	2142127	+	chr1	NA	NA	NA	NA	acceptor	0.0470238206493026	1.9897715050538	NA	NA	NA	NA	NA	NA
NA	2142168	2142169	+	chr1	NA	NA	NA	NA	acceptor	0.0709602411080476	2.03772000499816	NA	NA	NA	NA	NA	NA
NA	2175223	2175224	+	chr1	NA	NA	NA	NA	acceptor	0.0548769795760594	2.28602528696656	NA	NA	NA	NA	NA	NA
NA	2175313	2175314	+	chr1	NA	NA	NA	NA	donor	0.147797873625257	4.01235532015831	NA	NA	NA	0.11682404460014	3.43006464293232	2.32032947976116
NA	2180313	2180314	+	chr1	NA	NA	NA	NA	acceptor	0.063942584492873	5.68150531195103	NA	NA	NA	NA	NA	NA
NA	2184582	2184583	+	chr1	NA	NA	NA	NA	acceptor	0.0416880428819094	7.0581310782635	NA	NA	NA	NA	NA	NA
NA	2229735	2229736	+	chr1	NA	NA	NA	NA	donor	0.012364570176271	37.0730951807053	NA	NA	NA	0.0122988680863231	37.5575080518089	0.0294037018857936
NA	2255526	2255527	+	chr1	NA	NA	NA	NA	donor	1.10107122772921	5.22256143586143	NA	NA	NA	1.09921990436234	5.22054036947028	0.0123156094752474
NA	2255558	2255559	+	chr1	NA	NA	NA	NA	donor	1.04474766977062	5.42297986533105	NA	NA	NA	1.04289237755289	5.42226683886499	0.0144619397315729
NA	2255592	2255593	+	chr1	NA	NA	NA	NA	donor	0.941997517483533	5.59186659480864	NA	NA	NA	0.940478496235006	5.59304928043807	0.0142496351434216
NA	2255660	2255661	+	chr1	NA	NA	NA	NA	donor	1.02514891804459	5.05379937393177	NA	NA	NA	1.02329514294494	5.05281658663474	0.0145212678690181
NA	2255694	2255695	+	chr1	NA	NA	NA	NA	acceptor	1.41549774059436	4.33920390165289	NA	NA	NA	NA	NA	NA
NA	2255794	2255795	+	chr1	NA	NA	NA	NA	donor	1.53229088991922	4.75384139639589	NA	NA	NA	1.52910686322083	4.75279645717502	0.01566907465353
NA	2255794	2255795	+	chr1	NA	NA	NA	NA	acceptor	1.53217455008368	4.75325726802061	NA	NA	NA	NA	NA	NA
NA	2255828	2255829	+	chr1	NA	NA	NA	NA	acceptor	1.19965675239791	4.15011034283067	NA	NA	NA	NA	NA	NA
NA	2255896	2255897	+	chr1	NA	NA	NA	NA	acceptor	0.92749797987266	3.4906685730819	NA	NA	NA	NA	NA	NA
NA	2255954	2255955	+	chr1	NA	NA	NA	NA	acceptor	0.967869896596654	3.93036280343356	NA	NA	NA	NA	NA	NA
NA	2277665	2277666	+	chr1	NA	NA	NA	NA	donor	0.852089417943388	3.67777955791712	NA	NA	NA	0.849770468442592	3.67622673146189	0.0149206015267733
NA	2277736	2277737	+	chr1	NA	NA	NA	NA	acceptor	0.734750907381984	4.68801015588998	NA	NA	NA	NA	NA	NA
NA	2277805	2277806	+	chr1	NA	NA	NA	NA	acceptor	0.700946226221736	3.50356364102469	NA	NA	NA	NA	NA	NA
NA	2280568	2280569	+	chr1	NA	NA	NA	NA	donor	1.35842608176694	2.0726281439036	NA	NA	NA	1.34749126396726	2.0719467363325	0.0257082811368479
NA	2280580	2280581	+	chr1	NA	NA	NA	NA	donor	1.40274599289331	1.96052015091571	NA	NA	NA	1.38865925111215	1.96083933701784	0.0279000586304847
NA	2280623	2280624	+	chr1	NA	NA	NA	NA	acceptor	1.34822904194774	1.90299972189203	NA	NA	NA	NA	NA	NA
NA	2280654	2280655	+	chr1	NA	NA	NA	NA	acceptor	0.915187122430669	1.53217334292924	NA	NA	NA	NA	NA	NA
NA	2280709	2280710	+	chr1	NA	NA	NA	NA	donor	0.242176424158154	1.63697394224976	NA	NA	NA	0.232612154623057	1.63480350364958	0.0999884584454547
NA	2280720	2280721	+	chr1	NA	NA	NA	NA	donor	0.121286951533319	1.92745937279674	NA	NA	NA	0.117273551952187	1.92416009189639	0.100263641554165
NA	2280839	2280840	+	chr1	NA	NA	NA	NA	donor	0.141445899660902	2.67999318993881	NA	NA	NA	0.139146091062342	2.6753126882936	0.0682772962909384
NA	2280839	2280840	+	chr1	NA	NA	NA	NA	acceptor	0.14143766061148	2.67863744289043	NA	NA	NA	NA	NA	NA
NA	2281011	2281012	+	chr1	NA	NA	NA	NA	acceptor	0.175861825998567	3.32677983457155	NA	NA	NA	NA	NA	NA
NA	2281054	2281055	+	chr1	NA	NA	NA	NA	donor	0.261083220766102	4.09623436274382	NA	NA	NA	0.259732593644638	4.09546558447816	0.0314290065110138
NA	2281097	2281098	+	chr1	NA	NA	NA	NA	acceptor	0.293789155636968	3.86546302859238	NA	NA	NA	NA	NA	NA
NA	2281270	2281271	+	chr1	NA	NA	NA	NA	donor	0.0726016108231043	2.82115028649523	NA	NA	NA	0.0716795172712603	2.82025538799732	0.0497269968395597
NA	2281313	2281314	+	chr1	NA	NA	NA	NA	acceptor	0.0830176823625721	2.95827963790484	NA	NA	NA	NA	NA	NA
NA	2281357	2281358	+	chr1	NA	NA	NA	NA	donor	0.0756943496786134	2.81875795165212	NA	NA	NA	0.0738473025945681	2.81750289142926	0.100153258599963
NA	2281658	2281659	+	chr1	NA	NA	NA	NA	acceptor	0.0371778527076075	3.38779358022073	NA	NA	NA	NA	NA	NA
NA	2281669	2281670	+	chr1	NA	NA	NA	NA	acceptor	0.0459736142489003	3.14955024103267	NA	NA	NA	NA	NA	NA
NA	2281701	2281702	+	chr1	NA	NA	NA	NA	acceptor	0.0560493740439749	3.31267834914449	NA	NA	NA	NA	NA	NA
NA	2281787	2281788	+	chr1	NA	NA	NA	NA	acceptor	0.0979685780095227	3.53949490780746	NA	NA	NA	NA	NA	NA
NA	2281830	2281831	+	chr1	NA	NA	NA	NA	donor	0.177040772179498	3.64739683008176	NA	NA	NA	0.17565741318803	3.64673588200793	0.0414316793559748
NA	2281916	2281917	+	chr1	NA	NA	NA	NA	acceptor	0.285575064853708	2.60772776531972	NA	NA	NA	NA	NA	NA
NA	2281959	2281960	+	chr1	NA	NA	NA	NA	donor	0.223240073153742	2.25358357774584	NA	NA	NA	0.220204858648021	2.25352704403772	0.04574532613016
NA	2282004	2282005	+	chr1	NA	NA	NA	NA	acceptor	0.221899555097934	2.31095328304196	NA	NA	NA	NA	NA	NA
NA	2282088	2282089	+	chr1	NA	NA	NA	NA	acceptor	0.280339079733992	2.52704274180835	NA	NA	NA	NA	NA	NA
NA	2282304	2282305	+	chr1	NA	NA	NA	NA	donor	0.0312530006965177	3.53593435563573	NA	NA	NA	0.0236030235395122	2.36122437188362	3.21330399528373
NA	2282476	2282477	+	chr1	NA	NA	NA	NA	acceptor	0.0299154933045325	5.49204314465195	NA	NA	NA	NA	NA	NA
NA	2295705	2295706	+	chr1	NA	NA	NA	NA	donor	0.0816590026337926	2.80879624971612	NA	NA	NA	0.0814034803266315	2.80625654435512	0.0228385419871065
NA	2295728	2295729	+	chr1	NA	NA	NA	NA	acceptor	0.0785467190268739	2.72808002855355	NA	NA	NA	NA	NA	NA
NA	2302977	2302978	+	chr1	NA	NA	NA	NA	acceptor	0.0537343903742195	15.849006335674	NA	NA	NA	NA	NA	NA
NA	2303284	2303285	+	chr1	NA	NA	NA	NA	acceptor	0.0267192842638062	10.4435009789339	NA	NA	NA	NA	NA	NA
NA	2303839	2303840	+	chr1	NA	NA	NA	NA	acceptor	1.03319229938373	0.296984578866249	NA	NA	NA	NA	NA	NA
NA	2304102	2304103	+	chr1	NA	NA	NA	NA	donor	0.0124182179417169	39.4230287433155	NA	NA	NA	0.0123800475559026	39.8081688583834	0.0207805708123658
NA	2304108	2304109	+	chr1	NA	NA	NA	NA	donor	0.0374060836031677	3.20283884145979	NA	NA	NA	0.0369532000807397	3.2311274486541	0.0274972009170485
NA	2304585	2304586	+	chr1	NA	NA	NA	NA	donor	0.0105456820515126	91.1793923938719	NA	NA	NA	0.0100778019461335	84.5060857251886	14.971505578552
NA	2306019	2306020	+	chr1	NA	NA	NA	NA	acceptor	0.0706244866087307	8.40244600447611	NA	NA	NA	NA	NA	NA
NA	2306250	2306251	+	chr1	NA	NA	NA	NA	donor	0.018464325710705	8.90712151892856	NA	NA	NA	0.0183208135026778	8.89651490660104	0.0998063403018617
NA	2306576	2306577	+	chr1	NA	NA	NA	NA	acceptor	0.0310719677562081	5.75209662975175	NA	NA	NA	NA	NA	NA
NA	2318989	2318990	+	chr1	NA	NA	NA	NA	acceptor	0.0116054823927577	14.7975122567175	NA	NA	NA	NA	NA	NA
NA	2327087	2327088	+	chr1	NA	NA	NA	NA	donor	0.2657094776375	2.33236848294526	NA	NA	NA	0.261058513049617	2.33656658898943	0.0538451076093776
NA	2327099	2327100	+	chr1	NA	NA	NA	NA	donor	0.268108854553872	2.3684512541982	NA	NA	NA	0.266138875970145	2.36821243099922	0.0258154823000219
NA	2327133	2327134	+	chr1	NA	NA	NA	NA	donor	0.339976751408886	1.97809484934244	NA	NA	NA	0.333713743631283	1.97675768164055	0.0546451192055055
NA	2327151	2327152	+	chr1	NA	NA	NA	NA	acceptor	0.308214173087005	2.08889970218043	NA	NA	NA	NA	NA	NA
NA	2327153	2327154	+	chr1	NA	NA	NA	NA	donor	0.322716887988729	2.19909488365112	NA	NA	NA	0.317014513895526	2.19597410233451	0.062026554090061
NA	2327183	2327184	+	chr1	NA	NA	NA	NA	donor	0.324979475129896	2.41760977080653	NA	NA	NA	0.315958053621975	2.41806185691884	0.0997013559331528
NA	2327191	2327192	+	chr1	NA	NA	NA	NA	donor	0.329546037571323	2.31216095170782	NA	NA	NA	0.324902025403304	2.31269536033601	0.0480204120993226
NA	2327191	2327192	+	chr1	NA	NA	NA	NA	acceptor	0.329403922002152	2.31360743769743	NA	NA	NA	NA	NA	NA
NA	2327239	2327240	+	chr1	NA	NA	NA	NA	acceptor	0.34840011988431	2.35645954550187	NA	NA	NA	NA	NA	NA
NA	2327275	2327276	+	chr1	NA	NA	NA	NA	donor	0.428350025623277	2.43893630239095	NA	NA	NA	0.419178821738133	2.43689218490219	0.078702173272873
NA	2327305	2327306	+	chr1	NA	NA	NA	NA	acceptor	0.496261429254919	2.45057958636086	NA	NA	NA	NA	NA	NA
NA	2327317	2327318	+	chr1	NA	NA	NA	NA	donor	0.555457811622292	2.26185153718241	NA	NA	NA	0.546855424447317	2.26416750238136	0.0485344283143777
NA	2327377	2327378	+	chr1	NA	NA	NA	NA	acceptor	0.394523611530672	2.95749435390894	NA	NA	NA	NA	NA	NA
NA	2346102	2346103	+	chr1	NA	NA	NA	NA	donor	0.0230792351833856	5.56003301356309	NA	NA	NA	0.0229668462578689	5.57759366186743	0.0258355497466263
NA	2391958	2391959	+	chr1	NA	NA	NA	NA	donor	0.0134053959056919	105.262100254837	NA	NA	NA	0.0139513851385792	0.688467250678385	149.240808314889
NA	2392562	2392563	+	chr1	NA	NA	NA	NA	acceptor	0.153441545634856	46.1841538343902	NA	NA	NA	NA	NA	NA
NA	2393207	2393208	+	chr1	NA	NA	NA	NA	acceptor	0.719743345167159	15.003661364018	NA	NA	NA	NA	NA	NA
NA	2393231	2393232	+	chr1	NA	NA	NA	NA	donor	0.81082279438976	16.0841519808663	NA	NA	NA	0.810486204138239	16.0895067421169	0.0045330676209847
NA	2393269	2393270	+	chr1	NA	NA	NA	NA	acceptor	0.857720219980796	16.282036192263	NA	NA	NA	NA	NA	NA
NA	2393355	2393356	+	chr1	NA	NA	NA	NA	donor	0.724909114555012	14.2293934869401	NA	NA	NA	0.724065429930962	14.2461167384537	0.00838390939806321
NA	2394728	2394729	+	chr1	NA	NA	NA	NA	donor	0.0553493398562509	36.6730266299311	NA	NA	NA	0.0551828633640991	36.6806463793415	0.0998155308936409
NA	2395607	2395608	+	chr1	NA	NA	NA	NA	acceptor	0.0775136560539058	28.6222363568736	NA	NA	NA	NA	NA	NA
NA	2395783	2395784	+	chr1	NA	NA	NA	NA	acceptor	0.101908740368475	25.7835097596041	NA	NA	NA	NA	NA	NA
NA	2395871	2395872	+	chr1	NA	NA	NA	NA	donor	0.0592490888757879	17.3062516477253	NA	NA	NA	0.0589773542732002	17.3260188315345	0.107076518226814
NA	2397115	2397116	+	chr1	NA	NA	NA	NA	acceptor	0.0529084560502608	14.424558966073	NA	NA	NA	NA	NA	NA
NA	2397220	2397221	+	chr1	NA	NA	NA	NA	donor	0.104725602335829	10.0094686457953	NA	NA	NA	0.104680874434532	10.0042669320652	0.00961756019175482
NA	2399414	2399415	+	chr1	NA	NA	NA	NA	acceptor	0.0173498373769567	31.3059582121353	NA	NA	NA	NA	NA	NA
NA	2399514	2399515	+	chr1	NA	NA	NA	NA	donor	0.0332899809830504	18.8848515008471	NA	NA	NA	0.0331930799761012	18.8679931398375	0.100315498422069
NA	2400855	2400856	+	chr1	NA	NA	NA	NA	acceptor	0.113871133230579	12.509503643124	NA	NA	NA	NA	NA	NA
NA	2400856	2400857	+	chr1	NA	NA	NA	NA	acceptor	0.112481500468568	14.3745213230554	NA	NA	NA	NA	NA	NA
NA	2400935	2400936	+	chr1	NA	NA	NA	NA	donor	0.0859258548586851	32.4986584606047	NA	NA	NA	0.0858123197417539	32.5917980208185	0.00694359820664103
NA	2401244	2401245	+	chr1	NA	NA	NA	NA	donor	0.0259234854642186	9.87237873203772	NA	NA	NA	0.0257418809232965	9.87441905218144	0.100261052999746
NA	2401265	2401266	+	chr1	NA	NA	NA	NA	donor	0.0164393334481391	8.56535894518129	NA	NA	NA	0.0163160355446485	8.55314381059875	0.100065829146426
NA	2402096	2402097	+	chr1	NA	NA	NA	NA	acceptor	0.0256436157780807	32.2680829550642	NA	NA	NA	NA	NA	NA
NA	2402206	2402207	+	chr1	NA	NA	NA	NA	acceptor	0.026983246883875	54.3056342870959	NA	NA	NA	NA	NA	NA
NA	2402342	2402343	+	chr1	NA	NA	NA	NA	donor	0.0746077502850532	12.1125806959329	NA	NA	NA	0.0560599245240677	1.39410572919015	19.2746637864844
NA	2403034	2403035	+	chr1	NA	NA	NA	NA	acceptor	0.0852334148571785	13.9336604199691	NA	NA	NA	NA	NA	NA
NA	2558468	2558469	+	chr1	NA	NA	NA	NA	donor	0.0106262152790747	26.1465515803707	NA	NA	NA	0.0096177812099671	0.514998441167761	30.8676752932116
NA	2561776	2561777	+	chr1	NA	NA	NA	NA	acceptor	0.00190514811488551	452.998324680275	NA	NA	NA	NA	NA	NA
NA	2563147	2563148	+	chr1	NA	NA	NA	NA	acceptor	0.00477368449282979	100.914212460667	NA	NA	NA	NA	NA	NA
NA	3625144	3625145	+	chr1	NA	NA	NA	NA	donor	0.00526405533212128	174.717082359297	NA	NA	NA	0.00528407313766509	173.766100272694	0.100263398088968
NA	3625423	3625424	+	chr1	NA	NA	NA	NA	acceptor	0.0115613902019124	20.2797434355229	NA	NA	NA	NA	NA	NA
NA	3625515	3625516	+	chr1	NA	NA	NA	NA	donor	0.0120870186872689	14.4486665406955	NA	NA	NA	0.00825097987693229	0.0136794284891602	29.9520640412059
NA	3625712	3625713	+	chr1	NA	NA	NA	NA	acceptor	0.0744476322480413	7.87262465439752	NA	NA	NA	NA	NA	NA
NA	3625889	3625890	+	chr1	NA	NA	NA	NA	donor	0.110834915011556	6.38083991391429	NA	NA	NA	0.11044472501994	6.3791704509034	0.0294202046776354
NA	3627499	3627500	+	chr1	NA	NA	NA	NA	acceptor	0.278244403267293	3.1817403457264	NA	NA	NA	NA	NA	NA
NA	3627653	3627654	+	chr1	NA	NA	NA	NA	donor	0.0582179768963729	6.6788242263753	NA	NA	NA	0.0576810236061816	6.68115644626859	0.0998896616365322
NA	3628408	3628409	+	chr1	NA	NA	NA	NA	acceptor	0.0210616720512453	24.216638813683	NA	NA	NA	NA	NA	NA
NA	3679644	3679645	+	chr1	NA	NA	NA	NA	donor	0.0744662332383755	2.67943007683142	NA	NA	NA	0.0733995783905715	2.68350509951999	0.0570543337605545
NA	3679845	3679846	+	chr1	NA	NA	NA	NA	acceptor	0.0291746943703787	4.0743185474418	NA	NA	NA	NA	NA	NA
NA	3693741	3693742	+	chr1	NA	NA	NA	NA	donor	0.0466129079980268	6.23095037123497	NA	NA	NA	0.0461756890054334	6.21450642790958	0.0999175434441474
NA	3693811	3693812	+	chr1	NA	NA	NA	NA	donor	0.0359351232885247	2.581432050078	NA	NA	NA	0.035238214245705	2.56270355056183	0.0985396872949523
NA	3694162	3694163	+	chr1	NA	NA	NA	NA	donor	0.0382195103542707	3.84804828828803	NA	NA	NA	0.0375804366408254	3.85380714808672	0.101242034513566
NA	3694198	3694199	+	chr1	NA	NA	NA	NA	acceptor	0.0488357284413543	6.22272602661575	NA	NA	NA	NA	NA	NA
NA	3694233	3694234	+	chr1	NA	NA	NA	NA	donor	0.0973603102717007	5.2284133678551	NA	NA	NA	0.0622574027529831	0.292739303839324	11.2968731876728
NA	3694269	3694270	+	chr1	NA	NA	NA	NA	donor	0.0745107259269311	4.83103019976836	NA	NA	NA	0.0437083118649879	0.274876458397562	11.8537214451523
NA	3694314	3694315	+	chr1	NA	NA	NA	NA	donor	0.0718913179500122	4.03445114061393	NA	NA	NA	0.045170574215592	1.48339867425796	7.19497574199198
NA	3694340	3694341	+	chr1	NA	NA	NA	NA	acceptor	0.0354666628154833	4.39900948126484	NA	NA	NA	NA	NA	NA
NA	3694375	3694376	+	chr1	NA	NA	NA	NA	acceptor	0.0419129959464672	3.07358335525069	NA	NA	NA	NA	NA	NA
NA	3694410	3694411	+	chr1	NA	NA	NA	NA	donor	0.0478449095688746	2.85865272381314	NA	NA	NA	0.0329273091819149	0.872158664734068	4.56280080853479
NA	3694445	3694446	+	chr1	NA	NA	NA	NA	acceptor	0.0807257611466345	2.22125359189456	NA	NA	NA	NA	NA	NA
NA	3694480	3694481	+	chr1	NA	NA	NA	NA	acceptor	0.07053114530282	2.37723619463243	NA	NA	NA	NA	NA	NA
NA	3694515	3694516	+	chr1	NA	NA	NA	NA	donor	0.0718670209106289	2.44315099693422	NA	NA	NA	0.0483633778836488	0.979915238425473	3.73653660461745
NA	3694690	3694691	+	chr1	NA	NA	NA	NA	donor	0.0843597180345956	3.4824150315001	NA	NA	NA	0.0575311971761391	1.68424408008494	4.8150299111086
NA	3694690	3694691	+	chr1	NA	NA	NA	NA	acceptor	0.0841206365819924	3.48649802399222	NA	NA	NA	NA	NA	NA
NA	3694760	3694761	+	chr1	NA	NA	NA	NA	acceptor	0.355720362555968	2.90993994467389	NA	NA	NA	NA	NA	NA
NA	3694805	3694806	+	chr1	NA	NA	NA	NA	acceptor	0.435429366785873	3.26724383451389	NA	NA	NA	NA	NA	NA
NA	3694831	3694832	+	chr1	NA	NA	NA	NA	donor	0.298976932449483	3.51269699402637	NA	NA	NA	0.290367143406579	3.50820577573881	0.155619566989173
NA	3694866	3694867	+	chr1	NA	NA	NA	NA	acceptor	0.222027618337444	3.86113180103723	NA	NA	NA	NA	NA	NA
NA	3694874	3694875	+	chr1	NA	NA	NA	NA	donor	0.217640416488747	4.11758443175964	NA	NA	NA	0.155561860196824	2.03939146464171	5.16140780407227
NA	3694936	3694937	+	chr1	NA	NA	NA	NA	acceptor	0.156520061113263	3.45105620600781	NA	NA	NA	NA	NA	NA
NA	3707548	3707549	+	chr1	NA	NA	NA	NA	acceptor	0.0434607834639284	5.34156466334799	NA	NA	NA	NA	NA	NA
NA	3711898	3711899	+	chr1	NA	NA	NA	NA	acceptor	0.0316080575349645	12.915040363608	NA	NA	NA	NA	NA	NA
NA	3723358	3723359	+	chr1	NA	NA	NA	NA	acceptor	0.00798890399159378	187.47842825288	NA	NA	NA	NA	NA	NA
NA	3739335	3739336	+	chr1	NA	NA	NA	NA	donor	0.0382005317262969	2.83226061698446	NA	NA	NA	0.0218226367916866	0.250434207600471	6.98373436043801
NA	3772788	3772789	+	chr1	NA	NA	NA	NA	donor	0.00670396347236748	71.3970812963982	NA	NA	NA	0.00627431874279242	53.8582683335609	27.3945229226123
NA	3772841	3772842	+	chr1	NA	NA	NA	NA	donor	0.0196760410109779	151.983606125766	NA	NA	NA	0.0214999039186034	0.325651309879214	216.128365795978
NA	3773062	3773063	+	chr1	NA	NA	NA	NA	acceptor	0.0117946380803146	249.130383376371	NA	NA	NA	NA	NA	NA
NA	3773181	3773182	+	chr1	NA	NA	NA	NA	donor	0.0194809209121248	27.6755509160934	NA	NA	NA	0.0174517484200219	0.263496836447974	35.0411598085875
NA	3775298	3775299	+	chr1	NA	NA	NA	NA	acceptor	0.129327506954422	16.2686051503882	NA	NA	NA	NA	NA	NA
NA	3775483	3775484	+	chr1	NA	NA	NA	NA	donor	0.0787732299371712	24.9294213417487	NA	NA	NA	0.0697029208565895	0.249440676544025	33.4002321496967
NA	3775794	3775795	+	chr1	NA	NA	NA	NA	acceptor	0.0834550147636904	22.8086747940567	NA	NA	NA	NA	NA	NA
NA	3782763	3782764	+	chr1	NA	NA	NA	NA	donor	0.174912923326498	10.8305263217781	NA	NA	NA	0.174187030317645	10.838700135275	0.0578370789157068
NA	3783911	3783912	+	chr1	NA	NA	NA	NA	donor	0.168878234448749	16.3244097619902	NA	NA	NA	0.139874578601626	3.21443544528458	20.9060338447959
NA	3783995	3783996	+	chr1	NA	NA	NA	NA	acceptor	0.123080406274613	20.445057072923	NA	NA	NA	NA	NA	NA
NA	3784111	3784112	+	chr1	NA	NA	NA	NA	donor	0.152470511886721	20.426672716493	NA	NA	NA	0.12947158526208	0.378489776721748	29.9692448761181
NA	3785086	3785087	+	chr1	NA	NA	NA	NA	acceptor	0.016462309458502	36.0240190214047	NA	NA	NA	NA	NA	NA
NA	3865811	3865812	+	chr1	NA	NA	NA	NA	acceptor	0.00401006112180755	132.068618229611	NA	NA	NA	NA	NA	NA
NA	3868658	3868659	+	chr1	NA	NA	NA	NA	donor	0.109663035447539	3.49285905513161	NA	NA	NA	0.0597098905970731	0.0698819884355744	9.46055461418893
NA	3868693	3868694	+	chr1	NA	NA	NA	NA	acceptor	0.0428486210883452	4.73966016409781	NA	NA	NA	NA	NA	NA
NA	3869604	3869605	+	chr1	NA	NA	NA	NA	donor	0.039211098229294	21.6768240860229	NA	NA	NA	0.031378149276028	0.346940248506003	35.0632946791856
NA	3869604	3869605	+	chr1	NA	NA	NA	NA	acceptor	0.0390655921031124	21.7998603631092	NA	NA	NA	NA	NA	NA
NA	3869774	3869775	+	chr1	NA	NA	NA	NA	donor	0.0480501290156752	116.611004973223	NA	NA	NA	0.0481442891407108	65.2991949352707	76.0291690818883
NA	3872471	3872472	+	chr1	NA	NA	NA	NA	acceptor	0.0112837913902617	16.22108885713	NA	NA	NA	NA	NA	NA
NA	3872572	3872573	+	chr1	NA	NA	NA	NA	donor	0.0153856812860275	9.12535150359763	NA	NA	NA	0.0152839652679549	9.09726430552738	0.100071124603032
NA	3873013	3873014	+	chr1	NA	NA	NA	NA	acceptor	0.0189253803609181	6.77363223033587	NA	NA	NA	NA	NA	NA
NA	3873137	3873138	+	chr1	NA	NA	NA	NA	donor	0.0439399902473049	8.05066241202995	NA	NA	NA	0.0438575093048585	8.03236693706568	0.0416863600472812
NA	3875919	3875920	+	chr1	NA	NA	NA	NA	donor	0.12175301485343	5.00434693660725	NA	NA	NA	0.120791951982949	5.00146002460304	0.0569360776977643
NA	3883506	3883507	+	chr1	NA	NA	NA	NA	acceptor	0.0996763484588869	3.4005855038484	NA	NA	NA	NA	NA	NA
NA	3883800	3883801	+	chr1	NA	NA	NA	NA	donor	0.00511396716380635	87.2862119501503	NA	NA	NA	0.00509303883924274	87.6165030316826	0.0999784307493636
NA	3885037	3885038	+	chr1	NA	NA	NA	NA	acceptor	0.0327724307709753	77.3761911777966	NA	NA	NA	NA	NA	NA
NA	3900631	3900632	+	chr1	NA	NA	NA	NA	donor	0.0472302552242508	23.5667235268402	NA	NA	NA	0.0413737123754443	1.33405572906183	29.8947551925404
NA	3903943	3903944	+	chr1	NA	NA	NA	NA	acceptor	0.108701431912939	12.17943521252	NA	NA	NA	NA	NA	NA
NA	3908354	3908355	+	chr1	NA	NA	NA	NA	donor	3.70253165309436	3.54603291025142	NA	NA	NA	2.39939705403501	1.09062167664288	6.29918409862399
NA	3908398	3908399	+	chr1	NA	NA	NA	NA	donor	3.74820893744505	3.48414063471572	NA	NA	NA	3.67440480500548	3.48123410820609	0.105286462557253
NA	3908404	3908405	+	chr1	NA	NA	NA	NA	donor	3.74707085047315	3.48394357422885	NA	NA	NA	2.42336002415027	1.05531508379219	6.23249729544307
NA	3908412	3908413	+	chr1	NA	NA	NA	NA	donor	3.71671312701667	3.48939236592645	NA	NA	NA	3.64162303163603	3.48816989123973	0.105260635138698
NA	3908420	3908421	+	chr1	NA	NA	NA	NA	acceptor	3.72564535390876	3.4726530838195	NA	NA	NA	NA	NA	NA
NA	3908423	3908424	+	chr1	NA	NA	NA	NA	donor	3.73956869989171	3.45961732405512	NA	NA	NA	3.66579187435693	3.45624763477517	0.10524220751369
NA	3908426	3908427	+	chr1	NA	NA	NA	NA	acceptor	3.7344106566373	3.46041575697181	NA	NA	NA	NA	NA	NA
NA	3908434	3908435	+	chr1	NA	NA	NA	NA	acceptor	3.66782428580645	3.47352580338052	NA	NA	NA	NA	NA	NA
NA	3908436	3908437	+	chr1	NA	NA	NA	NA	acceptor	3.61458186728339	3.47903589534347	NA	NA	NA	NA	NA	NA
NA	3908438	3908439	+	chr1	NA	NA	NA	NA	acceptor	3.27578989804061	3.55420173396597	NA	NA	NA	NA	NA	NA
NA	3909392	3909393	+	chr1	NA	NA	NA	NA	acceptor	0.290076503392739	9.32122506910946	NA	NA	NA	NA	NA	NA
NA	3914290	3914291	+	chr1	NA	NA	NA	NA	donor	0.0284195114091677	25.6380978261442	NA	NA	NA	0.0251956612213158	0.321872699405417	32.5920875965003
NA	3914394	3914395	+	chr1	NA	NA	NA	NA	acceptor	0.0357116252025534	23.8388616022328	NA	NA	NA	NA	NA	NA
NA	3916486	3916487	+	chr1	NA	NA	NA	NA	acceptor	0.202317537646172	7.09495648579092	NA	NA	NA	NA	NA	NA
NA	3930219	3930220	+	chr1	NA	NA	NA	NA	acceptor	0.0107442571158307	19.614960221273	NA	NA	NA	NA	NA	NA
NA	3976195	3976196	+	chr1	NA	NA	NA	NA	donor	0.394515987636899	1.51226444115855	NA	NA	NA	0.389069555064061	1.51151915488948	0.0303396091415364
NA	3976881	3976882	+	chr1	NA	NA	NA	NA	acceptor	0.105725354664309	5.65065606489312	NA	NA	NA	NA	NA	NA
NA	3976913	3976914	+	chr1	NA	NA	NA	NA	acceptor	0.124542954771876	96.8704724716231	NA	NA	NA	NA	NA	NA
NA	3977102	3977103	+	chr1	NA	NA	NA	NA	donor	0.358399544090619	15.2990735585459	NA	NA	NA	0.358330729166188	15.3008301887579	0.00505780517148571
NA	3977157	3977158	+	chr1	NA	NA	NA	NA	donor	0.534285921757228	7.65328673593242	NA	NA	NA	0.533397732585358	7.65078132910933	0.012675416720397
NA	3977658	3977659	+	chr1	NA	NA	NA	NA	acceptor	0.154240350085579	7.34172271301787	NA	NA	NA	NA	NA	NA
NA	3991988	3991989	+	chr1	NA	NA	NA	NA	donor	0.158981786627458	3.25556105797201	NA	NA	NA	0.156088926168465	3.25766879357902	0.0846504266603825
NA	3992132	3992133	+	chr1	NA	NA	NA	NA	acceptor	0.0272304822510811	6.2163508738137	NA	NA	NA	NA	NA	NA
NA	3995862	3995863	+	chr1	NA	NA	NA	NA	donor	0.0077129873459324	53.3944811096889	NA	NA	NA	0.00764099450110961	54.4871328438413	0.0124842555181612
NA	3996806	3996807	+	chr1	NA	NA	NA	NA	acceptor	0.0092046774649519	49.6668305634332	NA	NA	NA	NA	NA	NA
NA	3996932	3996933	+	chr1	NA	NA	NA	NA	donor	0.0194509961267059	33.3790196861144	NA	NA	NA	0.0196200236726851	32.7237406084173	0.0133745835179957
NA	3998055	3998056	+	chr1	NA	NA	NA	NA	acceptor	0.0438764540621742	4.50998673197364	NA	NA	NA	NA	NA	NA
NA	4009665	4009666	+	chr1	NA	NA	NA	NA	acceptor	0.112091507853658	2.16405441289472	NA	NA	NA	NA	NA	NA
NA	4009818	4009819	+	chr1	NA	NA	NA	NA	donor	0.00856584627279096	67.7448303518048	NA	NA	NA	0.00859576145224114	67.5300825604262	0.0998021279110058
NA	4011093	4011094	+	chr1	NA	NA	NA	NA	donor	0.00277992859687435	266.739003691558	NA	NA	NA	0.0027901579563918	264.880050969472	0.0998672489812213
NA	4012230	4012231	+	chr1	NA	NA	NA	NA	acceptor	0.00741162302169691	147.774728036046	NA	NA	NA	NA	NA	NA
NA	4016300	4016301	+	chr1	NA	NA	NA	NA	donor	0.0124744780542249	28.8553374471088	NA	NA	NA	0.0124429294824415	29.2406747435117	0.00205393636460444
NA	4016324	4016325	+	chr1	NA	NA	NA	NA	acceptor	0.0178735941669597	10.3777066926655	NA	NA	NA	NA	NA	NA
NA	4025217	4025218	+	chr1	NA	NA	NA	NA	donor	0.0577453515291059	8.27860427246071	NA	NA	NA	0.0576345658557203	8.28386607052859	0.023889083485641
NA	4054090	4054091	+	chr1	NA	NA	NA	NA	acceptor	0.00273524917283996	337.182312484133	NA	NA	NA	NA	NA	NA
NA	4054547	4054548	+	chr1	NA	NA	NA	NA	acceptor	0.00415511816693448	221.559820601279	NA	NA	NA	NA	NA	NA
NA	4054550	4054551	+	chr1	NA	NA	NA	NA	acceptor	0.00424946988716351	232.291188292718	NA	NA	NA	NA	NA	NA
NA	4064348	4064349	+	chr1	NA	NA	NA	NA	donor	0.0541281980908105	3.3637155734608	NA	NA	NA	0.0357380197697138	0.266148602674073	6.84281457742204
NA	4064421	4064422	+	chr1	NA	NA	NA	NA	donor	0.0479931218189565	2.31435816501201	NA	NA	NA	0.0306439494744448	1.05205196691808	3.69544715494629
NA	4064645	4064646	+	chr1	NA	NA	NA	NA	donor	0.116957019132368	1.25736513601919	NA	NA	NA	0.110952752205344	1.25345163709834	0.103685612843333
NA	4064646	4064647	+	chr1	NA	NA	NA	NA	donor	0.112873735898233	1.29464324956396	NA	NA	NA	0.0662615679895144	0.384142314743342	2.61465086965507
NA	4064649	4064650	+	chr1	NA	NA	NA	NA	donor	0.0837230322079117	1.2530574326657	NA	NA	NA	0.0466003701772289	0.176091029612845	3.0074803792393
NA	4064653	4064654	+	chr1	NA	NA	NA	NA	donor	0.0742068699371711	1.40148103865029	NA	NA	NA	0.0705787491110594	1.40461210476785	0.100601533761886
NA	4064662	4064663	+	chr1	NA	NA	NA	NA	donor	0.0670714795998734	1.53188794426698	NA	NA	NA	0.0642462830949944	1.53038023297044	0.101012701513492
NA	4064683	4064684	+	chr1	NA	NA	NA	NA	donor	0.071321562779281	1.39687954235501	NA	NA	NA	0.042539368091255	0.241055775355389	3.02014668205163
NA	4064753	4064754	+	chr1	NA	NA	NA	NA	acceptor	0.0422399834338394	2.67308406382603	NA	NA	NA	NA	NA	NA
NA	4064945	4064946	+	chr1	NA	NA	NA	NA	acceptor	0.0636857433692114	1.85408985880549	NA	NA	NA	NA	NA	NA
NA	4064961	4064962	+	chr1	NA	NA	NA	NA	donor	0.0997803467746113	1.60391145163079	NA	NA	NA	0.0572905114083216	0.101512645919731	3.89321420437476
NA	4064974	4064975	+	chr1	NA	NA	NA	NA	acceptor	0.100591559901178	1.81705183530938	NA	NA	NA	NA	NA	NA
NA	4064995	4064996	+	chr1	NA	NA	NA	NA	donor	0.114423963144472	1.78043754881599	NA	NA	NA	0.0633821707999983	0.0475840516050591	4.58862619178338
NA	4065008	4065009	+	chr1	NA	NA	NA	NA	donor	0.049312626640443	2.35307071052936	NA	NA	NA	0.0479487620736392	2.3462658139178	0.101608821737265
NA	4065067	4065068	+	chr1	NA	NA	NA	NA	acceptor	0.0387115410148547	2.96432800097339	NA	NA	NA	NA	NA	NA
NA	4065090	4065091	+	chr1	NA	NA	NA	NA	donor	0.0400448674319856	3.03983196072329	NA	NA	NA	0.0391772867453641	3.03666135647072	0.101150909297226
NA	4065112	4065113	+	chr1	NA	NA	NA	NA	acceptor	0.0384376833765105	3.12496273579865	NA	NA	NA	NA	NA	NA
NA	4065140	4065141	+	chr1	NA	NA	NA	NA	acceptor	0.0542836940761924	2.67801060503436	NA	NA	NA	NA	NA	NA
NA	4065163	4065164	+	chr1	NA	NA	NA	NA	donor	0.0414500501727819	2.99969874263833	NA	NA	NA	0.025615240789288	0.257247756998185	6.64437160869502
NA	4065207	4065208	+	chr1	NA	NA	NA	NA	donor	0.0384554240426261	2.85568668829327	NA	NA	NA	0.0240930313429298	0.273974056128061	6.15660110092435
NA	4065340	4065341	+	chr1	NA	NA	NA	NA	donor	0.0847817891142519	2.4595025175454	NA	NA	NA	0.057223318841503	1.36208666069172	3.24486914066263
NA	4065402	4065403	+	chr1	NA	NA	NA	NA	donor	0.121921932481168	1.81179581355909	NA	NA	NA	0.117438482593459	1.81012140584665	0.100146260777828
NA	4065406	4065407	+	chr1	NA	NA	NA	NA	donor	0.0415630935821052	3.00195653954839	NA	NA	NA	0.0406126638257649	3.00158936637017	0.099792302256166
NA	4065660	4065661	+	chr1	NA	NA	NA	NA	acceptor	0.0383648782236663	2.67329267383421	NA	NA	NA	NA	NA	NA
NA	4065717	4065718	+	chr1	NA	NA	NA	NA	acceptor	0.0383982016306596	2.31291133340161	NA	NA	NA	NA	NA	NA
NA	4065746	4065747	+	chr1	NA	NA	NA	NA	donor	0.0457502913860173	2.14292659221037	NA	NA	NA	0.0309617095827397	1.2961298581365	2.67292956175229
NA	4065817	4065818	+	chr1	NA	NA	NA	NA	donor	0.0749022951788394	1.64784367463293	NA	NA	NA	0.0720050454856581	1.64746586672743	0.100488472977081
NA	4065948	4065949	+	chr1	NA	NA	NA	NA	acceptor	0.0453271754800117	1.90885352913115	NA	NA	NA	NA	NA	NA
NA	4065958	4065959	+	chr1	NA	NA	NA	NA	acceptor	0.0887065079950571	1.03568916394355	NA	NA	NA	NA	NA	NA
NA	4066105	4066106	+	chr1	NA	NA	NA	NA	acceptor	0.0663885846695361	1.75212053567996	NA	NA	NA	NA	NA	NA
NA	4066379	4066380	+	chr1	NA	NA	NA	NA	acceptor	0.0465334472585178	1.82062868795028	NA	NA	NA	NA	NA	NA
NA	4066476	4066477	+	chr1	NA	NA	NA	NA	acceptor	0.0865637158393574	2.16372105741911	NA	NA	NA	NA	NA	NA
NA	4066497	4066498	+	chr1	NA	NA	NA	NA	donor	0.091419026880132	2.14942289918127	NA	NA	NA	0.0885706045384381	2.14351004168838	0.102901082002721
NA	4066510	4066511	+	chr1	NA	NA	NA	NA	donor	0.0962360400693952	2.00829499043672	NA	NA	NA	0.0931427693946415	2.0040361125991	0.100183745252967
NA	4066659	4066660	+	chr1	NA	NA	NA	NA	donor	0.0794437077329256	1.85110255215802	NA	NA	NA	0.0767316815330134	1.84889608605079	0.10054995118168
NA	4066760	4066761	+	chr1	NA	NA	NA	NA	acceptor	0.0849993333230747	1.84023924957517	NA	NA	NA	NA	NA	NA
NA	4066911	4066912	+	chr1	NA	NA	NA	NA	acceptor	0.0502766521277879	2.27779296709774	NA	NA	NA	NA	NA	NA
NA	4066914	4066915	+	chr1	NA	NA	NA	NA	acceptor	0.131554330816337	1.79350546230202	NA	NA	NA	NA	NA	NA
NA	4066919	4066920	+	chr1	NA	NA	NA	NA	acceptor	0.16322244859061	1.67980590041737	NA	NA	NA	NA	NA	NA
NA	4066960	4066961	+	chr1	NA	NA	NA	NA	donor	0.184285883743617	1.54901880949139	NA	NA	NA	0.107277927679706	0.141831297521214	3.63856976988776
NA	4067011	4067012	+	chr1	NA	NA	NA	NA	acceptor	0.192423920877552	1.246070245153	NA	NA	NA	NA	NA	NA
NA	4067438	4067439	+	chr1	NA	NA	NA	NA	acceptor	0.10754182725634	1.21350179562957	NA	NA	NA	NA	NA	NA
NA	4077299	4077300	+	chr1	NA	NA	NA	NA	donor	0.0563410668885969	2.61466390982612	NA	NA	NA	0.038455787215641	0.229240114764669	4.99452866167605
NA	4077313	4077314	+	chr1	NA	NA	NA	NA	donor	0.0935705493106165	2.25242765978387	NA	NA	NA	0.0592520080654925	0.00635766859196453	4.99374739009549
NA	4077357	4077358	+	chr1	NA	NA	NA	NA	donor	0.0665277200192239	1.26912100674477	NA	NA	NA	0.0351362947516437	0.120701183347601	3.3557706507716
NA	4077357	4077358	+	chr1	NA	NA	NA	NA	acceptor	0.0683096924871313	1.23231497792448	NA	NA	NA	NA	NA	NA
NA	4077705	4077706	+	chr1	NA	NA	NA	NA	donor	0.0896537820451778	1.64313014460387	NA	NA	NA	0.0548343668416461	0.147678610745226	3.63532419746714
NA	4077705	4077706	+	chr1	NA	NA	NA	NA	acceptor	0.0897166782804656	1.64157171910068	NA	NA	NA	NA	NA	NA
NA	4077821	4077822	+	chr1	NA	NA	NA	NA	donor	0.0458792484075269	2.86153748825644	NA	NA	NA	0.0324679241134945	1.81513479275796	3.14485093972427
NA	4077821	4077822	+	chr1	NA	NA	NA	NA	acceptor	0.0457183303702377	2.87049620503099	NA	NA	NA	NA	NA	NA
NA	4077879	4077880	+	chr1	NA	NA	NA	NA	donor	0.0731910648488717	2.25829129192278	NA	NA	NA	0.0454421735022213	0.111636660892644	5.00004668336195
NA	4077879	4077880	+	chr1	NA	NA	NA	NA	acceptor	0.0731410356248028	2.26536491916917	NA	NA	NA	NA	NA	NA
NA	4077893	4077894	+	chr1	NA	NA	NA	NA	donor	0.150354296893599	2.10143245943638	NA	NA	NA	0.14563390531588	2.09939436916967	0.101538746305284
NA	4077937	4077938	+	chr1	NA	NA	NA	NA	donor	0.0736725301562514	2.29958123989134	NA	NA	NA	0.0472289742389435	0.0233421877289176	4.99941393615364
NA	4077937	4077938	+	chr1	NA	NA	NA	NA	acceptor	0.0736945482101304	2.30319375820279	NA	NA	NA	NA	NA	NA
NA	4077951	4077952	+	chr1	NA	NA	NA	NA	donor	0.0963819336174325	2.24029526463995	NA	NA	NA	0.0935779401821567	2.23813286121591	0.101506472399157
NA	4077995	4077996	+	chr1	NA	NA	NA	NA	donor	0.0685989079770931	2.4179126120563	NA	NA	NA	0.0459944466727317	0.00370603402796476	4.99696874147687
NA	4077995	4077996	+	chr1	NA	NA	NA	NA	acceptor	0.0686442166566484	2.41350567878986	NA	NA	NA	NA	NA	NA
NA	4078009	4078010	+	chr1	NA	NA	NA	NA	donor	0.0747738986416441	2.05747891836475	NA	NA	NA	0.0469615612790362	0.0586226627459871	4.55522193023467
NA	4078073	4078074	+	chr1	NA	NA	NA	NA	acceptor	0.0685927019577164	1.37587074133113	NA	NA	NA	NA	NA	NA
NA	4078087	4078088	+	chr1	NA	NA	NA	NA	donor	0.0625415874749901	1.91419540598304	NA	NA	NA	0.0370445039299802	0.0638596583641061	4.53448717728101
NA	4078087	4078088	+	chr1	NA	NA	NA	NA	acceptor	0.0625763665858857	1.9105033799757	NA	NA	NA	NA	NA	NA
NA	4078131	4078132	+	chr1	NA	NA	NA	NA	donor	0.0840860611289724	2.71228774272507	NA	NA	NA	0.082107564747469	2.70645088105991	0.100847061376389
NA	4078131	4078132	+	chr1	NA	NA	NA	NA	acceptor	0.0841870982323858	2.70972870697688	NA	NA	NA	NA	NA	NA
NA	4078145	4078146	+	chr1	NA	NA	NA	NA	donor	0.12764838198342	2.2195617157638	NA	NA	NA	0.0830965439225549	0.800684395144415	3.6988407210197
NA	4078189	4078190	+	chr1	NA	NA	NA	NA	donor	0.1804117616345	2.37458006722223	NA	NA	NA	0.119482842269307	0.96740895589364	3.70555504379025
NA	4078203	4078204	+	chr1	NA	NA	NA	NA	acceptor	0.206454914622348	2.55404576748865	NA	NA	NA	NA	NA	NA
NA	4078247	4078248	+	chr1	NA	NA	NA	NA	acceptor	0.277495311241593	2.73385095800468	NA	NA	NA	NA	NA	NA
NA	4078261	4078262	+	chr1	NA	NA	NA	NA	acceptor	0.30704681790458	2.87555072103431	NA	NA	NA	NA	NA	NA
NA	4078305	4078306	+	chr1	NA	NA	NA	NA	donor	0.163581688315035	4.04108684207818	NA	NA	NA	0.116581933735376	1.9249638348372	5.21005566500547
NA	4078305	4078306	+	chr1	NA	NA	NA	NA	acceptor	0.163621537528568	4.04152526143864	NA	NA	NA	NA	NA	NA
NA	4078363	4078364	+	chr1	NA	NA	NA	NA	donor	0.082760866505878	3.67209835184508	NA	NA	NA	0.0656388860951616	3.28433598997265	1.91409898088245
NA	4078421	4078422	+	chr1	NA	NA	NA	NA	donor	0.0989379879824823	2.71295415577111	NA	NA	NA	0.0743236451746801	2.3101361034934	1.85604133754799
NA	4078421	4078422	+	chr1	NA	NA	NA	NA	acceptor	0.098987940796616	2.71244704050135	NA	NA	NA	NA	NA	NA
NA	4078479	4078480	+	chr1	NA	NA	NA	NA	donor	0.0583622279918499	2.3049665155129	NA	NA	NA	0.0567041659834267	2.3033246438173	0.100016259513616
NA	4078479	4078480	+	chr1	NA	NA	NA	NA	acceptor	0.058474548342709	2.30561905935153	NA	NA	NA	NA	NA	NA
NA	4078537	4078538	+	chr1	NA	NA	NA	NA	donor	0.154540063079605	1.87816434848712	NA	NA	NA	0.103344704908619	0.632060143351668	3.06324443904562
NA	4078537	4078538	+	chr1	NA	NA	NA	NA	acceptor	0.154681965327508	1.87500608298301	NA	NA	NA	NA	NA	NA
NA	4078595	4078596	+	chr1	NA	NA	NA	NA	acceptor	0.134700361693987	1.88768613266736	NA	NA	NA	NA	NA	NA
NA	4078653	4078654	+	chr1	NA	NA	NA	NA	donor	0.0899379904906324	2.19138624525296	NA	NA	NA	0.0887883026646884	2.19295157349394	0.0402675305339137
NA	4078653	4078654	+	chr1	NA	NA	NA	NA	acceptor	0.089729634219858	2.19498447312888	NA	NA	NA	NA	NA	NA
NA	4078711	4078712	+	chr1	NA	NA	NA	NA	acceptor	0.104638215728476	2.01647286169392	NA	NA	NA	NA	NA	NA
NA	5992788	5992789	+	chr1	NA	NA	NA	NA	donor	0.017481552734211	45.4554628465327	NA	NA	NA	0.0163674807842137	36.267440303593	13.6443648773079
NA	5995862	5995863	+	chr1	NA	NA	NA	NA	acceptor	0.0239513629239665	16.2553111323705	NA	NA	NA	NA	NA	NA
NA	6018634	6018635	+	chr1	NA	NA	NA	NA	acceptor	0.0291153250452907	10.4272278594434	NA	NA	NA	NA	NA	NA
NA	6073770	6073771	+	chr1	NA	NA	NA	NA	donor	0.0236827895281748	4.39620745154285	NA	NA	NA	0.0235282140138086	4.39815255468339	0.0505431098585274
NA	6091307	6091308	+	chr1	NA	NA	NA	NA	donor	0.0299336729777574	3.61828239009165	NA	NA	NA	0.0295051944985919	3.59290937147283	0.0983503052496234
NA	6096635	6096636	+	chr1	NA	NA	NA	NA	acceptor	0.00462056526877302	137.855709494342	NA	NA	NA	NA	NA	NA
NA	6206726	6206727	+	chr1	NA	NA	NA	NA	donor	0.0398583930745643	8.73400016845235	NA	NA	NA	0.0396544878570736	8.75289631341733	0.0364534377236585
NA	6207378	6207379	+	chr1	NA	NA	NA	NA	acceptor	0.0260315957785795	23.4855245788642	NA	NA	NA	NA	NA	NA
NA	6207511	6207512	+	chr1	NA	NA	NA	NA	donor	0.0613434246500369	19.3773718612518	NA	NA	NA	0.0612903064872522	19.4065463314532	0.010530953566947
NA	6208880	6208881	+	chr1	NA	NA	NA	NA	acceptor	0.00558037010040214	67.3865740407449	NA	NA	NA	NA	NA	NA
NA	6209114	6209115	+	chr1	NA	NA	NA	NA	acceptor	0.0135281348136491	14.1425441752431	NA	NA	NA	NA	NA	NA
NA	6209196	6209197	+	chr1	NA	NA	NA	NA	donor	0.0145646730772257	12.2292944370612	NA	NA	NA	0.0111880075433978	4.67337042373039	14.4598629233716
NA	6209970	6209971	+	chr1	NA	NA	NA	NA	donor	0.013242182174497	20.6721400348906	NA	NA	NA	0.0132196953601135	20.6454520394895	0.100189529567879
NA	6210222	6210223	+	chr1	NA	NA	NA	NA	acceptor	0.0111269228199168	30.5482139025254	NA	NA	NA	NA	NA	NA
NA	6210295	6210296	+	chr1	NA	NA	NA	NA	donor	0.0118874419796595	13.2022573324528	NA	NA	NA	0.0117589290363728	13.2976285613888	0.100124812564956
NA	6210369	6210370	+	chr1	NA	NA	NA	NA	acceptor	0.0146687170817564	16.2874140279444	NA	NA	NA	NA	NA	NA
NA	6210438	6210439	+	chr1	NA	NA	NA	NA	donor	0.0217128355690709	43.8510416409227	NA	NA	NA	0.0217014532468538	43.8817457803796	0.0349478617224432
NA	6210869	6210870	+	chr1	NA	NA	NA	NA	acceptor	0.0115896705176653	62.919976880458	NA	NA	NA	NA	NA	NA
NA	6211020	6211021	+	chr1	NA	NA	NA	NA	acceptor	0.0105245288795328	29.2990147120069	NA	NA	NA	NA	NA	NA
NA	6211118	6211119	+	chr1	NA	NA	NA	NA	donor	0.0139886681497104	28.4442896888151	NA	NA	NA	0.0139546505742912	28.3450906138114	0.100169327220889
NA	6211866	6211867	+	chr1	NA	NA	NA	NA	acceptor	0.00627775843244168	67.1430152575088	NA	NA	NA	NA	NA	NA
NA	6212053	6212054	+	chr1	NA	NA	NA	NA	donor	0.0108458853500913	30.419259959043	NA	NA	NA	0.0106375550329529	0.0201459019435891	29.9963580209562
NA	6212230	6212231	+	chr1	NA	NA	NA	NA	acceptor	0.0659820943172845	13.6090838041649	NA	NA	NA	NA	NA	NA
NA	6212416	6212417	+	chr1	NA	NA	NA	NA	donor	0.0319505577503754	23.9783281927675	NA	NA	NA	0.03190629524947	23.9195831218047	0.100328087746894
NA	6212482	6212483	+	chr1	NA	NA	NA	NA	donor	0.0360420494666011	21.5923044276167	NA	NA	NA	0.0359354788599766	21.590044905496	0.100189657770767
NA	6212667	6212668	+	chr1	NA	NA	NA	NA	acceptor	0.113573884398637	13.4743179934118	NA	NA	NA	NA	NA	NA
NA	6212681	6212682	+	chr1	NA	NA	NA	NA	acceptor	0.103943861484831	25.6752782888843	NA	NA	NA	NA	NA	NA
NA	6212733	6212734	+	chr1	NA	NA	NA	NA	donor	0.129415711077151	30.5051890776189	NA	NA	NA	0.129404108174028	30.4923347265274	0.0134414997082476
NA	6212903	6212904	+	chr1	NA	NA	NA	NA	donor	0.128741368909186	27.6003267203155	NA	NA	NA	0.128751223127674	27.5637760360321	0.00617706690905611
NA	6213065	6213066	+	chr1	NA	NA	NA	NA	acceptor	0.0439116342648149	53.4978878586565	NA	NA	NA	NA	NA	NA
NA	6215805	6215806	+	chr1	NA	NA	NA	NA	donor	0.0211463531732636	14.55062536876	NA	NA	NA	0.0211119061767646	14.5765963118984	0.0153145361132792
NA	6218288	6218289	+	chr1	NA	NA	NA	NA	acceptor	0.222473369868007	4.72573205176651	NA	NA	NA	NA	NA	NA
NA	6218369	6218370	+	chr1	NA	NA	NA	NA	donor	0.031631113221075	15.048924637616	NA	NA	NA	0.0316591937481579	15.0142712021815	0.0174627104147192
NA	6219235	6219236	+	chr1	NA	NA	NA	NA	acceptor	0.0267938378844227	12.3727123227512	NA	NA	NA	NA	NA	NA
NA	6237848	6237849	+	chr1	NA	NA	NA	NA	donor	0.0260512012077399	6.19550097993419	NA	NA	NA	0.0259642058440742	6.12622598819654	0.0999376794199914
NA	6310216	6310217	+	chr1	NA	NA	NA	NA	donor	0.0932526682883748	5.7037128269119	NA	NA	NA	0.0931112395689129	5.70329089261772	0.0118829235303756
NA	6580049	6580050	+	chr1	NA	NA	NA	NA	donor	0.00917322126786766	183.164270226148	NA	NA	NA	0.00981162617437863	65.4509301156943	163.186693205897
NA	6580070	6580071	+	chr1	NA	NA	NA	NA	donor	0.00728125862040382	116.418441981532	NA	NA	NA	0.00732757974568576	115.032877081325	0.100317496083639
NA	6580136	6580137	+	chr1	NA	NA	NA	NA	donor	0.0117338892843653	38.9566757732749	NA	NA	NA	0.0126898656460053	0.488541168345827	30.5677893013978
NA	6580540	6580541	+	chr1	NA	NA	NA	NA	acceptor	0.0534517257116727	18.7930488690991	NA	NA	NA	NA	NA	NA
NA	6581299	6581300	+	chr1	NA	NA	NA	NA	donor	0.0500076172554173	40.0158461627676	NA	NA	NA	0.0451685553612741	24.2381136283853	24.9803072989384
NA	6582057	6582058	+	chr1	NA	NA	NA	NA	acceptor	0.0138436651806508	38.199135250325	NA	NA	NA	NA	NA	NA
NA	6585918	6585919	+	chr1	NA	NA	NA	NA	acceptor	0.0190286948306344	40.0911408742238	NA	NA	NA	NA	NA	NA
NA	6586030	6586031	+	chr1	NA	NA	NA	NA	donor	0.0189747851065081	29.0936137039721	NA	NA	NA	0.0180011672300317	0.274623484137949	31.7687532482444
NA	6586694	6586695	+	chr1	NA	NA	NA	NA	acceptor	0.0219875115593711	40.860030835903	NA	NA	NA	NA	NA	NA
NA	6586787	6586788	+	chr1	NA	NA	NA	NA	donor	0.0130426897424815	17.6745093473853	NA	NA	NA	0.00991743017067484	0.0189011863831464	29.9628322686466
NA	6587204	6587205	+	chr1	NA	NA	NA	NA	acceptor	0.0191880301079319	29.7623888262783	NA	NA	NA	NA	NA	NA
NA	6587225	6587226	+	chr1	NA	NA	NA	NA	acceptor	0.029171617537292	188.271777578669	NA	NA	NA	NA	NA	NA
NA	6587291	6587292	+	chr1	NA	NA	NA	NA	donor	0.0136450743820925	11.485729950007	NA	NA	NA	0.0093840856153891	0.349629569732727	23.1029614230188
NA	6587514	6587515	+	chr1	NA	NA	NA	NA	acceptor	0.023074081247805	213.009465427681	NA	NA	NA	NA	NA	NA
NA	6588059	6588060	+	chr1	NA	NA	NA	NA	acceptor	0.101109495371473	8.07144168906536	NA	NA	NA	NA	NA	NA
NA	6588145	6588146	+	chr1	NA	NA	NA	NA	donor	0.0835088226356472	109.994663226813	NA	NA	NA	0.0811760945971862	81.9783791485946	46.3307517869862
NA	6588196	6588197	+	chr1	NA	NA	NA	NA	donor	0.0843856023806411	10.3808186135477	NA	NA	NA	0.0838260690274505	10.3794057873596	0.0999496229608413
NA	6588201	6588202	+	chr1	NA	NA	NA	NA	donor	0.0887614878879648	9.19525142526479	NA	NA	NA	0.0881121271255356	9.18970511651373	0.0999961256732102
NA	6588277	6588278	+	chr1	NA	NA	NA	NA	acceptor	0.0887090244357592	9.30787794810374	NA	NA	NA	NA	NA	NA
NA	6588281	6588282	+	chr1	NA	NA	NA	NA	acceptor	0.0795371369633672	92.9186974387659	NA	NA	NA	NA	NA	NA
NA	6588755	6588756	+	chr1	NA	NA	NA	NA	acceptor	0.0191454594919231	22.7159626469799	NA	NA	NA	NA	NA	NA
NA	6588844	6588845	+	chr1	NA	NA	NA	NA	donor	0.0268682602039785	18.0969752679259	NA	NA	NA	0.0209219224735881	0.0203974631009203	29.9233056487274
NA	6588915	6588916	+	chr1	NA	NA	NA	NA	acceptor	0.0257352118594349	19.7071920072496	NA	NA	NA	NA	NA	NA
NA	6614105	6614106	+	chr1	NA	NA	NA	NA	donor	0.337626679246482	4.06345786496112	NA	NA	NA	0.334440340396533	4.06199880664109	0.05878121779462
NA	6616756	6616757	+	chr1	NA	NA	NA	NA	acceptor	0.437925480620345	1.53482722231755	NA	NA	NA	NA	NA	NA
NA	6616858	6616859	+	chr1	NA	NA	NA	NA	donor	0.263617287731782	4.29170869755332	NA	NA	NA	0.263313872448041	4.29255538857209	0.00853852480579119
NA	6619802	6619803	+	chr1	NA	NA	NA	NA	acceptor	0.145145661854311	3.59477984780408	NA	NA	NA	NA	NA	NA
NA	6620337	6620338	+	chr1	NA	NA	NA	NA	donor	8.08567525341015	0.253979712014025	NA	NA	NA	10.1347983230989	0.121789409183173	0.116516921290043
NA	6621393	6621394	+	chr1	NA	NA	NA	NA	acceptor	0.475034224158096	1.7532537936748	NA	NA	NA	NA	NA	NA
NA	6621410	6621411	+	chr1	NA	NA	NA	NA	acceptor	0.387919709080339	2.27125300546787	NA	NA	NA	NA	NA	NA
NA	6622191	6622192	+	chr1	NA	NA	NA	NA	acceptor	0.124476933829438	44.1246239770604	NA	NA	NA	NA	NA	NA
NA	6624954	6624955	+	chr1	NA	NA	NA	NA	donor	0.0281527545818684	6.67547165356658	NA	NA	NA	0.02807283265806	6.68931660391513	0.0102408828694939
NA	6625149	6625150	+	chr1	NA	NA	NA	NA	acceptor	0.0160010381687898	21.2554147270576	NA	NA	NA	NA	NA	NA
NA	6625292	6625293	+	chr1	NA	NA	NA	NA	donor	0.0153881126039389	19.4506763140812	NA	NA	NA	0.0154169180984344	19.2587838925053	0.100004112743041
NA	6626446	6626447	+	chr1	NA	NA	NA	NA	donor	0.139965014907885	8.56495945834977	NA	NA	NA	0.139791329060133	8.55941499846044	0.0199051701904123
NA	6626459	6626460	+	chr1	NA	NA	NA	NA	donor	0.026860367321997	14.5559417543214	NA	NA	NA	0.0268153138212856	14.551559258401	0.0327610599668071
NA	6626930	6626931	+	chr1	NA	NA	NA	NA	donor	0.0387226448772848	16.9161832914246	NA	NA	NA	0.0387116542411203	16.9594179437634	0.0079685789416212
NA	6627648	6627649	+	chr1	NA	NA	NA	NA	acceptor	0.193420121220494	10.9213607768261	NA	NA	NA	NA	NA	NA
NA	6627649	6627650	+	chr1	NA	NA	NA	NA	acceptor	0.202545174163554	10.7882462109427	NA	NA	NA	NA	NA	NA
NA	6627762	6627763	+	chr1	NA	NA	NA	NA	acceptor	0.264910827815582	11.8219500799203	NA	NA	NA	NA	NA	NA
NA	6628498	6628499	+	chr1	NA	NA	NA	NA	acceptor	0.147946153675931	14.2925733221171	NA	NA	NA	NA	NA	NA
NA	6628691	6628692	+	chr1	NA	NA	NA	NA	donor	0.0664449798984791	11.4163711517394	NA	NA	NA	0.0524505889669084	2.39685031684109	14.9126849249919
NA	6629642	6629643	+	chr1	NA	NA	NA	NA	acceptor	0.0133967594971317	15.229829132564	NA	NA	NA	NA	NA	NA
NA	6629724	6629725	+	chr1	NA	NA	NA	NA	donor	0.00893490141681546	24.4973401146458	NA	NA	NA	0.00796803216035756	0.013839139620125	29.992796309296
NA	6630287	6630288	+	chr1	NA	NA	NA	NA	acceptor	0.0710437224967311	6.72994105369674	NA	NA	NA	NA	NA	NA
NA	6630290	6630291	+	chr1	NA	NA	NA	NA	acceptor	0.0534447251267323	110.222599776268	NA	NA	NA	NA	NA	NA
NA	6630353	6630354	+	chr1	NA	NA	NA	NA	donor	0.0785579613278456	4.92470439420077	NA	NA	NA	0.0783509075654921	4.9242980634793	0.0193915874192693
NA	6632390	6632391	+	chr1	NA	NA	NA	NA	acceptor	0.0102409526538841	21.5531816013966	NA	NA	NA	NA	NA	NA
NA	6632495	6632496	+	chr1	NA	NA	NA	NA	donor	0.0199855176258326	20.3690986533347	NA	NA	NA	0.0199133647648426	20.3380550616791	0.102249236520794
NA	6632795	6632796	+	chr1	NA	NA	NA	NA	acceptor	0.0457308435241146	22.6997913916381	NA	NA	NA	NA	NA	NA
NA	6632913	6632914	+	chr1	NA	NA	NA	NA	acceptor	0.0440523998472561	106.774065090593	NA	NA	NA	NA	NA	NA
NA	6633454	6633455	+	chr1	NA	NA	NA	NA	donor	0.019860876916222	46.1274472673359	NA	NA	NA	0.0198825100181237	46.0503275192576	0.100143894955821
NA	6634019	6634020	+	chr1	NA	NA	NA	NA	acceptor	0.0385658901522919	7.43254334099945	NA	NA	NA	NA	NA	NA
NA	6806982	6806983	+	chr1	NA	NA	NA	NA	acceptor	2.81506674516318	0.535631318018685	NA	NA	NA	NA	NA	NA
NA	6807088	6807089	+	chr1	NA	NA	NA	NA	donor	4.51918482657264	0.33112265970814	NA	NA	NA	7.52439856542363	0.132079779406025	0.0957856606103014
NA	6808501	6808502	+	chr1	NA	NA	NA	NA	acceptor	0.201670009594108	1.63022117295536	NA	NA	NA	NA	NA	NA
NA	6819470	6819471	+	chr1	NA	NA	NA	NA	donor	0.736509330764422	1.08034153315242	NA	NA	NA	0.700612935785861	1.07876249948943	0.0815499824799418
NA	6820180	6820181	+	chr1	NA	NA	NA	NA	acceptor	0.791223757059216	0.974743559347005	NA	NA	NA	NA	NA	NA
NA	6820250	6820251	+	chr1	NA	NA	NA	NA	donor	1.39993437322106	0.34689472261825	NA	NA	NA	2.5312673139237	0.134528626976928	0.0821711229682723
NA	6825091	6825092	+	chr1	NA	NA	NA	NA	acceptor	1.95487110881099	0.240448964734125	NA	NA	NA	NA	NA	NA
NA	6825210	6825211	+	chr1	NA	NA	NA	NA	donor	0.0467359447380713	15.070024644932	NA	NA	NA	0.0466332170321123	15.0684182436271	0.0480667390349236
NA	6828313	6828314	+	chr1	NA	NA	NA	NA	acceptor	0.0100393336431348	22.8700394795019	NA	NA	NA	NA	NA	NA
NA	6828434	6828435	+	chr1	NA	NA	NA	NA	donor	0.159426784099152	5.3779057274858	NA	NA	NA	0.158608857913275	5.37503135712173	0.0439960387599348
NA	6853051	6853052	+	chr1	NA	NA	NA	NA	acceptor	0.38996325906734	1.95825623953779	NA	NA	NA	NA	NA	NA
NA	6853189	6853190	+	chr1	NA	NA	NA	NA	donor	0.548087106654929	1.48636833972015	NA	NA	NA	0.538834646361016	1.48754529620278	0.0355333414252709
NA	6855343	6855344	+	chr1	NA	NA	NA	NA	acceptor	0.569631678260709	3.38527186245203	NA	NA	NA	NA	NA	NA
NA	6871756	6871757	+	chr1	NA	NA	NA	NA	acceptor	0.99130395650706	1.39449574875297	NA	NA	NA	NA	NA	NA
NA	6871840	6871841	+	chr1	NA	NA	NA	NA	donor	0.669288728576701	26.4999969533964	NA	NA	NA	0.669108262386033	26.4958950182876	0.00514710752610482
NA	6874114	6874115	+	chr1	NA	NA	NA	NA	acceptor	0.0590085421344589	23.4518458414671	NA	NA	NA	NA	NA	NA
NA	6874423	6874424	+	chr1	NA	NA	NA	NA	donor	0.284907092381293	9.33614205087763	NA	NA	NA	0.284743256099875	9.33968637609589	0.0090906444973889
NA	6886239	6886240	+	chr1	NA	NA	NA	NA	acceptor	0.0760745173945804	10.5815449404683	NA	NA	NA	NA	NA	NA
NA	6886346	6886347	+	chr1	NA	NA	NA	NA	donor	0.099297563727003	9.08070059149052	NA	NA	NA	0.0992326750365472	9.08510736182289	0.0114492613913281
NA	6887653	6887654	+	chr1	NA	NA	NA	NA	acceptor	0.634490248945091	3.86372324390464	NA	NA	NA	NA	NA	NA
NA	6888840	6888841	+	chr1	NA	NA	NA	NA	acceptor	0.0396400417036121	11.980839394742	NA	NA	NA	NA	NA	NA
NA	6888899	6888900	+	chr1	NA	NA	NA	NA	donor	0.0521941454105279	11.4914106979158	NA	NA	NA	0.0522101908115844	11.4783508703932	0.0105410550392385
NA	6898924	6898925	+	chr1	NA	NA	NA	NA	acceptor	0.0354107925074788	21.2912425719634	NA	NA	NA	NA	NA	NA
NA	6937102	6937103	+	chr1	NA	NA	NA	NA	donor	0.595440044841756	3.27972301297564	NA	NA	NA	0.581723291455803	3.26884650753324	0.122138121297612
NA	6937266	6937267	+	chr1	NA	NA	NA	NA	donor	0.919893975081293	4.03718399787308	NA	NA	NA	0.904757217799472	4.03433166283011	0.102019313905444
NA	6937278	6937279	+	chr1	NA	NA	NA	NA	donor	0.985592008643074	3.86274261396107	NA	NA	NA	0.968474702196033	3.86025773100466	0.102012517501051
NA	6937283	6937284	+	chr1	NA	NA	NA	NA	donor	0.888151681393309	3.8730579764697	NA	NA	NA	0.872977130787144	3.86914438508907	0.102149428608457
NA	6937304	6937305	+	chr1	NA	NA	NA	NA	acceptor	0.936800955559055	3.91163824281401	NA	NA	NA	NA	NA	NA
NA	6937307	6937308	+	chr1	NA	NA	NA	NA	acceptor	0.926156707137536	4.04029953784042	NA	NA	NA	NA	NA	NA
NA	6937319	6937320	+	chr1	NA	NA	NA	NA	donor	0.957071234196038	4.20949761500295	NA	NA	NA	0.941302699274693	4.20754805424337	0.102223621199067
NA	6937324	6937325	+	chr1	NA	NA	NA	NA	donor	0.94798680904315	4.27504243632669	NA	NA	NA	0.933259606840759	4.27216998485788	0.102169114223917
NA	6937339	6937340	+	chr1	NA	NA	NA	NA	donor	0.999392664662188	4.2340317823571	NA	NA	NA	0.983926197414326	4.23025090015399	0.102508615959755
NA	6937348	6937349	+	chr1	NA	NA	NA	NA	donor	0.921672766884927	4.18112552178449	NA	NA	NA	0.906662468787672	4.18008880910533	0.102379639642018
NA	6937371	6937372	+	chr1	NA	NA	NA	NA	donor	0.945181593248447	4.34464782452643	NA	NA	NA	0.930323296726483	4.34309051561651	0.102467104274497
NA	6937380	6937381	+	chr1	NA	NA	NA	NA	donor	0.934381038301804	4.40008725105666	NA	NA	NA	0.920267314748151	4.39742132651071	0.102670858382952
NA	6937390	6937391	+	chr1	NA	NA	NA	NA	donor	0.857204909393048	4.46246806460076	NA	NA	NA	0.844324545980941	4.45908148965397	0.10306426230543
NA	6937392	6937393	+	chr1	NA	NA	NA	NA	acceptor	0.86681086737356	4.46412049756364	NA	NA	NA	NA	NA	NA
NA	6937420	6937421	+	chr1	NA	NA	NA	NA	donor	0.872479963017059	4.64903869107155	NA	NA	NA	0.859524048977241	4.64642478530433	0.103236063146393
NA	6937425	6937426	+	chr1	NA	NA	NA	NA	donor	0.846693919746723	4.74400012131477	NA	NA	NA	0.83459956798691	4.74122581983444	0.103169591482296
NA	6937434	6937435	+	chr1	NA	NA	NA	NA	donor	0.770434543744548	4.65962491971669	NA	NA	NA	0.758938191769343	4.6593571936303	0.102769043540186
NA	6937451	6937452	+	chr1	NA	NA	NA	NA	acceptor	0.720446188294519	4.62250574728073	NA	NA	NA	NA	NA	NA
NA	6937472	6937473	+	chr1	NA	NA	NA	NA	donor	0.649531974507943	4.46817733488908	NA	NA	NA	0.458427522131699	1.79154645149706	6.38240057250819
NA	6937476	6937477	+	chr1	NA	NA	NA	NA	donor	0.659249477936845	4.39740150701493	NA	NA	NA	0.464578480568506	1.76872056107741	6.28300022897068
NA	6937481	6937482	+	chr1	NA	NA	NA	NA	donor	0.628316343304919	4.41935988380497	NA	NA	NA	0.443352201669921	1.80063096435474	6.26929215411309
NA	6937486	6937487	+	chr1	NA	NA	NA	NA	donor	0.609650663851945	4.43763635315625	NA	NA	NA	0.430486966954118	1.83521129201151	6.24422163161225
NA	6937513	6937514	+	chr1	NA	NA	NA	NA	acceptor	0.553392175228367	4.26809415546107	NA	NA	NA	NA	NA	NA
NA	6937543	6937544	+	chr1	NA	NA	NA	NA	acceptor	0.36692970192962	4.37693892296474	NA	NA	NA	NA	NA	NA
NA	6937547	6937548	+	chr1	NA	NA	NA	NA	acceptor	0.360167929051045	4.46530544989824	NA	NA	NA	NA	NA	NA
NA	6937556	6937557	+	chr1	NA	NA	NA	NA	acceptor	0.433093772322961	4.36589555446631	NA	NA	NA	NA	NA	NA
NA	6937563	6937564	+	chr1	NA	NA	NA	NA	donor	0.541150384324586	4.24568019753838	NA	NA	NA	0.378415835612273	1.85087815152317	5.96428782168925
NA	6937587	6937588	+	chr1	NA	NA	NA	NA	acceptor	0.359177304169552	4.07982501758239	NA	NA	NA	NA	NA	NA
NA	6937609	6937610	+	chr1	NA	NA	NA	NA	acceptor	0.571645846205882	4.11882909854505	NA	NA	NA	NA	NA	NA
NA	6937616	6937617	+	chr1	NA	NA	NA	NA	acceptor	0.611423372989398	4.20401176554082	NA	NA	NA	NA	NA	NA
NA	6937657	6937658	+	chr1	NA	NA	NA	NA	donor	0.847272911084719	4.16323244009565	NA	NA	NA	0.833428657259364	4.16003309347535	0.103656507079581
NA	6937681	6937682	+	chr1	NA	NA	NA	NA	acceptor	0.895332030414803	4.09757610817225	NA	NA	NA	NA	NA	NA
NA	6937715	6937716	+	chr1	NA	NA	NA	NA	donor	0.711618106910833	4.24811912283677	NA	NA	NA	0.700473490001961	4.24427368237303	0.102804207360337
NA	6937758	6937759	+	chr1	NA	NA	NA	NA	acceptor	0.74835925733829	4.31344439350657	NA	NA	NA	NA	NA	NA
NA	6937779	6937780	+	chr1	NA	NA	NA	NA	acceptor	0.715770163757793	4.23824521239471	NA	NA	NA	NA	NA	NA
NA	6937789	6937790	+	chr1	NA	NA	NA	NA	acceptor	0.596487674230153	4.50746866352947	NA	NA	NA	NA	NA	NA
NA	7101924	7101925	+	chr1	NA	NA	NA	NA	donor	0.140448176645453	2.16190320074501	NA	NA	NA	0.0964115146660632	1.44012396306247	2.44426731989553
NA	7103378	7103379	+	chr1	NA	NA	NA	NA	donor	0.119387827225133	3.40709717781101	NA	NA	NA	0.08223689814425	1.11427156788508	5.36133720383657
NA	7103396	7103397	+	chr1	NA	NA	NA	NA	donor	0.109376590659781	3.52054569969535	NA	NA	NA	0.0775491801903495	1.49867394153173	4.79153617600526
NA	7103425	7103426	+	chr1	NA	NA	NA	NA	donor	0.0758395461888008	3.89489887971349	NA	NA	NA	0.0517170407991187	1.21807307876094	6.32441293656466
NA	7103433	7103434	+	chr1	NA	NA	NA	NA	donor	0.0625206385869674	4.17888475718886	NA	NA	NA	0.0433058734311072	1.57111030714969	6.23132252389701
NA	7103434	7103435	+	chr1	NA	NA	NA	NA	donor	0.0889389974922572	3.79278530477111	NA	NA	NA	0.0873492397983942	3.79117538648395	0.100111477157726
NA	7103533	7103534	+	chr1	NA	NA	NA	NA	donor	0.148227452697833	3.43092821049249	NA	NA	NA	0.109274317311304	2.43688173764832	3.11882262860519
NA	7103551	7103552	+	chr1	NA	NA	NA	NA	donor	0.124702488251565	3.37364204472835	NA	NA	NA	0.0815298155460965	0.424479462286636	6.75984075506213
NA	7103559	7103560	+	chr1	NA	NA	NA	NA	acceptor	0.108301319453504	3.66742228983187	NA	NA	NA	NA	NA	NA
NA	7103560	7103561	+	chr1	NA	NA	NA	NA	donor	0.121424679970021	3.49804908901133	NA	NA	NA	0.0783360752251516	0.280451486691021	7.34630656865413
NA	7103598	7103599	+	chr1	NA	NA	NA	NA	donor	0.131292493584024	3.56499320115561	NA	NA	NA	0.0875872901640493	1.10586538854759	6.01390839126137
NA	7103629	7103630	+	chr1	NA	NA	NA	NA	donor	0.10303477748073	3.10622949100657	NA	NA	NA	0.100934644487158	3.10172678221816	0.100234831527034
NA	7103665	7103666	+	chr1	NA	NA	NA	NA	acceptor	0.206773575289716	2.33860395878387	NA	NA	NA	NA	NA	NA
NA	7103801	7103802	+	chr1	NA	NA	NA	NA	acceptor	0.130245254722142	2.32003479382009	NA	NA	NA	NA	NA	NA
NA	7103809	7103810	+	chr1	NA	NA	NA	NA	acceptor	0.134557997722401	2.26525148297439	NA	NA	NA	NA	NA	NA
NA	7103825	7103826	+	chr1	NA	NA	NA	NA	acceptor	0.10127294784895	2.73335117680879	NA	NA	NA	NA	NA	NA
NA	7103831	7103832	+	chr1	NA	NA	NA	NA	donor	0.0744862704663806	2.9889970124917	NA	NA	NA	0.072862822996569	2.98378955557002	0.101865345508225
NA	7103849	7103850	+	chr1	NA	NA	NA	NA	acceptor	0.0415437084941813	3.244878718204	NA	NA	NA	NA	NA	NA
NA	7103851	7103852	+	chr1	NA	NA	NA	NA	acceptor	0.0477267280978354	3.01970943633316	NA	NA	NA	NA	NA	NA
NA	7103856	7103857	+	chr1	NA	NA	NA	NA	acceptor	0.0868956478766498	2.83244093315751	NA	NA	NA	NA	NA	NA
NA	7103901	7103902	+	chr1	NA	NA	NA	NA	donor	0.097805152734775	3.7507879486001	NA	NA	NA	0.0960265336115225	3.75009759923219	0.10130471228713
NA	7103956	7103957	+	chr1	NA	NA	NA	NA	acceptor	0.0877493545663415	4.47442002388359	NA	NA	NA	NA	NA	NA
NA	7104128	7104129	+	chr1	NA	NA	NA	NA	acceptor	0.162088480243562	2.12443891307921	NA	NA	NA	NA	NA	NA
NA	7104130	7104131	+	chr1	NA	NA	NA	NA	donor	0.167550977621339	2.27018299556299	NA	NA	NA	0.162708747496724	2.26662734886124	0.0996912443262752
NA	7104157	7104158	+	chr1	NA	NA	NA	NA	donor	0.178868498291183	2.15689322287224	NA	NA	NA	0.17351985972493	2.15401122821189	0.0997597032816546
NA	7104213	7104214	+	chr1	NA	NA	NA	NA	acceptor	0.0894380682472178	3.0668305989497	NA	NA	NA	NA	NA	NA
NA	7104221	7104222	+	chr1	NA	NA	NA	NA	donor	0.0837933968105847	3.31901435383923	NA	NA	NA	0.0828425935996421	3.31498098026337	0.0592309522443517
NA	7104246	7104247	+	chr1	NA	NA	NA	NA	acceptor	0.0676584866922326	3.37008703806299	NA	NA	NA	NA	NA	NA
NA	7104248	7104249	+	chr1	NA	NA	NA	NA	acceptor	0.0709443143362315	3.50541789218706	NA	NA	NA	NA	NA	NA
NA	7104254	7104255	+	chr1	NA	NA	NA	NA	acceptor	0.0748565310606409	3.3446645573804	NA	NA	NA	NA	NA	NA
NA	7104256	7104257	+	chr1	NA	NA	NA	NA	acceptor	0.0796445891736085	3.28796494296117	NA	NA	NA	NA	NA	NA
NA	7104258	7104259	+	chr1	NA	NA	NA	NA	acceptor	0.0930378303186992	3.07499257064786	NA	NA	NA	NA	NA	NA
NA	7370080	7370081	+	chr1	NA	NA	NA	NA	acceptor	0.0163347839679645	8.67618763676671	NA	NA	NA	NA	NA	NA
NA	7766458	7766459	+	chr1	NA	NA	NA	NA	acceptor	0.121502153388092	0.898517422839222	NA	NA	NA	NA	NA	NA
NA	7771385	7771386	+	chr1	NA	NA	NA	NA	donor	0.00856013957231566	28.3052949131346	NA	NA	NA	0.0084620484147772	28.8819179102034	0.100174850968857
NA	7771679	7771680	+	chr1	NA	NA	NA	NA	acceptor	0.0123894907052887	57.6415945738187	NA	NA	NA	NA	NA	NA
NA	7771916	7771917	+	chr1	NA	NA	NA	NA	donor	0.028666409125618	33.4090432314983	NA	NA	NA	0.0287251087625431	33.3416594137726	0.00914979660469649
NA	7773198	7773199	+	chr1	NA	NA	NA	NA	donor	0.113327559916268	5.94687442130003	NA	NA	NA	0.113126118377654	5.94505814372261	0.0177543604075746
NA	7773441	7773442	+	chr1	NA	NA	NA	NA	acceptor	0.134265067736023	8.62963007733806	NA	NA	NA	NA	NA	NA
NA	7773511	7773512	+	chr1	NA	NA	NA	NA	donor	0.101578346174818	12.4472237429556	NA	NA	NA	0.101499722055769	12.447258091122	0.0137192373866905
NA	7777159	7777160	+	chr1	NA	NA	NA	NA	acceptor	0.118731576130564	10.9978181618404	NA	NA	NA	NA	NA	NA
NA	7777318	7777319	+	chr1	NA	NA	NA	NA	donor	0.153506786198858	4.22708951260681	NA	NA	NA	0.153017929687141	4.2242560493495	0.0171929405013469
NA	7778117	7778118	+	chr1	NA	NA	NA	NA	acceptor	0.0694453090658512	4.40276355706056	NA	NA	NA	NA	NA	NA
NA	7778169	7778170	+	chr1	NA	NA	NA	NA	donor	0.0706457577672898	5.19427519028277	NA	NA	NA	0.0704701503093497	5.19360164280065	0.0253440268506057
NA	7779625	7779626	+	chr1	NA	NA	NA	NA	acceptor	0.0441260063678988	7.0356842471525	NA	NA	NA	NA	NA	NA
NA	7785005	7785006	+	chr1	NA	NA	NA	NA	donor	0.0392423872924109	3.85574140460707	NA	NA	NA	0.0388772274036131	3.84864733075873	0.0629848338341526
NA	7785104	7785105	+	chr1	NA	NA	NA	NA	acceptor	0.0375175978270466	4.14438674408048	NA	NA	NA	NA	NA	NA
NA	7785586	7785587	+	chr1	NA	NA	NA	NA	donor	0.0439848522340902	5.093463399419	NA	NA	NA	0.0437766093962435	5.09913774061736	0.0250666250194903
NA	7786836	7786837	+	chr1	NA	NA	NA	NA	donor	0.0253567342661775	6.53342070871035	NA	NA	NA	0.025154017279712	6.51527546502974	0.0998150958015191
NA	7788044	7788045	+	chr1	NA	NA	NA	NA	acceptor	0.0218757135946199	5.97010275426934	NA	NA	NA	NA	NA	NA
NA	7793959	7793960	+	chr1	NA	NA	NA	NA	acceptor	0.00798893929523403	149.753165001978	NA	NA	NA	NA	NA	NA
NA	7798524	7798525	+	chr1	NA	NA	NA	NA	acceptor	0.0378167322029544	4.84825568176135	NA	NA	NA	NA	NA	NA
NA	7819284	7819285	+	chr1	NA	NA	NA	NA	acceptor	0.016764612629306	12.827064527596	NA	NA	NA	NA	NA	NA
NA	7826479	7826480	+	chr1	NA	NA	NA	NA	acceptor	0.131433795685386	0.722812115965608	NA	NA	NA	NA	NA	NA
NA	7827811	7827812	+	chr1	NA	NA	NA	NA	donor	0.0510479455418993	331.42611197398	NA	NA	NA	0.0543619050554738	230.934065582678	129.533029242093
NA	7827815	7827816	+	chr1	NA	NA	NA	NA	donor	0.0951011261606975	3.02647668818842	NA	NA	NA	0.0930677728198561	3.0238236163743	0.0996870424425932
NA	7829833	7829834	+	chr1	NA	NA	NA	NA	acceptor	0.214336445779044	2.96466821572634	NA	NA	NA	NA	NA	NA
NA	7829836	7829837	+	chr1	NA	NA	NA	NA	acceptor	0.0577302081417197	209.747508678856	NA	NA	NA	NA	NA	NA
NA	7829846	7829847	+	chr1	NA	NA	NA	NA	acceptor	0.0715074233590991	254.939124679428	NA	NA	NA	NA	NA	NA
NA	7829951	7829952	+	chr1	NA	NA	NA	NA	donor	0.0422176708775169	183.820660865046	NA	NA	NA	0.0421273097743145	184.526848104925	0.0171942529018331
NA	7829957	7829958	+	chr1	NA	NA	NA	NA	donor	0.03957947510419	181.117349255133	NA	NA	NA	0.039527563042061	181.426916250903	0.0158919444600456
NA	7830005	7830006	+	chr1	NA	NA	NA	NA	acceptor	0.011537692006668	344.03736063936	NA	NA	NA	NA	NA	NA
NA	7830011	7830012	+	chr1	NA	NA	NA	NA	acceptor	0.0270349700633603	291.417703145142	NA	NA	NA	NA	NA	NA
NA	7830161	7830162	+	chr1	NA	NA	NA	NA	donor	0.079304635778866	7.51183018456515	NA	NA	NA	0.0792465463081273	7.5118786243958	0.0103010818475459
NA	7835761	7835762	+	chr1	NA	NA	NA	NA	acceptor	0.127958010416795	5.24680152209552	NA	NA	NA	NA	NA	NA
NA	7836998	7836999	+	chr1	NA	NA	NA	NA	acceptor	0.535136094450893	0.317612062031331	NA	NA	NA	NA	NA	NA
NA	7837149	7837150	+	chr1	NA	NA	NA	NA	donor	0.0424139065378395	2.24015340146066	NA	NA	NA	0.0422165268667918	2.22366065806369	0.030292668972637
NA	7842625	7842626	+	chr1	NA	NA	NA	NA	acceptor	0.0408940164085354	2.19225246739936	NA	NA	NA	NA	NA	NA
NA	7842668	7842669	+	chr1	NA	NA	NA	NA	acceptor	0.00988980075941962	53.1753220030644	NA	NA	NA	NA	NA	NA
NA	7842671	7842672	+	chr1	NA	NA	NA	NA	acceptor	0.00872978903097739	95.9259741643765	NA	NA	NA	NA	NA	NA
NA	7961708	7961709	+	chr1	NA	NA	NA	NA	donor	0.0304818884467368	1068.80846859473	NA	NA	NA	0.0304033362919975	1071.91452015073	0.100413904999084
NA	7961730	7961731	+	chr1	NA	NA	NA	NA	donor	0.0491408244574235	1009.94807472544	NA	NA	NA	0.0581567886745141	671.230590956829	319.931845092293
NA	7961735	7961736	+	chr1	NA	NA	NA	NA	donor	0.0106327564124347	2040.31742619172	NA	NA	NA	0.0106310797166081	2039.8879599727	0.100000114166739
NA	7961793	7961794	+	chr1	NA	NA	NA	NA	donor	0.00570903908085687	86.1829538341263	NA	NA	NA	0.00575903011785435	84.1681005442839	0.100117998018333
NA	7962081	7962082	+	chr1	NA	NA	NA	NA	donor	0.515573275414491	2.89361974594666	NA	NA	NA	0.507763001710592	2.89314907192087	0.0655771067499286
NA	7962762	7962763	+	chr1	NA	NA	NA	NA	acceptor	0.0413587663624807	106.977698664805	NA	NA	NA	NA	NA	NA
NA	7962870	7962871	+	chr1	NA	NA	NA	NA	acceptor	0.159460051598697	631.381415471664	NA	NA	NA	NA	NA	NA
NA	7962875	7962876	+	chr1	NA	NA	NA	NA	donor	0.303548070498656	1.43872257224595	NA	NA	NA	0.29499787480353	1.43789580985818	0.0602927248668811
NA	7964129	7964130	+	chr1	NA	NA	NA	NA	donor	1.75998351634309	0.415585434081415	NA	NA	NA	1.62226960302933	0.380352921260318	0.100872083386643
NA	7965323	7965324	+	chr1	NA	NA	NA	NA	acceptor	0.0157410989551127	308.033755018942	NA	NA	NA	NA	NA	NA
NA	7965425	7965426	+	chr1	NA	NA	NA	NA	donor	0.0484620485577817	52.3450344784168	NA	NA	NA	0.0483725359790642	52.5520817731182	0.010228806934484
NA	7969084	7969085	+	chr1	NA	NA	NA	NA	acceptor	0.961088557930306	0.262517820910979	NA	NA	NA	NA	NA	NA
NA	7969148	7969149	+	chr1	NA	NA	NA	NA	donor	0.251672583920177	1.27000617308976	NA	NA	NA	0.246711432193379	1.27188323190093	0.0342182887182645
NA	7969344	7969345	+	chr1	NA	NA	NA	NA	acceptor	0.617245384226189	1.76004222623665	NA	NA	NA	NA	NA	NA
NA	7969404	7969405	+	chr1	NA	NA	NA	NA	donor	1.06026348161367	1.10561178855521	NA	NA	NA	1.00372108914461	1.10194329948308	0.0944922375455848
NA	7970893	7970894	+	chr1	NA	NA	NA	NA	acceptor	0.0651973835507432	14.9816100024773	NA	NA	NA	NA	NA	NA
NA	7970963	7970964	+	chr1	NA	NA	NA	NA	donor	0.0901995629501782	8.54947914795407	NA	NA	NA	0.0897367949880246	8.5978523998688	0.00692598019873385
NA	7971000	7971001	+	chr1	NA	NA	NA	NA	donor	0.160172128937084	2.61947255585355	NA	NA	NA	0.15922068165255	2.6196092971974	0.0215671980150633
NA	7971628	7971629	+	chr1	NA	NA	NA	NA	acceptor	0.059406603841425	1.38316183988699	NA	NA	NA	NA	NA	NA
NA	7977651	7977652	+	chr1	NA	NA	NA	NA	acceptor	0.0202050626400127	72.1717931568191	NA	NA	NA	NA	NA	NA
NA	7977738	7977739	+	chr1	NA	NA	NA	NA	donor	0.00765603223986495	643.041519084106	NA	NA	NA	0.00766875898108026	640.911145711216	0.0689833376725137
NA	7984893	7984894	+	chr1	NA	NA	NA	NA	acceptor	0.0987716413617656	9.37798032470856	NA	NA	NA	NA	NA	NA
NA	7985135	7985136	+	chr1	NA	NA	NA	NA	donor	0.0126730560862003	408.295043204979	NA	NA	NA	0.0127059514900721	407.089273053003	0.0149483567496307
NA	7985921	7985922	+	chr1	NA	NA	NA	NA	acceptor	0.406525135877633	0.817228461997772	NA	NA	NA	NA	NA	NA
NA	7986028	7986029	+	chr1	NA	NA	NA	NA	donor	0.0587293197686827	4.08498384926604	NA	NA	NA	0.0584764312108128	4.08185722639587	0.0375266059852062
NA	7990268	7990269	+	chr1	NA	NA	NA	NA	donor	0.5091054672354	3.09764934079078	NA	NA	NA	0.329863293654443	0.427069372761364	6.24200181361728
NA	7990360	7990361	+	chr1	NA	NA	NA	NA	donor	0.326208629366235	4.96202887664118	NA	NA	NA	0.321774809904023	4.96135577670894	0.1015064813834
NA	7990415	7990416	+	chr1	NA	NA	NA	NA	acceptor	0.280254308339146	5.9078494236081	NA	NA	NA	NA	NA	NA
NA	7990498	7990499	+	chr1	NA	NA	NA	NA	acceptor	0.255440652370366	5.4604001997621	NA	NA	NA	NA	NA	NA
NA	7990907	7990908	+	chr1	NA	NA	NA	NA	acceptor	0.131165386886972	0.974914562486874	NA	NA	NA	NA	NA	NA
NA	8424601	8424602	+	chr1	NA	NA	NA	NA	acceptor	0.0199601304600597	5.9952013685039	NA	NA	NA	NA	NA	NA
NA	9355742	9355743	+	chr1	NA	NA	NA	NA	acceptor	0.212736512709829	0.416109390906533	NA	NA	NA	NA	NA	NA
NA	9356585	9356586	+	chr1	NA	NA	NA	NA	donor	0.0638059155289829	2.08070258235055	NA	NA	NA	0.0633572975641708	2.05864720076564	0.0463005719255104
NA	9367447	9367448	+	chr1	NA	NA	NA	NA	acceptor	0.0152316593895751	11.2866679132847	NA	NA	NA	NA	NA	NA
NA	9541887	9541888	+	chr1	NA	NA	NA	NA	donor	0.371507217236644	1.07886211761826	NA	NA	NA	0.350285697265786	1.0775566021285	0.0978798222529565
NA	9549645	9549646	+	chr1	NA	NA	NA	NA	acceptor	0.801736528660249	0.235897890711282	NA	NA	NA	NA	NA	NA
NA	9550186	9550187	+	chr1	NA	NA	NA	NA	acceptor	0.893807587038313	0.416140200841944	NA	NA	NA	NA	NA	NA
NA	9553625	9553626	+	chr1	NA	NA	NA	NA	acceptor	0.443112911236714	0.520301695325547	NA	NA	NA	NA	NA	NA
NA	9553805	9553806	+	chr1	NA	NA	NA	NA	donor	1.49107900870856	0.776261641059429	NA	NA	NA	1.40280518261199	0.775704630308433	0.0716877625126507
NA	9556181	9556182	+	chr1	NA	NA	NA	NA	acceptor	0.302046335361698	2.75377345013377	NA	NA	NA	NA	NA	NA
NA	9556257	9556258	+	chr1	NA	NA	NA	NA	donor	0.352779951287082	2.26297998377159	NA	NA	NA	0.350939901633396	2.25929189769775	0.0223035576251378
NA	9567283	9567284	+	chr1	NA	NA	NA	NA	acceptor	0.149559423754214	2.14349643487269	NA	NA	NA	NA	NA	NA
NA	9567361	9567362	+	chr1	NA	NA	NA	NA	donor	0.405607720810768	2.64065659836937	NA	NA	NA	0.403820464342439	2.64115284406645	0.0191117601231135
NA	9570257	9570258	+	chr1	NA	NA	NA	NA	acceptor	0.078740293323399	2.6174418123581	NA	NA	NA	NA	NA	NA
NA	9573345	9573346	+	chr1	NA	NA	NA	NA	acceptor	0.86838355800658	0.253528401923739	NA	NA	NA	NA	NA	NA
NA	9573412	9573413	+	chr1	NA	NA	NA	NA	donor	0.0817369245459333	4.08301497105727	NA	NA	NA	0.0816054354391965	4.08369914932371	0.00874379450828962
NA	9576466	9576467	+	chr1	NA	NA	NA	NA	acceptor	1.06804032364754	1.14704265424961	NA	NA	NA	NA	NA	NA
NA	9579953	9579954	+	chr1	NA	NA	NA	NA	acceptor	0.199040541857997	1.77080842187974	NA	NA	NA	NA	NA	NA
NA	9580234	9580235	+	chr1	NA	NA	NA	NA	donor	0.611101572897562	0.461551022787541	NA	NA	NA	0.793044458062647	0.287868392319134	0.0932489904980836
NA	9582207	9582208	+	chr1	NA	NA	NA	NA	acceptor	0.15130365774131	0.604069586965132	NA	NA	NA	NA	NA	NA
NA	9582298	9582299	+	chr1	NA	NA	NA	NA	acceptor	1.57651810626963	0.234973654319927	NA	NA	NA	NA	NA	NA
NA	9592641	9592642	+	chr1	NA	NA	NA	NA	donor	0.0229006999974809	8.2607276977237	NA	NA	NA	0.0228600588672171	8.2613123982547	0.0199474581321231
NA	9592686	9592687	+	chr1	NA	NA	NA	NA	acceptor	0.0221188363769146	6.35289837314999	NA	NA	NA	NA	NA	NA
NA	9595889	9595890	+	chr1	NA	NA	NA	NA	acceptor	0.0260842499042785	25.4181496308739	NA	NA	NA	NA	NA	NA
NA	9596010	9596011	+	chr1	NA	NA	NA	NA	donor	0.0130543648515851	24.5254944207737	NA	NA	NA	0.0130750102153118	24.3640288856625	0.100192754353429
NA	9596770	9596771	+	chr1	NA	NA	NA	NA	donor	0.256484514076956	9.72408526872663	NA	NA	NA	0.25561268862084	9.73050100381049	0.0437146139206851
NA	9596829	9596830	+	chr1	NA	NA	NA	NA	acceptor	0.362388775586337	7.52694711123298	NA	NA	NA	NA	NA	NA
NA	9596858	9596859	+	chr1	NA	NA	NA	NA	acceptor	0.431389733307359	12.3480251939042	NA	NA	NA	NA	NA	NA
NA	9597053	9597054	+	chr1	NA	NA	NA	NA	donor	0.0229031615987564	7.76211954939188	NA	NA	NA	0.0228133458336089	7.79790079336256	0.0209147520027912
NA	9598448	9598449	+	chr1	NA	NA	NA	NA	acceptor	0.109544511063991	3.90951701659482	NA	NA	NA	NA	NA	NA
NA	9598453	9598454	+	chr1	NA	NA	NA	NA	acceptor	0.0692165332063551	105.826010571447	NA	NA	NA	NA	NA	NA
NA	9598625	9598626	+	chr1	NA	NA	NA	NA	donor	0.0125765038258569	11.6487258713183	NA	NA	NA	0.0125147194136969	11.6901299690032	0.100190002819975
NA	9601104	9601105	+	chr1	NA	NA	NA	NA	acceptor	0.0849907729695547	2.12552674818859	NA	NA	NA	NA	NA	NA
NA	9602068	9602069	+	chr1	NA	NA	NA	NA	acceptor	0.0724663773629921	8.75739267415998	NA	NA	NA	NA	NA	NA
NA	9602272	9602273	+	chr1	NA	NA	NA	NA	donor	0.0985789089987119	57.5641183070548	NA	NA	NA	0.0987023933517337	57.4600331379269	0.0125947360321651
NA	9602336	9602337	+	chr1	NA	NA	NA	NA	donor	0.138726151992423	46.5234424971926	NA	NA	NA	0.138671085294981	46.5402259018581	0.010001576662565
NA	9607556	9607557	+	chr1	NA	NA	NA	NA	acceptor	0.0907691496730053	9.46431239220023	NA	NA	NA	NA	NA	NA
NA	9607789	9607790	+	chr1	NA	NA	NA	NA	donor	0.0289207094938878	7.83572570288542	NA	NA	NA	0.0287832874717419	7.82443259607452	0.0560472091542528
NA	9609839	9609840	+	chr1	NA	NA	NA	NA	acceptor	0.0172056187643621	9.56529533324693	NA	NA	NA	NA	NA	NA
NA	9609911	9609912	+	chr1	NA	NA	NA	NA	donor	0.0142386234914963	10.6385736731239	NA	NA	NA	0.0141443667052525	10.6915361441006	0.038523770980409
NA	9610505	9610506	+	chr1	NA	NA	NA	NA	acceptor	0.106293218446861	6.74751642280348	NA	NA	NA	NA	NA	NA
NA	9610614	9610615	+	chr1	NA	NA	NA	NA	acceptor	0.0694793574677358	103.712030365321	NA	NA	NA	NA	NA	NA
NA	9611014	9611015	+	chr1	NA	NA	NA	NA	acceptor	0.187391593051652	1.40509262367049	NA	NA	NA	NA	NA	NA
NA	9611073	9611074	+	chr1	NA	NA	NA	NA	donor	0.224783107330437	1.26881347849728	NA	NA	NA	0.215181553828922	1.27763916469784	0.0709091426793596
NA	9611218	9611219	+	chr1	NA	NA	NA	NA	acceptor	0.28691522809525	0.671124467499935	NA	NA	NA	NA	NA	NA
NA	9611340	9611341	+	chr1	NA	NA	NA	NA	donor	0.0872307257707403	3.53742778999935	NA	NA	NA	0.0856036852214776	3.53605441229297	0.100222294696109
NA	9611752	9611753	+	chr1	NA	NA	NA	NA	acceptor	0.127316907973623	1.21726723546723	NA	NA	NA	NA	NA	NA
NA	9611890	9611891	+	chr1	NA	NA	NA	NA	donor	0.043817583289202	2.24280854048478	NA	NA	NA	0.0432261724792119	2.24710686059368	0.0344189814670629
NA	9612985	9612986	+	chr1	NA	NA	NA	NA	acceptor	0.0573509252625909	1.61146846085434	NA	NA	NA	NA	NA	NA
NA	9616369	9616370	+	chr1	NA	NA	NA	NA	acceptor	0.010451924505839	56.9349104649012	NA	NA	NA	NA	NA	NA
NA	9622025	9622026	+	chr1	NA	NA	NA	NA	acceptor	0.572965811840918	3.36956106762652	NA	NA	NA	NA	NA	NA
NA	9688130	9688131	+	chr1	NA	NA	NA	NA	acceptor	0.0122063447325637	24.4180995563923	NA	NA	NA	NA	NA	NA
NA	9688313	9688314	+	chr1	NA	NA	NA	NA	donor	0.0164325214085276	8.75892157933949	NA	NA	NA	0.0163258723237297	8.74189281334894	0.100093996890384
NA	9691466	9691467	+	chr1	NA	NA	NA	NA	acceptor	0.0465330688961778	4.37980403308588	NA	NA	NA	NA	NA	NA
NA	9691571	9691572	+	chr1	NA	NA	NA	NA	donor	0.0281141971021	7.78534744795378	NA	NA	NA	0.0279863432404236	7.76993396790855	0.0656970684030112
NA	9691674	9691675	+	chr1	NA	NA	NA	NA	acceptor	0.0338270794504864	4.81142830614144	NA	NA	NA	NA	NA	NA
NA	9710596	9710597	+	chr1	NA	NA	NA	NA	donor	0.0562008178556073	3.55646052585452	NA	NA	NA	0.055752254010097	3.55959528364125	0.0403446173108924
NA	9716969	9716970	+	chr1	NA	NA	NA	NA	acceptor	0.0059307717764178	507.400827595906	NA	NA	NA	NA	NA	NA
NA	9717063	9717064	+	chr1	NA	NA	NA	NA	acceptor	0.00389554325083095	510.298069684622	NA	NA	NA	NA	NA	NA
NA	9717536	9717537	+	chr1	NA	NA	NA	NA	acceptor	0.0930477201883497	18.4293711289308	NA	NA	NA	NA	NA	NA
NA	9717626	9717627	+	chr1	NA	NA	NA	NA	donor	0.0518765405261163	8.41425779949863	NA	NA	NA	0.051409928911382	8.41728795162056	0.0999351166693086
NA	9717859	9717860	+	chr1	NA	NA	NA	NA	donor	0.0396903717926433	11.5715187323495	NA	NA	NA	0.02922569988513	1.40136604612218	18.897109690248
NA	9718158	9718159	+	chr1	NA	NA	NA	NA	donor	0.188002488494383	17.2010385227889	NA	NA	NA	0.187146018150987	17.215731508621	0.100137254616743
NA	9718693	9718694	+	chr1	NA	NA	NA	NA	acceptor	0.0282428238826276	30.9854306595432	NA	NA	NA	NA	NA	NA
NA	9718915	9718916	+	chr1	NA	NA	NA	NA	donor	0.00960355834263745	25.0083771216625	NA	NA	NA	0.00861633609834656	0.0564339802623494	29.9939675779251
NA	9719445	9719446	+	chr1	NA	NA	NA	NA	donor	0.0397355183318786	14.2595466852796	NA	NA	NA	0.0282600498545101	0.195666366551197	27.7699627430161
NA	9719920	9719921	+	chr1	NA	NA	NA	NA	acceptor	0.0180643454792129	24.6037279400968	NA	NA	NA	NA	NA	NA
NA	9720017	9720018	+	chr1	NA	NA	NA	NA	donor	0.0209032514226717	33.3414437245892	NA	NA	NA	0.017429706113164	1.27509347490539	50.4800746441611
NA	9720111	9720112	+	chr1	NA	NA	NA	NA	acceptor	0.0258304473178607	29.0768955204605	NA	NA	NA	NA	NA	NA
NA	9720242	9720243	+	chr1	NA	NA	NA	NA	donor	0.0112060500403278	22.4864146420916	NA	NA	NA	0.00952895383677652	0.137027891623029	29.9970905985787
NA	9720433	9720434	+	chr1	NA	NA	NA	NA	acceptor	0.0168938426172683	19.1693198383137	NA	NA	NA	NA	NA	NA
NA	9720610	9720611	+	chr1	NA	NA	NA	NA	acceptor	0.027864970123086	20.8199816780561	NA	NA	NA	NA	NA	NA
NA	9720741	9720742	+	chr1	NA	NA	NA	NA	acceptor	0.0112565309142763	25.0528662703695	NA	NA	NA	NA	NA	NA
NA	9720744	9720745	+	chr1	NA	NA	NA	NA	acceptor	0.030735137086037	102.480110167585	NA	NA	NA	NA	NA	NA
NA	9720909	9720910	+	chr1	NA	NA	NA	NA	donor	0.0804978709750919	11.894380694574	NA	NA	NA	0.0749301992570717	11.7049305648768	1.52726745657443
NA	9721126	9721127	+	chr1	NA	NA	NA	NA	acceptor	0.01189121120019	17.3717679867008	NA	NA	NA	NA	NA	NA
NA	9721248	9721249	+	chr1	NA	NA	NA	NA	donor	0.013703764560304	41.1698067173475	NA	NA	NA	0.0126084105801257	17.3348984322598	29.2827917818815
NA	9721443	9721444	+	chr1	NA	NA	NA	NA	acceptor	0.0477201484653672	19.4590934567131	NA	NA	NA	NA	NA	NA
NA	9721491	9721492	+	chr1	NA	NA	NA	NA	donor	0.0590714888908314	111.979545026242	NA	NA	NA	0.0634297472581709	1.37438818136973	154.286606536438
NA	9721587	9721588	+	chr1	NA	NA	NA	NA	donor	0.0239991181928565	32.1005363932387	NA	NA	NA	0.0238527178350742	32.3474608092149	0.100979840155136
NA	9721760	9721761	+	chr1	NA	NA	NA	NA	acceptor	0.034075684452864	46.8378774847508	NA	NA	NA	NA	NA	NA
NA	9721860	9721861	+	chr1	NA	NA	NA	NA	donor	0.0215679715118806	28.246899240817	NA	NA	NA	0.0191785720012062	0.586787824258967	36.6188157552433
NA	9721974	9721975	+	chr1	NA	NA	NA	NA	acceptor	0.0481444074687411	12.4808251931695	NA	NA	NA	NA	NA	NA
NA	9722153	9722154	+	chr1	NA	NA	NA	NA	donor	0.0334036652654718	13.1158689037738	NA	NA	NA	0.0225928417862202	0.212887882738579	27.8498281029927
NA	9722243	9722244	+	chr1	NA	NA	NA	NA	acceptor	0.0348863240914956	21.860547860037	NA	NA	NA	NA	NA	NA
NA	9722356	9722357	+	chr1	NA	NA	NA	NA	donor	0.0123404685268755	28.2293796046887	NA	NA	NA	0.0113526026564297	0.277871020169694	32.6483811243328
NA	9722527	9722528	+	chr1	NA	NA	NA	NA	acceptor	0.0316848002196551	33.188398045769	NA	NA	NA	NA	NA	NA
NA	9722556	9722557	+	chr1	NA	NA	NA	NA	acceptor	0.0650966647328179	111.541086477188	NA	NA	NA	NA	NA	NA
NA	9722606	9722607	+	chr1	NA	NA	NA	NA	donor	0.0112765679685905	17.9602154771127	NA	NA	NA	0.0111976971672343	18.1261322566315	0.100115071722952
NA	9723124	9723125	+	chr1	NA	NA	NA	NA	acceptor	0.115933233599478	9.79490547666645	NA	NA	NA	NA	NA	NA
NA	9723292	9723293	+	chr1	NA	NA	NA	NA	donor	0.0419778137955399	24.3640243526414	NA	NA	NA	0.0373761639593585	0.722558125108258	29.9761833811786
NA	9723968	9723969	+	chr1	NA	NA	NA	NA	acceptor	0.0781317553094022	12.5107705543266	NA	NA	NA	NA	NA	NA
NA	9724092	9724093	+	chr1	NA	NA	NA	NA	donor	0.0341025907913567	25.2372846184607	NA	NA	NA	0.0304478133861521	0.314455966385435	30.7293954377832
NA	9724275	9724276	+	chr1	NA	NA	NA	NA	acceptor	0.198429279359999	7.53902051212676	NA	NA	NA	NA	NA	NA
NA	9724405	9724406	+	chr1	NA	NA	NA	NA	donor	0.0771149558215936	42.920798471823	NA	NA	NA	0.0770306227668095	42.9981912611034	0.0161315178759582
NA	9724421	9724422	+	chr1	NA	NA	NA	NA	donor	0.132948776402954	4.93642636287347	NA	NA	NA	0.13283936575771	4.9395913260959	0.0120029644265595
NA	9724803	9724804	+	chr1	NA	NA	NA	NA	acceptor	0.0286683724170722	10.1638962033518	NA	NA	NA	NA	NA	NA
NA	9726908	9726909	+	chr1	NA	NA	NA	NA	acceptor	0.220632418648764	0.874487036120308	NA	NA	NA	NA	NA	NA
NA	9727772	9727773	+	chr1	NA	NA	NA	NA	donor	0.0212788387520244	111.868046481657	NA	NA	NA	0.0221902820403511	4.75501357158594	153.490753223364
NA	9730703	9730704	+	chr1	NA	NA	NA	NA	acceptor	0.0683818487575557	8.5501246479624	NA	NA	NA	NA	NA	NA
NA	9943515	9943516	+	chr1	NA	NA	NA	NA	donor	0.064969861682703	16.0792700438487	NA	NA	NA	0.0649132395756114	16.0473706973976	0.0245760549206447
NA	9947212	9947213	+	chr1	NA	NA	NA	NA	acceptor	0.0538846164223566	14.1064466662661	NA	NA	NA	NA	NA	NA
NA	9947507	9947508	+	chr1	NA	NA	NA	NA	donor	0.614214954610062	2.5423926567164	NA	NA	NA	0.609654519664014	2.54318389893534	0.0273509750397308
NA	9958521	9958522	+	chr1	NA	NA	NA	NA	acceptor	0.226533921322507	1.30951611722774	NA	NA	NA	NA	NA	NA
NA	9972017	9972018	+	chr1	NA	NA	NA	NA	acceptor	0.0171780071379074	11.8671601273784	NA	NA	NA	NA	NA	NA
NA	9975591	9975592	+	chr1	NA	NA	NA	NA	acceptor	0.115389565810914	2.15321461127589	NA	NA	NA	NA	NA	NA
NA	9975775	9975776	+	chr1	NA	NA	NA	NA	donor	0.293512719607941	0.956523352992299	NA	NA	NA	0.275566127919675	0.952560359818016	0.0955251897887215
NA	9981030	9981031	+	chr1	NA	NA	NA	NA	acceptor	0.227318018656337	0.678312377155774	NA	NA	NA	NA	NA	NA
NA	9981170	9981171	+	chr1	NA	NA	NA	NA	donor	0.0955456799884935	3.34652443927677	NA	NA	NA	0.0943145457023045	3.34441202411251	0.0630084290799401
NA	9982300	9982301	+	chr1	NA	NA	NA	NA	acceptor	0.0491229749473482	6.11162154947825	NA	NA	NA	NA	NA	NA
NA	9982870	9982871	+	chr1	NA	NA	NA	NA	donor	0.00286902634109568	243.173389406717	NA	NA	NA	0.00336555387382202	19.7165101739817	292.074433831567
NA	9985135	9985136	+	chr1	NA	NA	NA	NA	acceptor	0.0162788817558006	30.9574188012591	NA	NA	NA	NA	NA	NA
NA	10033206	10033207	+	chr1	NA	NA	NA	NA	donor	0.401185906280299	91.4775409909356	NA	NA	NA	0.401531192730991	91.3593834939736	0.00298617401635435
NA	10033358	10033359	+	chr1	NA	NA	NA	NA	donor	0.40506925219151	78.2588499540437	NA	NA	NA	0.404836736579443	78.320490160897	0.00219396571324071
NA	10033573	10033574	+	chr1	NA	NA	NA	NA	acceptor	0.174601078526359	189.035755312981	NA	NA	NA	NA	NA	NA
NA	10033628	10033629	+	chr1	NA	NA	NA	NA	acceptor	0.335789702955089	133.113055144546	NA	NA	NA	NA	NA	NA
NA	10033661	10033662	+	chr1	NA	NA	NA	NA	acceptor	0.353444979183091	132.695861905791	NA	NA	NA	NA	NA	NA
NA	10033694	10033695	+	chr1	NA	NA	NA	NA	donor	0.155296400999374	11.0366330493188	NA	NA	NA	0.155230834991885	11.0231640063729	0.0182699600650201
NA	10036518	10036519	+	chr1	NA	NA	NA	NA	acceptor	0.123002904760756	4.59738597976567	NA	NA	NA	NA	NA	NA
NA	10036680	10036681	+	chr1	NA	NA	NA	NA	donor	0.060748488986265	6.06218612367987	NA	NA	NA	0.0600807028183636	6.15490026733984	0.0122017684320595
NA	10049211	10049212	+	chr1	NA	NA	NA	NA	acceptor	0.88115808271395	2.69045953305814	NA	NA	NA	NA	NA	NA
NA	10049355	10049356	+	chr1	NA	NA	NA	NA	donor	0.803834713052443	2.52970738178515	NA	NA	NA	0.789483981820764	2.52661314150952	0.0696174897832823
NA	10072027	10072028	+	chr1	NA	NA	NA	NA	acceptor	1.80249865095461	0.462076334653759	NA	NA	NA	NA	NA	NA
NA	10072214	10072215	+	chr1	NA	NA	NA	NA	donor	0.0214237022989524	51.9544532634126	NA	NA	NA	0.021418260794563	51.8639175456322	0.0165049418549204
NA	10072453	10072454	+	chr1	NA	NA	NA	NA	acceptor	0.0308456190808946	6.69966211252399	NA	NA	NA	NA	NA	NA
NA	10094933	10094934	+	chr1	NA	NA	NA	NA	donor	0.030713152531009	4.48619838494849	NA	NA	NA	0.0305106329260299	4.486972431465	0.0276115853005657
NA	10095460	10095461	+	chr1	NA	NA	NA	NA	acceptor	0.168417770906409	2.13360491610406	NA	NA	NA	NA	NA	NA
NA	10095596	10095597	+	chr1	NA	NA	NA	NA	donor	0.793566078296185	0.359949033860164	NA	NA	NA	1.54002630900971	0.127498381719816	0.0829070186772263
NA	10097017	10097018	+	chr1	NA	NA	NA	NA	acceptor	0.141950096802307	1.97617774500684	NA	NA	NA	NA	NA	NA
NA	10098591	10098592	+	chr1	NA	NA	NA	NA	acceptor	0.401327581962729	0.784178546008015	NA	NA	NA	NA	NA	NA
NA	10098668	10098669	+	chr1	NA	NA	NA	NA	donor	0.604409506974262	0.383036025991931	NA	NA	NA	1.16903002807673	0.140123871095981	0.0820105840873568
NA	10101042	10101043	+	chr1	NA	NA	NA	NA	acceptor	3.92645712216973	0.203564275470811	NA	NA	NA	NA	NA	NA
NA	10101045	10101046	+	chr1	NA	NA	NA	NA	acceptor	3.56495479897302	0.258316911414936	NA	NA	NA	NA	NA	NA
NA	10101075	10101076	+	chr1	NA	NA	NA	NA	donor	4.08282806821521	0.25373189841656	NA	NA	NA	6.57383814802747	0.112390772968834	0.0651290656628956
NA	10101107	10101108	+	chr1	NA	NA	NA	NA	acceptor	4.33037385301514	0.261739038892013	NA	NA	NA	NA	NA	NA
NA	10101195	10101196	+	chr1	NA	NA	NA	NA	donor	0.498595166789965	1.12637443614082	NA	NA	NA	0.480462122267216	1.12646366794291	0.0621586630277032
NA	10101199	10101200	+	chr1	NA	NA	NA	NA	donor	0.785843089332635	0.579186112134823	NA	NA	NA	0.720032684600392	0.56457188241372	0.0961274076679682
NA	10101224	10101225	+	chr1	NA	NA	NA	NA	donor	1.19801188657737	0.34011804776156	NA	NA	NA	1.97795629474727	0.14788434683412	0.082583458136645
NA	10102947	10102948	+	chr1	NA	NA	NA	NA	acceptor	0.0573204600761212	10.5290081093231	NA	NA	NA	NA	NA	NA
NA	10103092	10103093	+	chr1	NA	NA	NA	NA	donor	0.0559731636577036	1.79365125898387	NA	NA	NA	0.056266980847989	1.74325270363408	0.0520999674477278
NA	10105515	10105516	+	chr1	NA	NA	NA	NA	acceptor	0.43448936633774	1.31041385162406	NA	NA	NA	NA	NA	NA
NA	10105744	10105745	+	chr1	NA	NA	NA	NA	donor	0.0558195718671227	7.30810109865184	NA	NA	NA	0.0560495244420823	7.25536040228244	0.00693022124618641
NA	10106196	10106197	+	chr1	NA	NA	NA	NA	acceptor	0.0838498338055702	8.73678058454515	NA	NA	NA	NA	NA	NA
NA	10106583	10106584	+	chr1	NA	NA	NA	NA	donor	0.00908079333478818	51.2369802279807	NA	NA	NA	0.00907224880937168	51.3274857317854	0.0500195855108326
NA	10107221	10107222	+	chr1	NA	NA	NA	NA	acceptor	0.147495692356238	4.32839536749835	NA	NA	NA	NA	NA	NA
NA	10108459	10108460	+	chr1	NA	NA	NA	NA	donor	0.122127951133276	8.56831849277869	NA	NA	NA	0.122036417110486	8.5753587010908	0.00710049427904269
NA	10116162	10116163	+	chr1	NA	NA	NA	NA	acceptor	0.484535820823577	1.88309227255483	NA	NA	NA	NA	NA	NA
NA	10117458	10117459	+	chr1	NA	NA	NA	NA	acceptor	0.261987977410377	3.71519567721544	NA	NA	NA	NA	NA	NA
NA	10117600	10117601	+	chr1	NA	NA	NA	NA	donor	0.985108361401938	0.416009099685973	NA	NA	NA	1.0647652439142	0.318454028122164	0.0928447516589078
NA	10119512	10119513	+	chr1	NA	NA	NA	NA	acceptor	3.57857796076287	0.213377932379849	NA	NA	NA	NA	NA	NA
NA	10119613	10119614	+	chr1	NA	NA	NA	NA	donor	0.374029369030294	1.00226759945974	NA	NA	NA	0.365892333716211	1.00409154053023	0.0308701540531417
NA	10121961	10121962	+	chr1	NA	NA	NA	NA	acceptor	0.0497438329860854	5.55656702128255	NA	NA	NA	NA	NA	NA
NA	10122076	10122077	+	chr1	NA	NA	NA	NA	donor	0.147629961855559	3.51364505445633	NA	NA	NA	0.147425454250129	3.51337151877034	0.00748233943988507
NA	10122795	10122796	+	chr1	NA	NA	NA	NA	acceptor	0.116816635235122	1.87402741758236	NA	NA	NA	NA	NA	NA
NA	10122859	10122860	+	chr1	NA	NA	NA	NA	donor	0.02803646570399	7.35400968165546	NA	NA	NA	0.0280928531505061	7.32523188978898	0.0191440203577418
NA	10126793	10126794	+	chr1	NA	NA	NA	NA	acceptor	0.907169776294854	0.715248508409383	NA	NA	NA	NA	NA	NA
NA	10126877	10126878	+	chr1	NA	NA	NA	NA	donor	0.163046908547451	1.20937012263125	NA	NA	NA	0.159135061514898	1.2031533113842	0.0508993997826496
NA	10126957	10126958	+	chr1	NA	NA	NA	NA	acceptor	0.167015739462123	1.12173476300002	NA	NA	NA	NA	NA	NA
NA	10127067	10127068	+	chr1	NA	NA	NA	NA	donor	0.0390949069006566	3.24142393432546	NA	NA	NA	0.0393359437859884	3.18900582711042	0.0337472025073021
NA	10129391	10129392	+	chr1	NA	NA	NA	NA	acceptor	0.0572196138250241	4.19594247744261	NA	NA	NA	NA	NA	NA
NA	10130499	10130500	+	chr1	NA	NA	NA	NA	acceptor	0.236089416567894	0.704774548256892	NA	NA	NA	NA	NA	NA
NA	10130616	10130617	+	chr1	NA	NA	NA	NA	donor	1.46445167179749	0.323174291498239	NA	NA	NA	2.61289101384639	0.12277955692454	0.0834251653332371
NA	10130714	10130715	+	chr1	NA	NA	NA	NA	acceptor	1.53559957335018	0.336261494816073	NA	NA	NA	NA	NA	NA
NA	10130813	10130814	+	chr1	NA	NA	NA	NA	donor	0.239323459112564	1.17318996413727	NA	NA	NA	0.233970742915644	1.17186690814364	0.0398154249847713
NA	10132368	10132369	+	chr1	NA	NA	NA	NA	acceptor	0.104871609844233	4.90914364078336	NA	NA	NA	NA	NA	NA
NA	10132482	10132483	+	chr1	NA	NA	NA	NA	donor	0.151779807433149	3.24349125089115	NA	NA	NA	0.151350052709319	3.24246470388411	0.0124879576719932
NA	10134987	10134988	+	chr1	NA	NA	NA	NA	acceptor	0.140684077835685	1.36968710804968	NA	NA	NA	NA	NA	NA
NA	10135186	10135187	+	chr1	NA	NA	NA	NA	donor	0.126909630351419	1.8991530937049	NA	NA	NA	0.122585699155787	1.9001027366313	0.0988114308089599
NA	10137066	10137067	+	chr1	NA	NA	NA	NA	acceptor	0.68888940411418	0.751640260691775	NA	NA	NA	NA	NA	NA
NA	10137157	10137158	+	chr1	NA	NA	NA	NA	acceptor	0.045188483453412	401.126715258951	NA	NA	NA	NA	NA	NA
NA	10137205	10137206	+	chr1	NA	NA	NA	NA	donor	0.0966751438228642	5.5994093542363	NA	NA	NA	0.0966043650210409	5.59688905596603	0.00667764810132181
NA	10144939	10144940	+	chr1	NA	NA	NA	NA	acceptor	0.366819819740938	2.71829200214284	NA	NA	NA	NA	NA	NA
NA	10145039	10145040	+	chr1	NA	NA	NA	NA	donor	0.302122151129607	3.4211952378189	NA	NA	NA	0.301466797310441	3.42138222515905	0.0136051049780715
NA	10146962	10146963	+	chr1	NA	NA	NA	NA	acceptor	0.00972329012457183	88.2925667460525	NA	NA	NA	NA	NA	NA
NA	10147055	10147056	+	chr1	NA	NA	NA	NA	acceptor	0.0455110035170762	421.101959441217	NA	NA	NA	NA	NA	NA
NA	10149183	10149184	+	chr1	NA	NA	NA	NA	acceptor	0.0241225531993239	10.3010172922598	NA	NA	NA	NA	NA	NA
NA	10149282	10149283	+	chr1	NA	NA	NA	NA	donor	0.0312453200884747	7.45268791138562	NA	NA	NA	0.0311301636553559	7.4578240965528	0.034838002663334
NA	10151325	10151326	+	chr1	NA	NA	NA	NA	acceptor	0.037520969197898	2.46054533769592	NA	NA	NA	NA	NA	NA
NA	10151561	10151562	+	chr1	NA	NA	NA	NA	donor	0.0119274218030043	34.0261894015471	NA	NA	NA	0.011905214626114	34.0402342763444	0.0491036596104002
NA	10158355	10158356	+	chr1	NA	NA	NA	NA	acceptor	0.19558222554996	2.64626098499617	NA	NA	NA	NA	NA	NA
NA	10158482	10158483	+	chr1	NA	NA	NA	NA	donor	0.0307540571487727	6.6588748308997	NA	NA	NA	0.0306745598405741	6.65415001448304	0.0473411454885383
NA	10161141	10161142	+	chr1	NA	NA	NA	NA	acceptor	0.653126578105044	1.17409172104624	NA	NA	NA	NA	NA	NA
NA	10161286	10161287	+	chr1	NA	NA	NA	NA	donor	0.0324161314335715	93.1769705625307	NA	NA	NA	0.0324671181643992	92.816484063525	0.00396086494766945
NA	10166342	10166343	+	chr1	NA	NA	NA	NA	donor	0.0913169878848092	7.16928369792254	NA	NA	NA	0.0912343730199239	7.16791538806612	0.00892196196427374
NA	10168135	10168136	+	chr1	NA	NA	NA	NA	acceptor	0.0963602264025126	10.0455024067438	NA	NA	NA	NA	NA	NA
NA	10168270	10168271	+	chr1	NA	NA	NA	NA	donor	0.0792805927440707	7.05179192388733	NA	NA	NA	0.0792411240782567	7.05501335869656	0.00603247242089908
NA	10170294	10170295	+	chr1	NA	NA	NA	NA	acceptor	0.11947961348325	4.05248995164279	NA	NA	NA	NA	NA	NA
NA	10170999	10171000	+	chr1	NA	NA	NA	NA	acceptor	0.0247208462627132	56.7441741045977	NA	NA	NA	NA	NA	NA
NA	10171104	10171105	+	chr1	NA	NA	NA	NA	acceptor	0.0220352200199453	60.0528580292159	NA	NA	NA	NA	NA	NA
NA	10171137	10171138	+	chr1	NA	NA	NA	NA	acceptor	0.0298189693655721	69.4133601182339	NA	NA	NA	NA	NA	NA
NA	10171329	10171330	+	chr1	NA	NA	NA	NA	donor	0.0268183192328768	8.54378276943464	NA	NA	NA	0.0267617854479968	8.53431178920522	0.0307416514610654
NA	10172900	10172901	+	chr1	NA	NA	NA	NA	acceptor	0.149570590462585	2.95314475506043	NA	NA	NA	NA	NA	NA
NA	10173031	10173032	+	chr1	NA	NA	NA	NA	donor	0.0836996541608367	5.85101160163131	NA	NA	NA	0.0836145342945229	5.84650706708858	0.0194830311777231
NA	10178643	10178644	+	chr1	NA	NA	NA	NA	acceptor	0.125868138782066	4.94859179721536	NA	NA	NA	NA	NA	NA
NA	10178818	10178819	+	chr1	NA	NA	NA	NA	donor	0.0447675187134997	2.29030534763696	NA	NA	NA	0.0435448333995848	2.28985418214678	0.0992726800085193
NA	10179415	10179416	+	chr1	NA	NA	NA	NA	acceptor	0.989138231018965	0.691262177690956	NA	NA	NA	NA	NA	NA
NA	10179562	10179563	+	chr1	NA	NA	NA	NA	donor	0.846786878761261	0.447969365581473	NA	NA	NA	1.29397413468393	0.227062000433803	0.0920912652261189
NA	10179894	10179895	+	chr1	NA	NA	NA	NA	acceptor	0.110369661308103	3.97547256085408	NA	NA	NA	NA	NA	NA
NA	10180142	10180143	+	chr1	NA	NA	NA	NA	donor	0.0369865335155449	206.394300845128	NA	NA	NA	0.0370186180932158	206.125588673787	0.0120450224264044
NA	10186377	10186378	+	chr1	NA	NA	NA	NA	acceptor	0.0392746459042887	10.9007670667313	NA	NA	NA	NA	NA	NA
NA	10193249	10193250	+	chr1	NA	NA	NA	NA	acceptor	0.015451938372896	15.7888694545342	NA	NA	NA	NA	NA	NA
NA	10216097	10216098	+	chr1	NA	NA	NA	NA	acceptor	0.0846242576427107	2.15672126993751	NA	NA	NA	NA	NA	NA
NA	10216144	10216145	+	chr1	NA	NA	NA	NA	donor	0.200013420201555	0.974648272025934	NA	NA	NA	0.188644388162898	0.965600922680577	0.0968949576819693
NA	10256246	10256247	+	chr1	NA	NA	NA	NA	acceptor	0.292754307342501	0.27287269309881	NA	NA	NA	NA	NA	NA
NA	10256323	10256324	+	chr1	NA	NA	NA	NA	donor	0.417075055797425	0.332898445591697	NA	NA	NA	0.684517205917047	0.125712829795883	0.110835014146827
NA	10258492	10258493	+	chr1	NA	NA	NA	NA	acceptor	0.267464504512051	0.433145317802672	NA	NA	NA	NA	NA	NA
NA	10258672	10258673	+	chr1	NA	NA	NA	NA	donor	0.351273088823538	1.28923024902164	NA	NA	NA	0.341187734531006	1.28761994983141	0.0573980526689474
NA	10260087	10260088	+	chr1	NA	NA	NA	NA	acceptor	0.0538742136954358	2.09692785742327	NA	NA	NA	NA	NA	NA
NA	10263007	10263008	+	chr1	NA	NA	NA	NA	acceptor	0.252346888007968	0.342260614694748	NA	NA	NA	NA	NA	NA
NA	10268151	10268152	+	chr1	NA	NA	NA	NA	acceptor	0.0688444053804723	1.19288417958166	NA	NA	NA	NA	NA	NA
NA	10271501	10271502	+	chr1	NA	NA	NA	NA	acceptor	0.465869217450867	0.197248405236124	NA	NA	NA	NA	NA	NA
NA	10271579	10271580	+	chr1	NA	NA	NA	NA	donor	0.566839059197723	0.24179105086415	NA	NA	NA	0.694547602335572	0.112370857173085	0.122534495611545
NA	10272240	10272241	+	chr1	NA	NA	NA	NA	acceptor	0.47362940596141	0.585120232418099	NA	NA	NA	NA	NA	NA
NA	10272306	10272307	+	chr1	NA	NA	NA	NA	donor	0.552708931258034	0.323355974658246	NA	NA	NA	0.714479647399992	0.1925694807446	0.0822766787493074
NA	10274914	10274915	+	chr1	NA	NA	NA	NA	acceptor	0.392367992307087	0.580798858569555	NA	NA	NA	NA	NA	NA
NA	10274953	10274954	+	chr1	NA	NA	NA	NA	donor	0.794536438313182	0.323497048365309	NA	NA	NA	1.1061018012148	0.177046093303058	0.0790776921772846
NA	10275427	10275428	+	chr1	NA	NA	NA	NA	acceptor	0.036035554931001	2.74669181376897	NA	NA	NA	NA	NA	NA
NA	10276320	10276321	+	chr1	NA	NA	NA	NA	acceptor	0.326247258221122	0.224589828327938	NA	NA	NA	NA	NA	NA
NA	10278128	10278129	+	chr1	NA	NA	NA	NA	donor	0.0450481016811632	4.42133985172393	NA	NA	NA	0.0448152866092617	4.42034847092722	0.0315302241067995
NA	10282321	10282322	+	chr1	NA	NA	NA	NA	acceptor	0.341125056611964	0.70392210910405	NA	NA	NA	NA	NA	NA
NA	10282399	10282400	+	chr1	NA	NA	NA	NA	acceptor	0.0397631571706807	6.27607975447236	NA	NA	NA	NA	NA	NA
NA	10282533	10282534	+	chr1	NA	NA	NA	NA	donor	0.0330378676669191	4.97566413347393	NA	NA	NA	0.0330023239044071	4.95369226583009	0.0298046416419146
NA	10291081	10291082	+	chr1	NA	NA	NA	NA	acceptor	0.201805566145402	0.772068636201002	NA	NA	NA	NA	NA	NA
NA	10291161	10291162	+	chr1	NA	NA	NA	NA	donor	0.217035586691362	0.495271010692105	NA	NA	NA	0.274601598542908	0.314330219112951	0.105237464012791
NA	10292122	10292123	+	chr1	NA	NA	NA	NA	donor	0.0731819701815948	1.18266655400075	NA	NA	NA	0.0688409931156046	1.18738696312677	0.0997064739619225
NA	10295085	10295086	+	chr1	NA	NA	NA	NA	acceptor	0.049141165076498	3.20601621361953	NA	NA	NA	NA	NA	NA
NA	10295659	10295660	+	chr1	NA	NA	NA	NA	acceptor	0.408871612710504	0.328548954134177	NA	NA	NA	NA	NA	NA
NA	10295766	10295767	+	chr1	NA	NA	NA	NA	donor	0.230076699585666	0.398167887779819	NA	NA	NA	0.423508839295741	0.145403299648656	0.100964758057344
NA	10296581	10296582	+	chr1	NA	NA	NA	NA	acceptor	0.421112528693182	0.288595613560543	NA	NA	NA	NA	NA	NA
NA	10296896	10296897	+	chr1	NA	NA	NA	NA	acceptor	0.366899090555706	0.277182134704768	NA	NA	NA	NA	NA	NA
NA	10297173	10297174	+	chr1	NA	NA	NA	NA	acceptor	0.00508652888730787	134.091495127174	NA	NA	NA	NA	NA	NA
NA	10297246	10297247	+	chr1	NA	NA	NA	NA	donor	0.0512067257224952	5.78798116153504	NA	NA	NA	0.0508530572094627	5.82971290463095	0.0216178772247376
NA	10303162	10303163	+	chr1	NA	NA	NA	NA	acceptor	0.848799750590309	0.582312989711421	NA	NA	NA	NA	NA	NA
NA	10316927	10316928	+	chr1	NA	NA	NA	NA	acceptor	0.0382119766484998	5.96473991157108	NA	NA	NA	NA	NA	NA
NA	10320042	10320043	+	chr1	NA	NA	NA	NA	acceptor	0.0130091024638649	37.650172322388	NA	NA	NA	NA	NA	NA
NA	10321708	10321709	+	chr1	NA	NA	NA	NA	acceptor	0.135784904571183	1.27418005691179	NA	NA	NA	NA	NA	NA
NA	10321857	10321858	+	chr1	NA	NA	NA	NA	donor	0.145913239819181	1.0381359438839	NA	NA	NA	0.139602587660616	1.04759856234727	0.0559067204795701
NA	10323883	10323884	+	chr1	NA	NA	NA	NA	acceptor	0.830067772115581	0.661585318297708	NA	NA	NA	NA	NA	NA
NA	10324062	10324063	+	chr1	NA	NA	NA	NA	donor	0.347280245039091	0.916534105158668	NA	NA	NA	0.322928192129001	0.920568786717777	0.0951453775443739
NA	10324757	10324758	+	chr1	NA	NA	NA	NA	acceptor	0.294313019135238	0.581059241081613	NA	NA	NA	NA	NA	NA
NA	10324895	10324896	+	chr1	NA	NA	NA	NA	donor	0.164877246997756	1.64964894566046	NA	NA	NA	0.161710829605201	1.65020790338234	0.0451210764591187
NA	10326110	10326111	+	chr1	NA	NA	NA	NA	acceptor	0.350208337886834	0.322007162292794	NA	NA	NA	NA	NA	NA
NA	10326359	10326360	+	chr1	NA	NA	NA	NA	donor	0.351341227460004	0.328055583358471	NA	NA	NA	0.572155756753847	0.130202272026563	0.10178400703068
NA	10334519	10334520	+	chr1	NA	NA	NA	NA	acceptor	0.13794079593476	0.707325800720892	NA	NA	NA	NA	NA	NA
NA	10336656	10336657	+	chr1	NA	NA	NA	NA	acceptor	0.149785090262188	0.5842543014146	NA	NA	NA	NA	NA	NA
NA	10337203	10337204	+	chr1	NA	NA	NA	NA	donor	0.43711764551228	0.363453854539445	NA	NA	NA	0.890880418535325	0.120200059521089	0.083210715393115
NA	10337370	10337371	+	chr1	NA	NA	NA	NA	acceptor	0.102824775716934	0.979341664677303	NA	NA	NA	NA	NA	NA
NA	10339768	10339769	+	chr1	NA	NA	NA	NA	acceptor	0.316852348033544	0.877254997376418	NA	NA	NA	NA	NA	NA
NA	10339859	10339860	+	chr1	NA	NA	NA	NA	donor	0.951627124827885	0.282359699362025	NA	NA	NA	1.54299732405277	0.121322260531089	0.0756510392843532
NA	10342049	10342050	+	chr1	NA	NA	NA	NA	acceptor	0.864681960791151	0.237566968424004	NA	NA	NA	NA	NA	NA
NA	10342168	10342169	+	chr1	NA	NA	NA	NA	donor	0.30980090364792	0.320941541237373	NA	NA	NA	0.520708127172475	0.122327069562736	0.0984231927616363
NA	10343231	10343232	+	chr1	NA	NA	NA	NA	acceptor	1.6879174287721	0.240079905447066	NA	NA	NA	NA	NA	NA
NA	10345844	10345845	+	chr1	NA	NA	NA	NA	acceptor	0.440716682983794	0.356028880129461	NA	NA	NA	NA	NA	NA
NA	10347760	10347761	+	chr1	NA	NA	NA	NA	acceptor	1.39962666416835	0.303886033206925	NA	NA	NA	NA	NA	NA
NA	10347827	10347828	+	chr1	NA	NA	NA	NA	donor	1.31297491567805	0.22995191446239	NA	NA	NA	1.94056834230237	0.11267956648499	0.0616167831746566
NA	10348648	10348649	+	chr1	NA	NA	NA	NA	acceptor	0.350870408397189	0.468751311322254	NA	NA	NA	NA	NA	NA
NA	10348729	10348730	+	chr1	NA	NA	NA	NA	donor	0.0173004715197652	375.659670842001	NA	NA	NA	0.0188158396758128	242.039770730161	166.334911791414
NA	10352630	10352631	+	chr1	NA	NA	NA	NA	acceptor	0.176543867730197	0.744991459728349	NA	NA	NA	NA	NA	NA
NA	10352736	10352737	+	chr1	NA	NA	NA	NA	donor	0.0919974952611293	2.51669388343399	NA	NA	NA	0.0913828232631362	2.51850995146004	0.0248221520631323
NA	10355396	10355397	+	chr1	NA	NA	NA	NA	donor	0.0587265521645507	1.65452412597708	NA	NA	NA	0.0588916076568752	1.62709599722974	0.0278254979158874
NA	10360928	10360929	+	chr1	NA	NA	NA	NA	acceptor	0.0336084697293702	8.02120961065518	NA	NA	NA	NA	NA	NA
NA	10361691	10361692	+	chr1	NA	NA	NA	NA	acceptor	0.307743812243961	1.46801379269647	NA	NA	NA	NA	NA	NA
NA	10361825	10361826	+	chr1	NA	NA	NA	NA	donor	0.324356442965532	0.480974113515777	NA	NA	NA	0.620398842132675	0.184770016715215	0.0919780680415229
NA	10363282	10363283	+	chr1	NA	NA	NA	NA	acceptor	0.0465668917705053	2.40974323729073	NA	NA	NA	NA	NA	NA
NA	10365099	10365100	+	chr1	NA	NA	NA	NA	acceptor	0.0530570509563947	1.90471624720119	NA	NA	NA	NA	NA	NA
NA	10365245	10365246	+	chr1	NA	NA	NA	NA	donor	0.0514635838443001	6.67054388379329	NA	NA	NA	0.0515137530283259	6.64756888322259	0.00847151179734562
NA	10365408	10365409	+	chr1	NA	NA	NA	NA	acceptor	0.294257376857146	1.88890024232933	NA	NA	NA	NA	NA	NA
NA	10365494	10365495	+	chr1	NA	NA	NA	NA	acceptor	0.0678371212189831	154.095794814169	NA	NA	NA	NA	NA	NA
NA	10365648	10365649	+	chr1	NA	NA	NA	NA	donor	0.476774349096463	0.319384955836075	NA	NA	NA	0.880120183071079	0.116393413331628	0.0809202315590521
NA	10368466	10368467	+	chr1	NA	NA	NA	NA	acceptor	1.09317175878686	0.39658593077999	NA	NA	NA	NA	NA	NA
NA	10371140	10371141	+	chr1	NA	NA	NA	NA	acceptor	0.137066371056255	0.911378133866474	NA	NA	NA	NA	NA	NA
NA	10371262	10371263	+	chr1	NA	NA	NA	NA	donor	0.228002943799929	1.20271098083952	NA	NA	NA	0.216384273461051	1.19913697713303	0.0986215226876771
NA	10374315	10374316	+	chr1	NA	NA	NA	NA	acceptor	0.0225245358803324	4.97624594466023	NA	NA	NA	NA	NA	NA
NA	10374853	10374854	+	chr1	NA	NA	NA	NA	acceptor	0.00601020799996213	131.150381034003	NA	NA	NA	NA	NA	NA
NA	10375046	10375047	+	chr1	NA	NA	NA	NA	donor	0.0177180498727216	27.451522503307	NA	NA	NA	0.0177177188399138	27.4169394427745	0.100033822451026
NA	10375254	10375255	+	chr1	NA	NA	NA	NA	acceptor	0.0707072390340386	11.9665740434236	NA	NA	NA	NA	NA	NA
NA	10376544	10376545	+	chr1	NA	NA	NA	NA	acceptor	1.11781324569037	0.541515732553892	NA	NA	NA	NA	NA	NA
NA	10399628	10399629	+	chr1	NA	NA	NA	NA	acceptor	0.0168840658937171	65.9141250723317	NA	NA	NA	NA	NA	NA
NA	10399704	10399705	+	chr1	NA	NA	NA	NA	donor	0.0352622520205015	45.4008148855105	NA	NA	NA	0.0351417539015018	45.5350375379272	0.0998017946699595
NA	10400375	10400376	+	chr1	NA	NA	NA	NA	acceptor	0.0958332237668864	5.06218341095935	NA	NA	NA	NA	NA	NA
NA	10400392	10400393	+	chr1	NA	NA	NA	NA	acceptor	0.0756320080999452	55.1960216308898	NA	NA	NA	NA	NA	NA
NA	10400409	10400410	+	chr1	NA	NA	NA	NA	acceptor	0.125691313245301	701.932722672589	NA	NA	NA	NA	NA	NA
NA	10400572	10400573	+	chr1	NA	NA	NA	NA	donor	0.0310802149182062	91.843727049452	NA	NA	NA	0.0311406713469333	91.5205950355866	0.0317863100049615
NA	10401727	10401728	+	chr1	NA	NA	NA	NA	donor	0.101724914670747	4.67241546487669	NA	NA	NA	0.101569654001882	4.67068850287205	0.0102224382568124
NA	10402805	10402806	+	chr1	NA	NA	NA	NA	acceptor	0.0125946437068606	54.9004287958147	NA	NA	NA	NA	NA	NA
NA	10403070	10403071	+	chr1	NA	NA	NA	NA	acceptor	0.322614392417528	11.0186474083104	NA	NA	NA	NA	NA	NA
NA	10403136	10403137	+	chr1	NA	NA	NA	NA	donor	0.33258079785197	1.37812357048248	NA	NA	NA	0.328663786115844	1.37547714246574	0.0274382706803915
NA	10404160	10404161	+	chr1	NA	NA	NA	NA	acceptor	4.90156941695698	0.283917307704963	NA	NA	NA	NA	NA	NA
NA	10404276	10404277	+	chr1	NA	NA	NA	NA	donor	0.304244168239204	518.256703271951	NA	NA	NA	0.319280883848737	432.657423653332	105.139983215637
NA	10404279	10404280	+	chr1	NA	NA	NA	NA	donor	0.451104302736283	2.47994103722887	NA	NA	NA	0.449165546993619	2.47965037507434	0.0171625782033451
NA	10408070	10408071	+	chr1	NA	NA	NA	NA	acceptor	0.116183289568781	45.733169603907	NA	NA	NA	NA	NA	NA
NA	10408140	10408141	+	chr1	NA	NA	NA	NA	donor	0.119255149273547	45.8284975794674	NA	NA	NA	0.119319966974658	45.7320825298126	0.00719602475437023
NA	10411390	10411391	+	chr1	NA	NA	NA	NA	acceptor	10.6161299998353	0.227142549445116	NA	NA	NA	NA	NA	NA
NA	10411417	10411418	+	chr1	NA	NA	NA	NA	acceptor	7.99750032007403	0.339924226738628	NA	NA	NA	NA	NA	NA
NA	10411552	10411553	+	chr1	NA	NA	NA	NA	donor	0.23454587134646	6.96460925291232	NA	NA	NA	0.234421302511856	6.95991400735144	0.00698737709341419
NA	10412052	10412053	+	chr1	NA	NA	NA	NA	acceptor	0.699086520815957	0.700179057543407	NA	NA	NA	NA	NA	NA
NA	10413061	10413062	+	chr1	NA	NA	NA	NA	acceptor	3.33668674298426	0.617655608544764	NA	NA	NA	NA	NA	NA
NA	10413251	10413252	+	chr1	NA	NA	NA	NA	donor	0.0734521852557364	18.404549092638	NA	NA	NA	0.073441403619343	18.3831664758255	0.0078612653836639
NA	10414204	10414205	+	chr1	NA	NA	NA	NA	acceptor	0.113794036224525	4.02597578341501	NA	NA	NA	NA	NA	NA
NA	10416986	10416987	+	chr1	NA	NA	NA	NA	acceptor	0.0421319734929219	43.5329183049774	NA	NA	NA	NA	NA	NA
NA	10417117	10417118	+	chr1	NA	NA	NA	NA	donor	0.0476123012253299	31.2870423062678	NA	NA	NA	0.04759281294641	31.2304106976822	0.00662921033356699
NA	10417267	10417268	+	chr1	NA	NA	NA	NA	acceptor	0.0504657494602611	7.93747053458989	NA	NA	NA	NA	NA	NA
NA	10417355	10417356	+	chr1	NA	NA	NA	NA	acceptor	0.0425515648248277	12.9101066779227	NA	NA	NA	NA	NA	NA
NA	10417375	10417376	+	chr1	NA	NA	NA	NA	acceptor	0.033640118955601	35.257848572446	NA	NA	NA	NA	NA	NA
NA	10417509	10417510	+	chr1	NA	NA	NA	NA	donor	0.196503905548797	2.19849902282185	NA	NA	NA	0.195226488655585	2.19905037954224	0.0209749634558238
NA	10418825	10418826	+	chr1	NA	NA	NA	NA	acceptor	0.0994313177115284	12.3305249141605	NA	NA	NA	NA	NA	NA
NA	10418836	10418837	+	chr1	NA	NA	NA	NA	acceptor	0.134912377375988	489.315700703075	NA	NA	NA	NA	NA	NA
NA	10418925	10418926	+	chr1	NA	NA	NA	NA	donor	0.0843258194043829	2.82181517261293	NA	NA	NA	0.0838786383962384	2.82280027887475	0.0234241522364843
NA	10419416	10419417	+	chr1	NA	NA	NA	NA	acceptor	0.0879086302850889	8.05156378257096	NA	NA	NA	NA	NA	NA
NA	10419539	10419540	+	chr1	NA	NA	NA	NA	donor	0.439835804026304	2.66860524627006	NA	NA	NA	0.43839334766536	2.66885960972363	0.0126502312695888
NA	10419629	10419630	+	chr1	NA	NA	NA	NA	acceptor	0.17847109745796	6.45386166499524	NA	NA	NA	NA	NA	NA
NA	10430875	10430876	+	chr1	NA	NA	NA	NA	acceptor	0.00578891999173054	131.349851580133	NA	NA	NA	NA	NA	NA
NA	10431401	10431402	+	chr1	NA	NA	NA	NA	donor	0.15699744276035	2.32074573493815	NA	NA	NA	0.156435928876601	2.31761020369846	0.0154064499029653
NA	10433841	10433842	+	chr1	NA	NA	NA	NA	acceptor	0.0359555897128339	5.85235263985922	NA	NA	NA	NA	NA	NA
NA	10433965	10433966	+	chr1	NA	NA	NA	NA	donor	0.0500175680574021	5.28513502047161	NA	NA	NA	0.0502074525209669	5.2651526397738	0.0114713613398818
NA	10434656	10434657	+	chr1	NA	NA	NA	NA	acceptor	0.144005923221275	2.60613325402	NA	NA	NA	NA	NA	NA
NA	10434690	10434691	+	chr1	NA	NA	NA	NA	donor	0.168718944256599	1.94557798433312	NA	NA	NA	0.167659735472226	1.94723338476011	0.0173684936222579
NA	10440346	10440347	+	chr1	NA	NA	NA	NA	acceptor	0.135134739454657	1.74495207540411	NA	NA	NA	NA	NA	NA
NA	10440413	10440414	+	chr1	NA	NA	NA	NA	donor	0.0553157167372436	4.2315732731161	NA	NA	NA	0.0548799169399984	4.23397073236303	0.057257269614531
NA	10442264	10442265	+	chr1	NA	NA	NA	NA	acceptor	0.0246426612605077	4.58465851660574	NA	NA	NA	NA	NA	NA
NA	10442441	10442442	+	chr1	NA	NA	NA	NA	donor	0.00812229988453003	281.149432450941	NA	NA	NA	0.00815870752893198	279.652706866893	0.0338241707869423
NA	10450322	10450323	+	chr1	NA	NA	NA	NA	donor	0.0439987138192219	6.14391308542324	NA	NA	NA	0.0439184031336672	6.13718740307484	0.0275529589657865
NA	10451376	10451377	+	chr1	NA	NA	NA	NA	acceptor	0.019303788909308	12.5952628635017	NA	NA	NA	NA	NA	NA
NA	10488218	10488219	+	chr1	NA	NA	NA	NA	acceptor	0.058895184319041	1.86878586848176	NA	NA	NA	NA	NA	NA
NA	10488299	10488300	+	chr1	NA	NA	NA	NA	donor	0.0319508562042832	3.96696817169889	NA	NA	NA	0.0333584495471102	3.72927987858857	0.0268919502850285
NA	10495273	10495274	+	chr1	NA	NA	NA	NA	acceptor	0.00655204148376543	72.9224822071325	NA	NA	NA	NA	NA	NA
NA	10495321	10495322	+	chr1	NA	NA	NA	NA	donor	0.0358271994913267	4.8389001571265	NA	NA	NA	0.0357221426599344	4.8345389220929	0.0360362681532017
NA	10519802	10519803	+	chr1	NA	NA	NA	NA	acceptor	0.185888241892211	1.28879702897814	NA	NA	NA	NA	NA	NA
NA	10521607	10521608	+	chr1	NA	NA	NA	NA	donor	0.0298912377627621	30.6457399546875	NA	NA	NA	0.0298692254717625	30.7455916258218	0.00954814912553579
NA	10524405	10524406	+	chr1	NA	NA	NA	NA	acceptor	0.343093752088192	1.82646534664646	NA	NA	NA	NA	NA	NA
NA	10524483	10524484	+	chr1	NA	NA	NA	NA	donor	0.312231217367499	1.76105403537909	NA	NA	NA	0.308956206924118	1.75986397640315	0.0269185634126322
NA	10528250	10528251	+	chr1	NA	NA	NA	NA	acceptor	0.0166586361569079	56.9642735118782	NA	NA	NA	NA	NA	NA
NA	10528359	10528360	+	chr1	NA	NA	NA	NA	donor	0.0409037948339662	17.6433060252333	NA	NA	NA	0.040935313373414	17.628367415045	0.0138747806805898
NA	10536212	10536213	+	chr1	NA	NA	NA	NA	acceptor	0.208988797956601	2.86997545240474	NA	NA	NA	NA	NA	NA
NA	10536297	10536298	+	chr1	NA	NA	NA	NA	donor	0.0956643255540586	15.9913154600443	NA	NA	NA	0.0955853708188019	16.0098771236519	0.00736500374097585
NA	10541051	10541052	+	chr1	NA	NA	NA	NA	acceptor	0.955123855905686	3.67434485960464	NA	NA	NA	NA	NA	NA
NA	10576777	10576778	+	chr1	NA	NA	NA	NA	acceptor	0.017447146875676	24.6266100678815	NA	NA	NA	NA	NA	NA
NA	10585424	10585425	+	chr1	NA	NA	NA	NA	donor	0.385360468360135	2.10901803464359	NA	NA	NA	0.381864531700852	2.10882315379983	0.0262898251112152
NA	10585451	10585452	+	chr1	NA	NA	NA	NA	acceptor	0.391296594867174	2.4340587206453	NA	NA	NA	NA	NA	NA
NA	10599237	10599238	+	chr1	NA	NA	NA	NA	acceptor	0.151460894377437	3.46015748669337	NA	NA	NA	NA	NA	NA
NA	10599366	10599367	+	chr1	NA	NA	NA	NA	donor	0.0523315617011679	5.31752289648174	NA	NA	NA	0.0521656045462508	5.32622581751302	0.0181778851624687
NA	10618331	10618332	+	chr1	NA	NA	NA	NA	acceptor	0.0165271345906946	18.1372135531936	NA	NA	NA	NA	NA	NA
NA	10623018	10623019	+	chr1	NA	NA	NA	NA	acceptor	0.0807710684073067	2.84800960740255	NA	NA	NA	NA	NA	NA
NA	10623121	10623122	+	chr1	NA	NA	NA	NA	donor	0.0564881918532889	5.65292710859356	NA	NA	NA	0.0557756682432163	5.65301776974726	0.0998826422047991
NA	10624339	10624340	+	chr1	NA	NA	NA	NA	acceptor	0.0189659157359468	21.3417524431888	NA	NA	NA	NA	NA	NA
NA	10624437	10624438	+	chr1	NA	NA	NA	NA	donor	0.00452751516280443	114.232220789066	NA	NA	NA	0.00454435655762537	114.085058904105	0.10010803911408
NA	10627271	10627272	+	chr1	NA	NA	NA	NA	acceptor	0.0573386300189851	4.38384103564559	NA	NA	NA	NA	NA	NA
NA	10627363	10627364	+	chr1	NA	NA	NA	NA	donor	0.00921651409588683	31.2332073276027	NA	NA	NA	0.00933199692830111	30.7863365790658	0.0290988993283227
NA	10629530	10629531	+	chr1	NA	NA	NA	NA	acceptor	0.0142329103662399	19.8299269316205	NA	NA	NA	NA	NA	NA
NA	10662227	10662228	+	chr1	NA	NA	NA	NA	donor	0.149567606698588	3.5951795057962	NA	NA	NA	0.0879973044968536	0.11699090598579	8.76419900806247
NA	10662290	10662291	+	chr1	NA	NA	NA	NA	acceptor	0.121894285132079	3.23075195223422	NA	NA	NA	NA	NA	NA
NA	11012743	11012744	+	chr1	NA	NA	NA	NA	donor	0.0475833640024182	14.6134704175138	NA	NA	NA	0.0473931148171092	14.5773672046708	0.09975030556644
NA	11013715	11013716	+	chr1	NA	NA	NA	NA	acceptor	0.0821980384329678	15.5677430307185	NA	NA	NA	NA	NA	NA
NA	11013824	11013825	+	chr1	NA	NA	NA	NA	donor	0.27103350430888	173.776111284243	NA	NA	NA	0.319447243959726	1.02576813558339	226.272029485039
NA	11013915	11013916	+	chr1	NA	NA	NA	NA	acceptor	0.314017110564625	180.559358031136	NA	NA	NA	NA	NA	NA
NA	11013965	11013966	+	chr1	NA	NA	NA	NA	donor	0.0581599754884275	6.95892971759988	NA	NA	NA	0.0578912564496286	6.98308665909243	0.0242361024973493
NA	11014840	11014841	+	chr1	NA	NA	NA	NA	donor	0.162942040179628	2.68535237867706	NA	NA	NA	0.162318797671363	2.69212968134817	0.00822724031182594
NA	11015010	11015011	+	chr1	NA	NA	NA	NA	acceptor	0.504392788769837	1.91177148725519	NA	NA	NA	NA	NA	NA
NA	11015523	11015524	+	chr1	NA	NA	NA	NA	acceptor	0.0277053456625159	8.62584319176796	NA	NA	NA	NA	NA	NA
NA	11015957	11015958	+	chr1	NA	NA	NA	NA	acceptor	1.28749631502467	0.257958607861447	NA	NA	NA	NA	NA	NA
NA	11016122	11016123	+	chr1	NA	NA	NA	NA	acceptor	0.325155878639785	1.59090420879333	NA	NA	NA	NA	NA	NA
NA	11016127	11016128	+	chr1	NA	NA	NA	NA	acceptor	0.155509119320453	5.95313692440221	NA	NA	NA	NA	NA	NA
NA	11016254	11016255	+	chr1	NA	NA	NA	NA	donor	0.893319547576133	1.28708137094278	NA	NA	NA	0.86953731106421	1.28776883915766	0.0496645488222122
NA	11016843	11016844	+	chr1	NA	NA	NA	NA	acceptor	1.16009486179025	0.824127358370064	NA	NA	NA	NA	NA	NA
NA	11017007	11017008	+	chr1	NA	NA	NA	NA	donor	0.191976705131989	6.13717767417849	NA	NA	NA	0.191761530209792	6.13487545202537	0.0116021485098335
NA	11018373	11018374	+	chr1	NA	NA	NA	NA	acceptor	0.0853244188992167	3.61021349271052	NA	NA	NA	NA	NA	NA
NA	11018466	11018467	+	chr1	NA	NA	NA	NA	donor	0.12855135493397	3.15829722574992	NA	NA	NA	0.127755582800247	3.1575706031875	0.023718581050161
NA	11018732	11018733	+	chr1	NA	NA	NA	NA	acceptor	1.21820680310517	1.50193747879423	NA	NA	NA	NA	NA	NA
NA	11018873	11018874	+	chr1	NA	NA	NA	NA	donor	0.902699800024176	4.90158420668531	NA	NA	NA	0.901595115935064	4.89938738943358	0.0113302835345318
NA	11020262	11020263	+	chr1	NA	NA	NA	NA	acceptor	0.168773634757411	3.11053339721007	NA	NA	NA	NA	NA	NA
NA	11020301	11020302	+	chr1	NA	NA	NA	NA	donor	0.26052930440591	2.55261876252895	NA	NA	NA	0.258495152194452	2.55384088384235	0.0307616383015924
NA	11020428	11020429	+	chr1	NA	NA	NA	NA	acceptor	0.222559616927541	5.31404815925356	NA	NA	NA	NA	NA	NA
NA	11022123	11022124	+	chr1	NA	NA	NA	NA	acceptor	1.64690187652508	3.49036497756931	NA	NA	NA	NA	NA	NA
NA	11022177	11022178	+	chr1	NA	NA	NA	NA	donor	1.32781549135313	77.7783262581585	NA	NA	NA	1.32720670608895	77.8497019716715	0.00292946569023731
NA	11022241	11022242	+	chr1	NA	NA	NA	NA	donor	1.29525814043465	76.8917024802121	NA	NA	NA	1.29449589892939	76.9476363792725	0.00504071616003454
NA	11022250	11022251	+	chr1	NA	NA	NA	NA	donor	1.29261834684087	77.2459380985261	NA	NA	NA	1.29231099189085	77.2699578184184	0.00638622762250953
NA	11023155	11023156	+	chr1	NA	NA	NA	NA	acceptor	0.360662610859002	97.2528564956186	NA	NA	NA	NA	NA	NA
NA	11023160	11023161	+	chr1	NA	NA	NA	NA	acceptor	0.365961881969595	97.6841351224912	NA	NA	NA	NA	NA	NA
NA	11023192	11023193	+	chr1	NA	NA	NA	NA	acceptor	0.446116513306863	91.4766493011862	NA	NA	NA	NA	NA	NA
NA	11023262	11023263	+	chr1	NA	NA	NA	NA	acceptor	0.543411245499862	85.9639998733335	NA	NA	NA	NA	NA	NA
NA	11023329	11023330	+	chr1	NA	NA	NA	NA	donor	0.3591072953728	79.3758603055664	NA	NA	NA	0.359230940802248	79.3311308341982	0.00213030497141542
NA	11023866	11023867	+	chr1	NA	NA	NA	NA	acceptor	0.103698603870221	62.1259324705313	NA	NA	NA	NA	NA	NA
NA	11024063	11024064	+	chr1	NA	NA	NA	NA	acceptor	0.0952268346024459	70.3386392355403	NA	NA	NA	NA	NA	NA
NA	11024301	11024302	+	chr1	NA	NA	NA	NA	acceptor	0.228855779501216	56.9896402995918	NA	NA	NA	NA	NA	NA
NA	11024335	11024336	+	chr1	NA	NA	NA	NA	donor	0.316783486675935	30.8875263090235	NA	NA	NA	0.31674061637364	30.895403519553	0.0149366302409146
NA	11024947	11024948	+	chr1	NA	NA	NA	NA	donor	0.219598461840923	33.4795323115818	NA	NA	NA	0.21958958771217	33.4877224473566	0.0108426977998993
NA	11025109	11025110	+	chr1	NA	NA	NA	NA	acceptor	0.666243911794831	18.1364640399166	NA	NA	NA	NA	NA	NA
NA	11025208	11025209	+	chr1	NA	NA	NA	NA	donor	0.287490291219517	33.6551579673695	NA	NA	NA	0.287367022951056	33.6650516401169	0.00223197414604028
NA	11025550	11025551	+	chr1	NA	NA	NA	NA	acceptor	0.170935247593732	21.4713616514202	NA	NA	NA	NA	NA	NA
NA	11025665	11025666	+	chr1	NA	NA	NA	NA	donor	0.260233804237093	16.0679273262377	NA	NA	NA	0.26014109628121	16.0673582432703	0.00824804574515328
NA	11028801	11028802	+	chr1	NA	NA	NA	NA	donor	0.183682211257304	22.0768750323354	NA	NA	NA	0.183782605858666	22.0511507668895	0.00875372070465441
NA	11028967	11028968	+	chr1	NA	NA	NA	NA	donor	0.0575195429079137	59.9135355578048	NA	NA	NA	0.0539909508792794	52.9404338525541	14.5928618994981
NA	11029080	11029081	+	chr1	NA	NA	NA	NA	acceptor	0.161890951112689	37.7870578842655	NA	NA	NA	NA	NA	NA
NA	11029254	11029255	+	chr1	NA	NA	NA	NA	donor	0.0965760578586526	47.67886612302	NA	NA	NA	0.0964361951778125	47.6397092929191	0.108993865233745
NA	11029658	11029659	+	chr1	NA	NA	NA	NA	acceptor	0.0174711591090743	133.472341027624	NA	NA	NA	NA	NA	NA
NA	11029659	11029660	+	chr1	NA	NA	NA	NA	acceptor	0.0178576583058125	135.438217065543	NA	NA	NA	NA	NA	NA
NA	11029686	11029687	+	chr1	NA	NA	NA	NA	acceptor	0.13008249834324	66.3261038707111	NA	NA	NA	NA	NA	NA
NA	11029781	11029782	+	chr1	NA	NA	NA	NA	donor	0.22717952831969	53.9345993278291	NA	NA	NA	0.226956333385452	53.9278455697848	0.0395289091458172
NA	11029878	11029879	+	chr1	NA	NA	NA	NA	acceptor	0.223599256513593	37.2275109037618	NA	NA	NA	NA	NA	NA
NA	11029901	11029902	+	chr1	NA	NA	NA	NA	acceptor	0.221176238416118	37.407100052351	NA	NA	NA	NA	NA	NA
NA	11030178	11030179	+	chr1	NA	NA	NA	NA	acceptor	0.525924666822804	24.0018621186663	NA	NA	NA	NA	NA	NA
NA	11099814	11099815	+	chr1	NA	NA	NA	NA	donor	0.00674032249110845	43.212216358435	NA	NA	NA	0.00599666845570465	7.23333662478205	48.650862227493
NA	11099910	11099911	+	chr1	NA	NA	NA	NA	donor	0.00803196373013838	28.720050558132	NA	NA	NA	0.00645313215181558	2.36939814954326	44.3892731369479
NA	11101800	11101801	+	chr1	NA	NA	NA	NA	acceptor	0.011711214700154	28.4210680090707	NA	NA	NA	NA	NA	NA
NA	11274060	11274061	+	chr1	NA	NA	NA	NA	donor	0.0613710708273685	23.0250060668299	NA	NA	NA	0.06139457759855	23.0239119094019	0.00880964480996219
NA	11274315	11274316	+	chr1	NA	NA	NA	NA	donor	0.0514248659182098	14.1139169709334	NA	NA	NA	0.0512884092538006	14.1353951302127	0.0250430433972881
NA	11274318	11274319	+	chr1	NA	NA	NA	NA	donor	0.051764553952073	6.41139213226729	NA	NA	NA	0.05148720448788	6.41215116630984	0.0420634883403586
NA	11274626	11274627	+	chr1	NA	NA	NA	NA	donor	0.0426358833949413	18.1432105266745	NA	NA	NA	0.0425431638143215	18.1804559302689	0.0321829441414168
NA	11275721	11275722	+	chr1	NA	NA	NA	NA	acceptor	0.456538071804811	4.04429625155425	NA	NA	NA	NA	NA	NA
NA	11275728	11275729	+	chr1	NA	NA	NA	NA	acceptor	0.48524928762587	5.17985388208602	NA	NA	NA	NA	NA	NA
NA	11278637	11278638	+	chr1	NA	NA	NA	NA	acceptor	0.0951398691187887	13.4756767660035	NA	NA	NA	NA	NA	NA
NA	11278693	11278694	+	chr1	NA	NA	NA	NA	donor	0.171099495708349	15.1091643279068	NA	NA	NA	0.170803946194252	15.1446427316469	0.00544929137877991
NA	11285643	11285644	+	chr1	NA	NA	NA	NA	acceptor	0.515624938370429	3.48329553149644	NA	NA	NA	NA	NA	NA
NA	11285732	11285733	+	chr1	NA	NA	NA	NA	donor	0.0968804610062503	105.721664358796	NA	NA	NA	0.0969698013370335	105.556891376949	0.0128604145948871
NA	11292260	11292261	+	chr1	NA	NA	NA	NA	acceptor	0.120284991834331	11.6751459466585	NA	NA	NA	NA	NA	NA
NA	11292286	11292287	+	chr1	NA	NA	NA	NA	acceptor	0.12144485595124	13.9850621605732	NA	NA	NA	NA	NA	NA
NA	11293466	11293467	+	chr1	NA	NA	NA	NA	acceptor	0.0865194319577075	5.63283843210422	NA	NA	NA	NA	NA	NA
NA	11293626	11293627	+	chr1	NA	NA	NA	NA	donor	0.142366991555563	4.17367490467014	NA	NA	NA	0.141783016013198	4.17549291266283	0.0217226645293813
NA	11294872	11294873	+	chr1	NA	NA	NA	NA	acceptor	0.248063665334016	2.94891274616968	NA	NA	NA	NA	NA	NA
NA	11655669	11655670	+	chr1	NA	NA	NA	NA	acceptor	0.000886568056739925	1517.14020879042	NA	NA	NA	NA	NA	NA
NA	11658364	11658365	+	chr1	NA	NA	NA	NA	donor	0.000863837279970502	2773.13301430642	NA	NA	NA	0.000868634022369833	2758.08720114826	0.100030409394444
NA	11658532	11658533	+	chr1	NA	NA	NA	NA	acceptor	0.00115184911340555	914.902131601876	NA	NA	NA	NA	NA	NA
NA	11661308	11661309	+	chr1	NA	NA	NA	NA	donor	0.0017474251533337	1287.5459372531	NA	NA	NA	0.00172908332873617	1300.38979878211	0.100058368124233
NA	11662680	11662681	+	chr1	NA	NA	NA	NA	donor	0.00402502770263265	295.283210478379	NA	NA	NA	0.00401364435831506	296.539073666208	0.0483041867580143
NA	11662815	11662816	+	chr1	NA	NA	NA	NA	acceptor	0.00213316534257369	416.332051771177	NA	NA	NA	NA	NA	NA
NA	11662851	11662852	+	chr1	NA	NA	NA	NA	acceptor	0.00293079686571783	451.198121067409	NA	NA	NA	NA	NA	NA
NA	11664735	11664736	+	chr1	NA	NA	NA	NA	donor	0.0197592023977583	8.85390220435017	NA	NA	NA	0.0196359003019436	8.81907863347134	0.100039960173769
NA	11668655	11668656	+	chr1	NA	NA	NA	NA	acceptor	0.00620384802071755	66.974529899878	NA	NA	NA	NA	NA	NA
NA	11668944	11668945	+	chr1	NA	NA	NA	NA	donor	0.0597436001033211	18.3604610140343	NA	NA	NA	0.0595784524863849	18.3995512119565	0.0359418677188157
NA	11669617	11669618	+	chr1	NA	NA	NA	NA	donor	0.230023255965546	4.42353705781849	NA	NA	NA	0.224607871513412	4.41916861315962	0.162821250498459
NA	11669663	11669664	+	chr1	NA	NA	NA	NA	acceptor	0.236189420624558	4.19632187425159	NA	NA	NA	NA	NA	NA
NA	11672023	11672024	+	chr1	NA	NA	NA	NA	donor	0.0188779954843564	12.2759449446205	NA	NA	NA	0.0141474450033511	0.507347347355196	20.828120686657
NA	11676847	11676848	+	chr1	NA	NA	NA	NA	acceptor	0.0189751753319885	12.2625430461575	NA	NA	NA	NA	NA	NA
NA	11736235	11736236	+	chr1	NA	NA	NA	NA	donor	0.0328114000166327	21.3738141700077	NA	NA	NA	0.0328039256873403	21.2983599663522	0.0613690671634073
NA	11744532	11744533	+	chr1	NA	NA	NA	NA	acceptor	0.0157559011509612	10.5308665642261	NA	NA	NA	NA	NA	NA
NA	11744568	11744569	+	chr1	NA	NA	NA	NA	donor	0.0148831496360824	11.0745920046247	NA	NA	NA	0.0148272279255648	11.0982581526969	0.0688281394761708
NA	11745802	11745803	+	chr1	NA	NA	NA	NA	acceptor	0.00389458726423449	152.216424347693	NA	NA	NA	NA	NA	NA
NA	11745837	11745838	+	chr1	NA	NA	NA	NA	donor	0.00614727426608955	96.3772649675001	NA	NA	NA	0.00613877876562234	96.477423790705	0.100136911412556
NA	11745929	11745930	+	chr1	NA	NA	NA	NA	acceptor	0.0121169436171331	30.7269888239421	NA	NA	NA	NA	NA	NA
NA	11745987	11745988	+	chr1	NA	NA	NA	NA	acceptor	0.013675293976212	43.5140365243341	NA	NA	NA	NA	NA	NA
NA	11746126	11746127	+	chr1	NA	NA	NA	NA	acceptor	0.0129782684932111	81.6594206938099	NA	NA	NA	NA	NA	NA
NA	11746223	11746224	+	chr1	NA	NA	NA	NA	donor	0.0284268286077667	13.146914769195	NA	NA	NA	0.0284181710003452	13.1072350366051	0.0300912677088608
NA	11747439	11747440	+	chr1	NA	NA	NA	NA	acceptor	0.00622864279017572	211.626380210394	NA	NA	NA	NA	NA	NA
NA	11747459	11747460	+	chr1	NA	NA	NA	NA	acceptor	0.0221227699141402	1410.68779342547	NA	NA	NA	NA	NA	NA
NA	11748414	11748415	+	chr1	NA	NA	NA	NA	acceptor	0.00793311759810361	41.5021305903062	NA	NA	NA	NA	NA	NA
NA	11748589	11748590	+	chr1	NA	NA	NA	NA	donor	0.00693811176224087	1392.29902800821	NA	NA	NA	0.0105959041345212	495.538592277781	705.645675689289
NA	11750076	11750077	+	chr1	NA	NA	NA	NA	acceptor	0.0160063556266273	17.836309955418	NA	NA	NA	NA	NA	NA
NA	11751791	11751792	+	chr1	NA	NA	NA	NA	donor	0.0204316465804515	44.2679621728289	NA	NA	NA	0.020408339818863	44.285468448847	0.10011749491811
NA	11751829	11751830	+	chr1	NA	NA	NA	NA	acceptor	0.0205550348773256	44.9806457635603	NA	NA	NA	NA	NA	NA
NA	11806349	11806350	+	chr1	NA	NA	NA	NA	donor	0.125446378818384	7.29657698141125	NA	NA	NA	0.125288244173575	7.30512325488701	0.00402988780414207
NA	11806820	11806821	+	chr1	NA	NA	NA	NA	acceptor	0.278499661229896	1.12905506804274	NA	NA	NA	NA	NA	NA
NA	11807103	11807104	+	chr1	NA	NA	NA	NA	acceptor	0.393686831870274	2.19086226166407	NA	NA	NA	NA	NA	NA
NA	11807130	11807131	+	chr1	NA	NA	NA	NA	acceptor	0.43977947963145	2.51442942972038	NA	NA	NA	NA	NA	NA
NA	11807190	11807191	+	chr1	NA	NA	NA	NA	donor	0.38875197091636	3.2645415667112	NA	NA	NA	0.387564333589821	3.26384469063247	0.0152020084262825
NA	11808956	11808957	+	chr1	NA	NA	NA	NA	acceptor	1.17158705493536	1.81843385907054	NA	NA	NA	NA	NA	NA
NA	11812003	11812004	+	chr1	NA	NA	NA	NA	donor	0.552384725930583	0.380243081799124	NA	NA	NA	1.13888657371046	0.125881980896097	0.0831512053908655
NA	11813242	11813243	+	chr1	NA	NA	NA	NA	acceptor	0.155561887336512	2.74508524663403	NA	NA	NA	NA	NA	NA
NA	11813298	11813299	+	chr1	NA	NA	NA	NA	donor	0.139475075958249	2.71334522623199	NA	NA	NA	0.138692752738221	2.71225185415937	0.0204965295651814
NA	11813504	11813505	+	chr1	NA	NA	NA	NA	acceptor	1.75806823361554	0.426687704044295	NA	NA	NA	NA	NA	NA
NA	11815845	11815846	+	chr1	NA	NA	NA	NA	acceptor	1.83169331676843	0.337194462767	NA	NA	NA	NA	NA	NA
NA	11815911	11815912	+	chr1	NA	NA	NA	NA	donor	2.40259807397738	0.28993946007126	NA	NA	NA	3.71921651582414	0.130685774104248	0.0814114479008578
NA	11816614	11816615	+	chr1	NA	NA	NA	NA	acceptor	0.145155941354611	2.26494640161858	NA	NA	NA	NA	NA	NA
NA	11816618	11816619	+	chr1	NA	NA	NA	NA	acceptor	0.152135077814404	69.3927399267814	NA	NA	NA	NA	NA	NA
NA	11816680	11816681	+	chr1	NA	NA	NA	NA	donor	0.219888185092091	4.71487149403362	NA	NA	NA	0.219152661916825	4.72158586397536	0.0133585990089072
NA	11819487	11819488	+	chr1	NA	NA	NA	NA	acceptor	0.159806325654256	3.01037028245547	NA	NA	NA	NA	NA	NA
NA	11819552	11819553	+	chr1	NA	NA	NA	NA	donor	0.198528745273899	36.1692278469174	NA	NA	NA	0.198636405854427	36.1732809477083	0.0126479737436102
NA	11819554	11819555	+	chr1	NA	NA	NA	NA	donor	0.342640711633837	4.36353599598545	NA	NA	NA	0.340673104040906	4.36292294947513	0.0424613975260567
NA	11820352	11820353	+	chr1	NA	NA	NA	NA	acceptor	0.743123748042751	2.50032056442485	NA	NA	NA	NA	NA	NA
NA	11820361	11820362	+	chr1	NA	NA	NA	NA	acceptor	0.743980127755579	2.5639338747967	NA	NA	NA	NA	NA	NA
NA	11822751	11822752	+	chr1	NA	NA	NA	NA	acceptor	0.0181782000900149	170.861615229913	NA	NA	NA	NA	NA	NA
NA	11822801	11822802	+	chr1	NA	NA	NA	NA	donor	0.00829886717879875	114.447444285121	NA	NA	NA	0.00800502112855333	108.092732832825	14.6418141092282
NA	11822934	11822935	+	chr1	NA	NA	NA	NA	donor	0.0356452941084112	37.9744918366832	NA	NA	NA	0.0356207374426671	37.9927922596935	0.049363938191595
NA	11823706	11823707	+	chr1	NA	NA	NA	NA	acceptor	0.127956099128267	6.80702842414382	NA	NA	NA	NA	NA	NA
NA	11823833	11823834	+	chr1	NA	NA	NA	NA	donor	0.285764112319829	2.11586308648598	NA	NA	NA	0.284008914407419	2.11616392125823	0.0174173033914986
NA	11824485	11824486	+	chr1	NA	NA	NA	NA	acceptor	0.0270121547548003	22.7350414678761	NA	NA	NA	NA	NA	NA
NA	11824553	11824554	+	chr1	NA	NA	NA	NA	donor	0.0263543244024935	11.3123994985937	NA	NA	NA	0.0263721789933244	11.2847683517615	0.0185841851377373
NA	11826155	11826156	+	chr1	NA	NA	NA	NA	acceptor	0.527683415741291	2.81425572946925	NA	NA	NA	NA	NA	NA
NA	11826214	11826215	+	chr1	NA	NA	NA	NA	donor	0.187341405673131	7.37010904479425	NA	NA	NA	0.187011852219991	7.37728420466008	0.0130942516935298
NA	11826224	11826225	+	chr1	NA	NA	NA	NA	donor	0.2283563910349	4.7341380750223	NA	NA	NA	0.227954080860665	4.73347940465454	0.0115222669848113
NA	11827088	11827089	+	chr1	NA	NA	NA	NA	acceptor	0.130373990601298	15.2917297166388	NA	NA	NA	NA	NA	NA
NA	11827114	11827115	+	chr1	NA	NA	NA	NA	acceptor	0.137503235337022	58.2232528137951	NA	NA	NA	NA	NA	NA
NA	11827221	11827222	+	chr1	NA	NA	NA	NA	donor	0.362938306762474	4.4642104495919	NA	NA	NA	0.36182574072708	4.46209436821756	0.0234199044061048
NA	11827287	11827288	+	chr1	NA	NA	NA	NA	donor	0.491347552277348	2.72837622109431	NA	NA	NA	0.489299789501879	2.72784428827509	0.0163994723514209
NA	11828105	11828106	+	chr1	NA	NA	NA	NA	acceptor	0.0920793700849352	9.75947341037673	NA	NA	NA	NA	NA	NA
NA	11828219	11828220	+	chr1	NA	NA	NA	NA	donor	0.229086826534495	3.63637507805177	NA	NA	NA	0.228432986402072	3.63503538689749	0.0161126067483013
NA	11828457	11828458	+	chr1	NA	NA	NA	NA	acceptor	0.134435531644372	7.0734584737045	NA	NA	NA	NA	NA	NA
NA	11828624	11828625	+	chr1	NA	NA	NA	NA	donor	0.161846745122842	7.31646373987786	NA	NA	NA	0.161482076787976	7.3242666063008	0.0235254402514322
NA	11828872	11828873	+	chr1	NA	NA	NA	NA	donor	0.301878914914143	6.84142204406188	NA	NA	NA	0.301417091548333	6.84288927945679	0.0131108233522924
NA	11829195	11829196	+	chr1	NA	NA	NA	NA	acceptor	0.561493599240346	2.93655233250207	NA	NA	NA	NA	NA	NA
NA	11829299	11829300	+	chr1	NA	NA	NA	NA	donor	0.452703301831054	30.4710456615582	NA	NA	NA	0.452697641581844	30.4651825859829	0.00398110112523608
NA	11829322	11829323	+	chr1	NA	NA	NA	NA	donor	0.913504002211225	3.10869455214037	NA	NA	NA	0.912005349364419	3.10967308078926	0.00572358444306159
NA	11829685	11829686	+	chr1	NA	NA	NA	NA	donor	0.104863856992942	5.64071647479993	NA	NA	NA	0.10501473123	5.61981951551535	0.00742641299318327
NA	11829717	11829718	+	chr1	NA	NA	NA	NA	acceptor	0.147001464357063	4.05293442757389	NA	NA	NA	NA	NA	NA
NA	11829749	11829750	+	chr1	NA	NA	NA	NA	donor	0.146322057597196	3.87029162025688	NA	NA	NA	0.145928327913078	3.86761881027308	0.0110963043998996
NA	11829749	11829750	+	chr1	NA	NA	NA	NA	acceptor	0.146330118609622	3.8665654440559	NA	NA	NA	NA	NA	NA
NA	11829781	11829782	+	chr1	NA	NA	NA	NA	acceptor	0.128284232225699	3.46250449266982	NA	NA	NA	NA	NA	NA
NA	11830270	11830271	+	chr1	NA	NA	NA	NA	donor	0.472460712629725	6.9190651627861	NA	NA	NA	0.471651886020673	6.9182823987682	0.0129033356667651
NA	11831826	11831827	+	chr1	NA	NA	NA	NA	donor	0.0403068506805519	13.4143767964858	NA	NA	NA	0.034704951046833	2.59417884543069	14.7197064520957
NA	11832929	11832930	+	chr1	NA	NA	NA	NA	acceptor	0.198877218979894	5.46622117139633	NA	NA	NA	NA	NA	NA
NA	11832989	11832990	+	chr1	NA	NA	NA	NA	donor	0.116281307127205	8.1185811215117	NA	NA	NA	0.116233127628489	8.10963638821387	0.0179225890846461
NA	11833383	11833384	+	chr1	NA	NA	NA	NA	donor	0.206030199677702	6.78370182026391	NA	NA	NA	0.2059954823315	6.77540429588598	0.00675543277977086
NA	11833514	11833515	+	chr1	NA	NA	NA	NA	acceptor	0.508243898000805	3.43341115556407	NA	NA	NA	NA	NA	NA
NA	11833638	11833639	+	chr1	NA	NA	NA	NA	donor	0.0414729740887431	11.4427546878889	NA	NA	NA	0.0303166770438781	1.23089412612699	19.1776652398471
NA	11833876	11833877	+	chr1	NA	NA	NA	NA	acceptor	0.0332087377536268	11.105733589715	NA	NA	NA	NA	NA	NA
NA	11834030	11834031	+	chr1	NA	NA	NA	NA	donor	0.487314014851638	3.82230613740109	NA	NA	NA	0.487063303602901	3.8205639770179	0.00698176983061299
NA	11834235	11834236	+	chr1	NA	NA	NA	NA	acceptor	0.0497061408070441	20.8839967933155	NA	NA	NA	NA	NA	NA
NA	11834395	11834396	+	chr1	NA	NA	NA	NA	donor	0.0337044565531473	24.7362481902817	NA	NA	NA	0.0307207677304857	0.0288752313904601	29.9372150111724
NA	11834483	11834484	+	chr1	NA	NA	NA	NA	acceptor	0.043856074156069	23.6521803121389	NA	NA	NA	NA	NA	NA
NA	11834590	11834591	+	chr1	NA	NA	NA	NA	donor	0.248483191155236	4.15987384394066	NA	NA	NA	0.24772329112714	4.15725017030344	0.0203086593658086
NA	11835966	11835967	+	chr1	NA	NA	NA	NA	acceptor	0.373237942805671	2.50822191746349	NA	NA	NA	NA	NA	NA
NA	11836153	11836154	+	chr1	NA	NA	NA	NA	donor	0.336940832433262	4.58742336785359	NA	NA	NA	0.33597922938115	4.58698632150189	0.0196706025938862
NA	11836998	11836999	+	chr1	NA	NA	NA	NA	acceptor	0.360189771287154	3.30308596017081	NA	NA	NA	NA	NA	NA
NA	11837156	11837157	+	chr1	NA	NA	NA	NA	donor	0.050921584771429	14.653775574525	NA	NA	NA	0.0391458467699118	0.947970121079266	23.5536393141226
NA	11837342	11837343	+	chr1	NA	NA	NA	NA	acceptor	0.0821325166522851	14.2847692608072	NA	NA	NA	NA	NA	NA
NA	11837376	11837377	+	chr1	NA	NA	NA	NA	acceptor	0.0505908538260775	126.485012028276	NA	NA	NA	NA	NA	NA
NA	11837499	11837500	+	chr1	NA	NA	NA	NA	donor	0.0685828957365492	11.8754415912041	NA	NA	NA	0.0684941439968134	11.8658539276356	0.0464198279952064
NA	11838334	11838335	+	chr1	NA	NA	NA	NA	acceptor	0.200724781948823	9.5904879977202	NA	NA	NA	NA	NA	NA
NA	11838442	11838443	+	chr1	NA	NA	NA	NA	donor	0.221229141597897	4.7172253478554	NA	NA	NA	0.220349045889011	4.71523325611806	0.0292408237816115
NA	11838534	11838535	+	chr1	NA	NA	NA	NA	acceptor	0.337526543753656	3.21877311805362	NA	NA	NA	NA	NA	NA
NA	11838660	11838661	+	chr1	NA	NA	NA	NA	donor	0.098626951950429	6.18011444701025	NA	NA	NA	0.0984624776648023	6.17900848897483	0.0163116942229017
NA	11840124	11840125	+	chr1	NA	NA	NA	NA	acceptor	0.374147882336029	4.48674303006907	NA	NA	NA	NA	NA	NA
NA	11840142	11840143	+	chr1	NA	NA	NA	NA	acceptor	0.371450205032911	4.60870519724304	NA	NA	NA	NA	NA	NA
NA	11841028	11841029	+	chr1	NA	NA	NA	NA	acceptor	0.127490246424838	41.9909104914887	NA	NA	NA	NA	NA	NA
NA	11841207	11841208	+	chr1	NA	NA	NA	NA	donor	0.0377582189371942	78.225083269599	NA	NA	NA	0.0356971823739899	68.9392331107688	19.1189392880219
NA	11841290	11841291	+	chr1	NA	NA	NA	NA	acceptor	0.0472024815800835	78.7023144279745	NA	NA	NA	NA	NA	NA
NA	11843703	11843704	+	chr1	NA	NA	NA	NA	acceptor	0.112065659821203	9.60300778007449	NA	NA	NA	NA	NA	NA
NA	11843733	11843734	+	chr1	NA	NA	NA	NA	acceptor	0.107256645730362	17.2733448459238	NA	NA	NA	NA	NA	NA
NA	11844073	11844074	+	chr1	NA	NA	NA	NA	donor	0.203207445756154	4.42278844424959	NA	NA	NA	0.202749564200534	4.42096299578045	0.0179863929881562
NA	11845546	11845547	+	chr1	NA	NA	NA	NA	acceptor	0.387929574147108	3.41767467115362	NA	NA	NA	NA	NA	NA
NA	11845766	11845767	+	chr1	NA	NA	NA	NA	donor	0.234429078613218	6.37594764572127	NA	NA	NA	0.233614447238622	6.37226841127178	0.0314951265618941
NA	11845842	11845843	+	chr1	NA	NA	NA	NA	acceptor	0.233942357052757	5.93849529002403	NA	NA	NA	NA	NA	NA
NA	11847433	11847434	+	chr1	NA	NA	NA	NA	acceptor	0.0406581054748069	23.3623023569475	NA	NA	NA	NA	NA	NA
NA	11847576	11847577	+	chr1	NA	NA	NA	NA	acceptor	0.0374002410077065	42.3123883331401	NA	NA	NA	NA	NA	NA
NA	11934855	11934856	+	chr1	NA	NA	NA	NA	donor	0.0598568751923547	10.2590119884189	NA	NA	NA	0.0601190698747219	10.1732079052357	0.011909921753368
NA	11935900	11935901	+	chr1	NA	NA	NA	NA	acceptor	0.0380042905130861	6.78779927316868	NA	NA	NA	NA	NA	NA
NA	11935955	11935956	+	chr1	NA	NA	NA	NA	donor	0.0220119757806582	16.1634019621436	NA	NA	NA	0.0220268097769914	16.1303579206318	0.0204293826643477
NA	11937621	11937622	+	chr1	NA	NA	NA	NA	donor	0.141944049924705	3.30035808729826	NA	NA	NA	0.141403003914152	3.29894813938883	0.0156239967432564
NA	11944521	11944522	+	chr1	NA	NA	NA	NA	acceptor	0.0151169449897281	25.1729875217969	NA	NA	NA	NA	NA	NA
NA	11944662	11944663	+	chr1	NA	NA	NA	NA	donor	0.0178668329623433	25.9485439515124	NA	NA	NA	0.0178057232642439	26.1113086853741	0.0249699721477431
NA	11947975	11947976	+	chr1	NA	NA	NA	NA	acceptor	0.0665853478884854	7.82732751543935	NA	NA	NA	NA	NA	NA
NA	11948067	11948068	+	chr1	NA	NA	NA	NA	donor	0.125185472684967	4.93689252027242	NA	NA	NA	0.125000983640875	4.93684605801855	0.0123401514336821
NA	11949772	11949773	+	chr1	NA	NA	NA	NA	acceptor	0.00814015948411859	52.4329180353464	NA	NA	NA	NA	NA	NA
NA	11949906	11949907	+	chr1	NA	NA	NA	NA	donor	0.00811826965458576	119.160658658656	NA	NA	NA	0.00800803191374705	121.658905232142	0.0151429610424342
NA	11950356	11950357	+	chr1	NA	NA	NA	NA	acceptor	0.00440300446740543	117.993461252155	NA	NA	NA	NA	NA	NA
NA	11950520	11950521	+	chr1	NA	NA	NA	NA	donor	0.0157119185437775	20.4396190642909	NA	NA	NA	0.0122334590105872	35.4859442806598	0.00360405028512654
NA	11950621	11950622	+	chr1	NA	NA	NA	NA	acceptor	0.142478855954144	2.15431875769532	NA	NA	NA	NA	NA	NA
NA	11952622	11952623	+	chr1	NA	NA	NA	NA	acceptor	0.00473629843812923	179.058302930178	NA	NA	NA	NA	NA	NA
NA	11952735	11952736	+	chr1	NA	NA	NA	NA	donor	0.00452614812320345	228.117716350645	NA	NA	NA	0.00450876687688372	229.317884686684	0.0316117438946985
NA	11954829	11954830	+	chr1	NA	NA	NA	NA	acceptor	0.0190889406194955	49.5850248660016	NA	NA	NA	NA	NA	NA
NA	11954893	11954894	+	chr1	NA	NA	NA	NA	donor	0.0197941376995718	9.37061699407775	NA	NA	NA	0.0205666682589094	8.79397528499657	0.0267672052010475
NA	11956916	11956917	+	chr1	NA	NA	NA	NA	acceptor	0.0272305015732375	7.70851863151521	NA	NA	NA	NA	NA	NA
NA	11957193	11957194	+	chr1	NA	NA	NA	NA	donor	0.0279677458700374	4.94205401943844	NA	NA	NA	0.0278834662000781	4.94168121412564	0.0290814854752597
NA	11957841	11957842	+	chr1	NA	NA	NA	NA	acceptor	0.00557093467041602	79.2889117621122	NA	NA	NA	NA	NA	NA
NA	11957943	11957944	+	chr1	NA	NA	NA	NA	donor	0.00681588971882827	124.989603863482	NA	NA	NA	0.0068160320947573	124.904536699807	0.0998735767894565
NA	11958515	11958516	+	chr1	NA	NA	NA	NA	acceptor	0.0130780166380113	67.543824099254	NA	NA	NA	NA	NA	NA
NA	11958590	11958591	+	chr1	NA	NA	NA	NA	acceptor	0.0632899219065673	611.280992054884	NA	NA	NA	NA	NA	NA
NA	11958647	11958648	+	chr1	NA	NA	NA	NA	donor	0.00441360871151633	197.933264842268	NA	NA	NA	0.00441695013764766	197.698620420876	0.0999250855006188
NA	11960645	11960646	+	chr1	NA	NA	NA	NA	acceptor	0.0295908403788542	4.58151886773608	NA	NA	NA	NA	NA	NA
NA	11960651	11960652	+	chr1	NA	NA	NA	NA	donor	0.0162631393002507	1023.72854721236	NA	NA	NA	0.0222107243006836	428.396210560197	549.038081567509
NA	11960729	11960730	+	chr1	NA	NA	NA	NA	donor	0.0123867456422707	1310.20956796424	NA	NA	NA	0.0197488696915848	340.407228583198	839.400849857882
NA	11963531	11963532	+	chr1	NA	NA	NA	NA	acceptor	0.168994278871484	0.498542473442009	NA	NA	NA	NA	NA	NA
NA	11963636	11963637	+	chr1	NA	NA	NA	NA	donor	0.0573756118362194	5.35970544548887	NA	NA	NA	0.0573286009780175	5.34049299738545	0.022288842332984
NA	11964174	11964175	+	chr1	NA	NA	NA	NA	acceptor	0.00957253487969732	199.074488682583	NA	NA	NA	NA	NA	NA
NA	11964178	11964179	+	chr1	NA	NA	NA	NA	acceptor	0.0197461442977906	868.701930947965	NA	NA	NA	NA	NA	NA
NA	11964643	11964644	+	chr1	NA	NA	NA	NA	acceptor	0.0484545011300733	3.82133102835189	NA	NA	NA	NA	NA	NA
NA	11964731	11964732	+	chr1	NA	NA	NA	NA	acceptor	0.0441560427483811	615.340468039272	NA	NA	NA	NA	NA	NA
NA	11964785	11964786	+	chr1	NA	NA	NA	NA	donor	0.0109141073636359	46.8775311090109	NA	NA	NA	0.0107475367020715	48.5953424917667	0.0203572499880879
NA	11964838	11964839	+	chr1	NA	NA	NA	NA	donor	0.0116283534201175	15.7863807478083	NA	NA	NA	0.0114378226458066	16.1424441829499	0.0999750271589685
NA	11965479	11965480	+	chr1	NA	NA	NA	NA	acceptor	0.00482258963600317	186.579682895837	NA	NA	NA	NA	NA	NA
NA	11965534	11965535	+	chr1	NA	NA	NA	NA	acceptor	0.0450816166431186	731.830331552295	NA	NA	NA	NA	NA	NA
NA	11965593	11965594	+	chr1	NA	NA	NA	NA	donor	0.00828975975185887	165.492858111967	NA	NA	NA	0.00824691751069708	166.973877061846	0.0177008248454021
NA	11966250	11966251	+	chr1	NA	NA	NA	NA	acceptor	0.00567043337493936	75.8575862047304	NA	NA	NA	NA	NA	NA
NA	11966986	11966987	+	chr1	NA	NA	NA	NA	acceptor	0.0085685658651492	95.9876378373228	NA	NA	NA	NA	NA	NA
NA	11967091	11967092	+	chr1	NA	NA	NA	NA	donor	0.00402794938604554	289.251689259927	NA	NA	NA	0.0040214448526416	289.175996200286	0.0467776077725439
NA	11970669	11970670	+	chr1	NA	NA	NA	NA	acceptor	0.052765482969123	7.07861392341591	NA	NA	NA	NA	NA	NA
NA	11970812	11970813	+	chr1	NA	NA	NA	NA	donor	0.0387887385139544	769.383146291378	NA	NA	NA	0.038709324110956	771.258487612483	0.0997083723441589
NA	11970816	11970817	+	chr1	NA	NA	NA	NA	donor	0.0905038340248804	3.55924003713083	NA	NA	NA	0.0894345916788447	3.55648820508636	0.0650432230449439
NA	11972868	11972869	+	chr1	NA	NA	NA	NA	acceptor	0.0294170456318268	4.0678515876549	NA	NA	NA	NA	NA	NA
NA	11972871	11972872	+	chr1	NA	NA	NA	NA	acceptor	0.0108828812345681	48.0078362004194	NA	NA	NA	NA	NA	NA
NA	11972997	11972998	+	chr1	NA	NA	NA	NA	donor	0.0198283041710445	6.91162586335811	NA	NA	NA	0.0198995268553721	6.87186030014649	0.0465698815925687
NA	11974652	11974653	+	chr1	NA	NA	NA	NA	acceptor	0.0696486568565336	3.34346653609405	NA	NA	NA	NA	NA	NA
NA	11975282	11975283	+	chr1	NA	NA	NA	NA	acceptor	0.0171766224100142	801.48347240773	NA	NA	NA	NA	NA	NA
NA	11975524	11975525	+	chr1	NA	NA	NA	NA	donor	0.0165373097349282	108.947162244112	NA	NA	NA	0.0165193943905137	109.161349522241	0.0153120109156769
NA	11981809	11981810	+	chr1	NA	NA	NA	NA	acceptor	0.730477407864028	2.95725365182898	NA	NA	NA	NA	NA	NA
NA	11981853	11981854	+	chr1	NA	NA	NA	NA	donor	0.252917241382601	12.7065521928595	NA	NA	NA	0.25266549322124	12.7080505363931	0.018721714372804
NA	11981969	11981970	+	chr1	NA	NA	NA	NA	acceptor	0.311314762515499	13.8287897261497	NA	NA	NA	NA	NA	NA
NA	11981973	11981974	+	chr1	NA	NA	NA	NA	acceptor	0.188130386931669	114.896935888904	NA	NA	NA	NA	NA	NA
NA	11982066	11982067	+	chr1	NA	NA	NA	NA	acceptor	0.131159466945204	222.528174417452	NA	NA	NA	NA	NA	NA
NA	11982114	11982115	+	chr1	NA	NA	NA	NA	donor	0.0932761388705162	6.09675084474932	NA	NA	NA	0.0931322031008993	6.09515225368124	0.0182100432523967
NA	11982522	11982523	+	chr1	NA	NA	NA	NA	acceptor	0.294143883158824	3.28364953291222	NA	NA	NA	NA	NA	NA
NA	11982590	11982591	+	chr1	NA	NA	NA	NA	donor	0.22450265969879	2.64763779546682	NA	NA	NA	0.223212282266344	2.64722414890712	0.023840445115096
NA	11989164	11989165	+	chr1	NA	NA	NA	NA	acceptor	0.0972624035901951	7.12849175388469	NA	NA	NA	NA	NA	NA
NA	11989237	11989238	+	chr1	NA	NA	NA	NA	donor	0.125627055424835	251.685339114764	NA	NA	NA	0.125464579716253	251.932570872368	0.23047763219243
NA	11989343	11989344	+	chr1	NA	NA	NA	NA	donor	0.0886482186310514	7.40417022309861	NA	NA	NA	0.0885469774791696	7.4049957967214	0.0107585414045688
NA	11992278	11992279	+	chr1	NA	NA	NA	NA	acceptor	2.25945666625582	0.941641599176791	NA	NA	NA	NA	NA	NA
NA	11992463	11992464	+	chr1	NA	NA	NA	NA	donor	0.734719772435787	1.23789462648702	NA	NA	NA	0.71772434550406	1.23844571504696	0.0404753030810609
NA	11992554	11992555	+	chr1	NA	NA	NA	NA	acceptor	0.086333018929489	9.25819599634224	NA	NA	NA	NA	NA	NA
NA	11992690	11992691	+	chr1	NA	NA	NA	NA	donor	0.0124199825640777	65.4398962618252	NA	NA	NA	0.0124556139084873	65.114385343458	0.0225067465991812
NA	11996155	11996156	+	chr1	NA	NA	NA	NA	acceptor	0.236278151159726	1.5746923289647	NA	NA	NA	NA	NA	NA
NA	11996318	11996319	+	chr1	NA	NA	NA	NA	donor	0.0203707773437051	9.34521239519206	NA	NA	NA	0.0158550405531282	0.0234247276079231	14.998397038524
NA	11997296	11997297	+	chr1	NA	NA	NA	NA	acceptor	0.811627380997642	0.335522229874252	NA	NA	NA	NA	NA	NA
NA	11997421	11997422	+	chr1	NA	NA	NA	NA	donor	0.205267847482633	2.94713529178256	NA	NA	NA	0.203750574158156	2.94841659781713	0.0297001653068652
NA	11998769	11998770	+	chr1	NA	NA	NA	NA	acceptor	0.359139687830228	5.92449214939214	NA	NA	NA	NA	NA	NA
NA	11998792	11998793	+	chr1	NA	NA	NA	NA	acceptor	0.159988030048799	154.086089750849	NA	NA	NA	NA	NA	NA
NA	11998878	11998879	+	chr1	NA	NA	NA	NA	donor	0.340093511998295	7.18615575321012	NA	NA	NA	0.339828792733152	7.19078688889321	0.0111843493896268
NA	11998987	11998988	+	chr1	NA	NA	NA	NA	acceptor	0.175532602083335	16.0115919881711	NA	NA	NA	NA	NA	NA
NA	11999008	11999009	+	chr1	NA	NA	NA	NA	donor	0.129381800957274	207.555490635546	NA	NA	NA	0.129381084464594	207.478338463997	0.0998641770697059
NA	11999095	11999096	+	chr1	NA	NA	NA	NA	donor	0.0626918728608476	35.914579788333	NA	NA	NA	0.0561122412588757	22.0617106294894	22.6058684053951
NA	12001400	12001401	+	chr1	NA	NA	NA	NA	acceptor	0.0452837502386394	54.6188217459352	NA	NA	NA	NA	NA	NA
NA	12001554	12001555	+	chr1	NA	NA	NA	NA	donor	0.0292200009677802	18.4805296513894	NA	NA	NA	0.0291738288151077	18.5273882242298	0.0151796442126765
NA	12001768	12001769	+	chr1	NA	NA	NA	NA	acceptor	0.0989051243234539	3.71518734778811	NA	NA	NA	NA	NA	NA
NA	12001836	12001837	+	chr1	NA	NA	NA	NA	donor	0.0831247737414522	9.71048368445811	NA	NA	NA	0.0830879055217842	9.7143217636608	0.00727611142200362
NA	12001981	12001982	+	chr1	NA	NA	NA	NA	acceptor	0.19236382484722	4.2236845885904	NA	NA	NA	NA	NA	NA
NA	12002103	12002104	+	chr1	NA	NA	NA	NA	donor	0.0652046235697341	16.3229692900162	NA	NA	NA	0.0651262785108737	16.3305419518063	0.0144649617575472
NA	12002272	12002273	+	chr1	NA	NA	NA	NA	donor	0.0650672114593878	11.1760511996483	NA	NA	NA	0.0650111781405309	11.1759553406213	0.0144630198662368
NA	12003757	12003758	+	chr1	NA	NA	NA	NA	acceptor	0.222563911376952	5.25756767092494	NA	NA	NA	NA	NA	NA
NA	12003889	12003890	+	chr1	NA	NA	NA	NA	donor	0.0267012843799748	25.3728500178565	NA	NA	NA	0.0266743662762109	25.3890306797332	0.100119530197482
NA	12003991	12003992	+	chr1	NA	NA	NA	NA	acceptor	0.105211533867487	8.83627343607216	NA	NA	NA	NA	NA	NA
NA	12004508	12004509	+	chr1	NA	NA	NA	NA	acceptor	0.27227781663572	1.50474986999603	NA	NA	NA	NA	NA	NA
NA	12004613	12004614	+	chr1	NA	NA	NA	NA	donor	0.500227029296797	1.06736066911682	NA	NA	NA	0.492032621577232	1.06620064903219	0.031000596183051
NA	12004824	12004825	+	chr1	NA	NA	NA	NA	acceptor	0.048657612547492	5.10211567777258	NA	NA	NA	NA	NA	NA
NA	12004927	12004928	+	chr1	NA	NA	NA	NA	donor	0.0572367585267877	5.17543286504179	NA	NA	NA	0.05719062061943	5.15961895977828	0.0249014013620503
NA	12005710	12005711	+	chr1	NA	NA	NA	NA	acceptor	0.048501097741656	11.9301597482721	NA	NA	NA	NA	NA	NA
NA	12005931	12005932	+	chr1	NA	NA	NA	NA	donor	0.109939147097351	8.05381736123729	NA	NA	NA	0.109698069161725	8.06105708680227	0.0132714259501364
NA	12006537	12006538	+	chr1	NA	NA	NA	NA	acceptor	1.90035864442156	0.292917045363237	NA	NA	NA	NA	NA	NA
NA	12006693	12006694	+	chr1	NA	NA	NA	NA	donor	0.022531733471226	26.2660753319274	NA	NA	NA	0.0199550644061408	1.7888048662758	31.9258711306372
NA	12007052	12007053	+	chr1	NA	NA	NA	NA	acceptor	0.0275521509901172	31.5401775423268	NA	NA	NA	NA	NA	NA
NA	12007249	12007250	+	chr1	NA	NA	NA	NA	donor	0.00500127671856933	93.383733530328	NA	NA	NA	0.00498720270063953	93.5214511673029	0.100061423732744
NA	12009591	12009592	+	chr1	NA	NA	NA	NA	acceptor	0.122765107690898	7.00398387842506	NA	NA	NA	NA	NA	NA
NA	12011495	12011496	+	chr1	NA	NA	NA	NA	acceptor	0.910209791850909	0.430651713546155	NA	NA	NA	NA	NA	NA
NA	12014256	12014257	+	chr1	NA	NA	NA	NA	acceptor	0.361158621662233	1.17490784550916	NA	NA	NA	NA	NA	NA
NA	12014475	12014476	+	chr1	NA	NA	NA	NA	donor	1.03411988401116	0.402402611546179	NA	NA	NA	1.29473193149854	0.255712273757533	0.0929818442702408
NA	12021840	12021841	+	chr1	NA	NA	NA	NA	donor	0.00685548661812166	116.243741540167	NA	NA	NA	0.0068289197266353	116.811374971653	0.0999893039426836
NA	12022094	12022095	+	chr1	NA	NA	NA	NA	acceptor	0.022209819161908	66.5937908484295	NA	NA	NA	NA	NA	NA
NA	12022917	12022918	+	chr1	NA	NA	NA	NA	donor	0.00710129339199442	68.2414716477307	NA	NA	NA	0.00706594345454737	68.9523030020113	0.0347546282339896
NA	12029281	12029282	+	chr1	NA	NA	NA	NA	donor	0.00245799452054662	391.708850077097	NA	NA	NA	0.0024636593811415	391.508433970961	0.100092439660496
NA	12029764	12029765	+	chr1	NA	NA	NA	NA	acceptor	0.00745400105189247	325.467121364271	NA	NA	NA	NA	NA	NA
NA	12029894	12029895	+	chr1	NA	NA	NA	NA	donor	0.00933651382284765	185.485399939049	NA	NA	NA	0.00972964841014556	93.7998387077303	129.585215597318
NA	12030027	12030028	+	chr1	NA	NA	NA	NA	acceptor	0.00833229553104243	198.931163725305	NA	NA	NA	NA	NA	NA
NA	12030124	12030125	+	chr1	NA	NA	NA	NA	donor	0.00773508519680813	30.2614775010359	NA	NA	NA	0.0071931530554372	0.325515073894307	35.2729943137861
NA	12031265	12031266	+	chr1	NA	NA	NA	NA	acceptor	0.0165299393174311	19.973851958176	NA	NA	NA	NA	NA	NA
NA	12031721	12031722	+	chr1	NA	NA	NA	NA	acceptor	0.00438325264598884	114.142866841601	NA	NA	NA	NA	NA	NA
NA	12115576	12115577	+	chr1	NA	NA	NA	NA	acceptor	0.263128767374306	0.30568459528797	NA	NA	NA	NA	NA	NA
NA	12121850	12121851	+	chr1	NA	NA	NA	NA	donor	0.183947510828601	0.806743438550274	NA	NA	NA	0.172187447814907	0.793316343967598	0.0976971556417824
NA	12123283	12123284	+	chr1	NA	NA	NA	NA	acceptor	0.14953046059413	0.755048245509555	NA	NA	NA	NA	NA	NA
NA	12138231	12138232	+	chr1	NA	NA	NA	NA	acceptor	0.00629688271874315	407.47778680055	NA	NA	NA	NA	NA	NA
NA	12167169	12167170	+	chr1	NA	NA	NA	NA	donor	0.00671706996551493	98.0828434235841	NA	NA	NA	0.00671449391026422	97.9078485092574	0.100127053392817
NA	12179952	12179953	+	chr1	NA	NA	NA	NA	acceptor	0.189879997534738	3.70133123794528	NA	NA	NA	NA	NA	NA
NA	12183656	12183657	+	chr1	NA	NA	NA	NA	donor	0.335864967884833	1.88608374274981	NA	NA	NA	0.327898975250106	1.88475719187399	0.0680406193428903
NA	12183680	12183681	+	chr1	NA	NA	NA	NA	acceptor	0.463653009906901	2.02951074209139	NA	NA	NA	NA	NA	NA
NA	12183684	12183685	+	chr1	NA	NA	NA	NA	acceptor	0.39309248082133	2.09123896981558	NA	NA	NA	NA	NA	NA
NA	12183720	12183721	+	chr1	NA	NA	NA	NA	donor	0.276782493142448	2.41696435344845	NA	NA	NA	0.269372981651684	2.41388538449396	0.0995805686901745
NA	12183728	12183729	+	chr1	NA	NA	NA	NA	donor	0.128927534650062	1.99106622372658	NA	NA	NA	0.125541324869989	1.98961425654065	0.0791918197430152
NA	12183732	12183733	+	chr1	NA	NA	NA	NA	donor	0.127153100894357	2.08362553634738	NA	NA	NA	0.123212318975971	2.08011897845786	0.0995481123902067
NA	12183736	12183737	+	chr1	NA	NA	NA	NA	donor	0.117994681397643	2.21066921658994	NA	NA	NA	0.115557678103666	2.20439976861808	0.0763044194718258
NA	12183785	12183786	+	chr1	NA	NA	NA	NA	acceptor	0.0682708181776587	1.86038551624186	NA	NA	NA	NA	NA	NA
NA	12183789	12183790	+	chr1	NA	NA	NA	NA	acceptor	0.120547411389923	1.92830573179444	NA	NA	NA	NA	NA	NA
NA	12188795	12188796	+	chr1	NA	NA	NA	NA	acceptor	0.0289547763754644	6.65050459024755	NA	NA	NA	NA	NA	NA
NA	12188895	12188896	+	chr1	NA	NA	NA	NA	donor	0.0194343762675263	6.99018409068409	NA	NA	NA	0.0194625220046837	6.97863437672435	0.032102484095134
NA	12190956	12190957	+	chr1	NA	NA	NA	NA	acceptor	0.127018264010989	2.45088652402761	NA	NA	NA	NA	NA	NA
NA	12191085	12191086	+	chr1	NA	NA	NA	NA	donor	0.0225583377745379	6.99028990805261	NA	NA	NA	0.0224263969609112	6.9332558984214	0.0998588130549856
NA	12191778	12191779	+	chr1	NA	NA	NA	NA	acceptor	0.0157355481912004	460.575506985268	NA	NA	NA	NA	NA	NA
NA	12191828	12191829	+	chr1	NA	NA	NA	NA	acceptor	0.0212469617498064	467.082164439884	NA	NA	NA	NA	NA	NA
NA	12191923	12191924	+	chr1	NA	NA	NA	NA	donor	0.00772522142263919	77.0060592278839	NA	NA	NA	0.00772796009202152	76.8038723521563	0.0999581714701923
NA	12192430	12192431	+	chr1	NA	NA	NA	NA	acceptor	0.0325996520741161	7.42209704110878	NA	NA	NA	NA	NA	NA
NA	12192862	12192863	+	chr1	NA	NA	NA	NA	acceptor	0.186338592168903	1.61705127844653	NA	NA	NA	NA	NA	NA
NA	12193097	12193098	+	chr1	NA	NA	NA	NA	donor	0.0305857646127398	254.177682344811	NA	NA	NA	0.032483091992191	159.377222835463	126.360081025294
NA	12193954	12193955	+	chr1	NA	NA	NA	NA	acceptor	0.0905094470467812	0.910432687807937	NA	NA	NA	NA	NA	NA
NA	12194025	12194026	+	chr1	NA	NA	NA	NA	donor	0.0348987278970412	241.749043919393	NA	NA	NA	0.0348326571279797	242.641202205676	0.100313966280902
NA	12194583	12194584	+	chr1	NA	NA	NA	NA	acceptor	0.199319083074544	0.438176525141957	NA	NA	NA	NA	NA	NA
NA	12194618	12194619	+	chr1	NA	NA	NA	NA	donor	0.082441816637947	2.42147245354034	NA	NA	NA	0.0820389303543721	2.41312376170617	0.026192101448613
NA	12201966	12201967	+	chr1	NA	NA	NA	NA	acceptor	0.0688062633370572	3.14833405424184	NA	NA	NA	NA	NA	NA
NA	12202506	12202507	+	chr1	NA	NA	NA	NA	acceptor	0.0279873108921065	4.19415249047278	NA	NA	NA	NA	NA	NA
NA	12206736	12206737	+	chr1	NA	NA	NA	NA	acceptor	0.020345599026688	5.92713379792217	NA	NA	NA	NA	NA	NA
NA	12206739	12206740	+	chr1	NA	NA	NA	NA	acceptor	0.0158233425596617	17.3493017501665	NA	NA	NA	NA	NA	NA
NA	12217693	12217694	+	chr1	NA	NA	NA	NA	acceptor	0.108976979835008	1.56638016018005	NA	NA	NA	NA	NA	NA
NA	12234190	12234191	+	chr1	NA	NA	NA	NA	acceptor	0.0596110614391382	8.46886909237404	NA	NA	NA	NA	NA	NA
NA	12234363	12234364	+	chr1	NA	NA	NA	NA	donor	0.17325128704402	2.35844883050679	NA	NA	NA	0.172546180153698	2.35882228787396	0.0150509477840338
NA	12241894	12241895	+	chr1	NA	NA	NA	NA	acceptor	0.543308366599139	0.359604382274317	NA	NA	NA	NA	NA	NA
NA	12241950	12241951	+	chr1	NA	NA	NA	NA	donor	0.575305560812768	0.39001735799954	NA	NA	NA	1.16078898986568	0.135063031811331	0.0827223106026562
NA	12242512	12242513	+	chr1	NA	NA	NA	NA	acceptor	0.266041143232372	0.984087263486341	NA	NA	NA	NA	NA	NA
NA	12242590	12242591	+	chr1	NA	NA	NA	NA	donor	0.693897819019575	0.323617179092379	NA	NA	NA	1.23593222899983	0.125030378700053	0.0813030543613789
NA	12244245	12244246	+	chr1	NA	NA	NA	NA	acceptor	0.417906103160061	0.781158209978048	NA	NA	NA	NA	NA	NA
NA	12244395	12244396	+	chr1	NA	NA	NA	NA	donor	0.188785713025984	105.89775056834	NA	NA	NA	0.188811945620809	105.877239149568	0.00305387751882624
NA	12244436	12244437	+	chr1	NA	NA	NA	NA	donor	2.27333326318054	0.226088807943367	NA	NA	NA	3.02141494870646	0.113938446177767	0.0808758059081968
NA	12244536	12244537	+	chr1	NA	NA	NA	NA	acceptor	1.59780055936183	0.212913388751435	NA	NA	NA	NA	NA	NA
NA	12246326	12246327	+	chr1	NA	NA	NA	NA	donor	0.0454597012776936	3.14318099614137	NA	NA	NA	0.0451923757887749	3.13123010707447	0.043183183402636
NA	12246328	12246329	+	chr1	NA	NA	NA	NA	donor	0.0378929660511943	3.14642554739985	NA	NA	NA	0.0376681959210759	3.13601142016787	0.0402086753266241
NA	12246454	12246455	+	chr1	NA	NA	NA	NA	acceptor	0.0510793044960495	3.3743797012518	NA	NA	NA	NA	NA	NA
NA	12246456	12246457	+	chr1	NA	NA	NA	NA	acceptor	0.059010917795198	3.76504472018669	NA	NA	NA	NA	NA	NA
NA	12249222	12249223	+	chr1	NA	NA	NA	NA	acceptor	0.206384549795786	0.783360189032633	NA	NA	NA	NA	NA	NA
NA	12249339	12249340	+	chr1	NA	NA	NA	NA	donor	0.0937129162184706	2.97054304002747	NA	NA	NA	0.0931786037098512	2.97027141528411	0.0272392633408551
NA	12253721	12253722	+	chr1	NA	NA	NA	NA	acceptor	0.341384757860005	0.351881302578524	NA	NA	NA	NA	NA	NA
NA	12253826	12253827	+	chr1	NA	NA	NA	NA	donor	0.0459987663402349	11.8616636657545	NA	NA	NA	0.0457943188180563	11.9173304354525	0.00879401194362341
NA	12256275	12256276	+	chr1	NA	NA	NA	NA	acceptor	0.0699245370008351	5.8606660961812	NA	NA	NA	NA	NA	NA
NA	12256332	12256333	+	chr1	NA	NA	NA	NA	acceptor	0.0914967191465903	7.02176827499222	NA	NA	NA	NA	NA	NA
NA	12256346	12256347	+	chr1	NA	NA	NA	NA	acceptor	0.0608970410237632	170.885278120113	NA	NA	NA	NA	NA	NA
NA	12256410	12256411	+	chr1	NA	NA	NA	NA	acceptor	0.0790949973464005	144.86471745772	NA	NA	NA	NA	NA	NA
NA	12256503	12256504	+	chr1	NA	NA	NA	NA	donor	0.895437935087556	0.300588284693813	NA	NA	NA	1.2831181796027	0.153046675605279	0.0811471500635962
NA	12256986	12256987	+	chr1	NA	NA	NA	NA	acceptor	2.05815635158082	0.364310677473716	NA	NA	NA	NA	NA	NA
NA	12257087	12257088	+	chr1	NA	NA	NA	NA	donor	0.0420278727977006	6.51295701859933	NA	NA	NA	0.0418663144494666	6.52849342348041	0.0297180579906514
NA	12257934	12257935	+	chr1	NA	NA	NA	NA	acceptor	0.151932263802472	2.55687731920968	NA	NA	NA	NA	NA	NA
NA	12258103	12258104	+	chr1	NA	NA	NA	NA	donor	0.333264506521229	2.06423112763326	NA	NA	NA	0.330848648787388	2.06366946074731	0.0208975311270264
NA	12260440	12260441	+	chr1	NA	NA	NA	NA	acceptor	0.0675950999514093	1.69850255345026	NA	NA	NA	NA	NA	NA
NA	12260692	12260693	+	chr1	NA	NA	NA	NA	acceptor	0.293117777117197	0.80865035490667	NA	NA	NA	NA	NA	NA
NA	12260794	12260795	+	chr1	NA	NA	NA	NA	donor	0.399137713138375	0.327564920424793	NA	NA	NA	0.6217244413857	0.128252781123268	0.116798996974721
NA	12260947	12260948	+	chr1	NA	NA	NA	NA	acceptor	0.396840875010482	0.328596115134994	NA	NA	NA	NA	NA	NA
NA	12261149	12261150	+	chr1	NA	NA	NA	NA	donor	0.233224314230597	0.617823363836937	NA	NA	NA	0.250543830349207	0.49450059375434	0.107156703407461
NA	12261900	12261901	+	chr1	NA	NA	NA	NA	acceptor	0.280565626947369	0.617516997565117	NA	NA	NA	NA	NA	NA
NA	12262002	12262003	+	chr1	NA	NA	NA	NA	donor	0.0986379827183675	147.638604129852	NA	NA	NA	0.09852853343213	147.87083254087	0.00899366177367645
NA	12262080	12262081	+	chr1	NA	NA	NA	NA	donor	0.410914872444419	1.28710846155978	NA	NA	NA	0.402841188019297	1.28755068435469	0.0348175080442154
NA	12267844	12267845	+	chr1	NA	NA	NA	NA	acceptor	0.119586674053037	0.800226519728669	NA	NA	NA	NA	NA	NA
NA	12268705	12268706	+	chr1	NA	NA	NA	NA	acceptor	1.42677594785472	0.211302646863189	NA	NA	NA	NA	NA	NA
NA	12268711	12268712	+	chr1	NA	NA	NA	NA	acceptor	0.173971799123464	128.133711620545	NA	NA	NA	NA	NA	NA
NA	12268863	12268864	+	chr1	NA	NA	NA	NA	donor	0.0543043759004455	230.637851839104	NA	NA	NA	0.0543326429181049	230.631048134789	0.1212406713993
NA	12268876	12268877	+	chr1	NA	NA	NA	NA	donor	0.139618063010418	0.97328953395718	NA	NA	NA	0.136110875027465	0.961032050591047	0.0503899876956903
NA	12270993	12270994	+	chr1	NA	NA	NA	NA	acceptor	0.204382198724255	1.48236755876856	NA	NA	NA	NA	NA	NA
NA	12271124	12271125	+	chr1	NA	NA	NA	NA	donor	0.397789742898419	0.390023997626962	NA	NA	NA	0.812541164528784	0.130998364961462	0.0851189674203408
NA	12273002	12273003	+	chr1	NA	NA	NA	NA	acceptor	1.28640975984084	0.205153183203729	NA	NA	NA	NA	NA	NA
NA	12273050	12273051	+	chr1	NA	NA	NA	NA	donor	0.11183791935653	178.484161672964	NA	NA	NA	0.111786293899956	178.527880522303	0.0138561113964262
NA	12273135	12273136	+	chr1	NA	NA	NA	NA	donor	1.26202653257063	0.22484620976328	NA	NA	NA	1.86931404851013	0.110445384022659	0.0598243197527725
NA	12273142	12273143	+	chr1	NA	NA	NA	NA	donor	1.1121816562684	0.228880435988631	NA	NA	NA	1.40399974792274	0.109986685198111	0.102979635327924
NA	12275411	12275412	+	chr1	NA	NA	NA	NA	acceptor	1.85188420570606	0.217333179307944	NA	NA	NA	NA	NA	NA
NA	12275824	12275825	+	chr1	NA	NA	NA	NA	acceptor	1.32796056893861	0.529326973250633	NA	NA	NA	NA	NA	NA
NA	12277534	12277535	+	chr1	NA	NA	NA	NA	donor	0.0940824279272175	166.653109559095	NA	NA	NA	0.0940887772818285	166.622990444654	0.0122206281198119
NA	12277902	12277903	+	chr1	NA	NA	NA	NA	acceptor	0.124923710069018	152.671521742119	NA	NA	NA	NA	NA	NA
NA	12278038	12278039	+	chr1	NA	NA	NA	NA	donor	0.407829675071333	0.502424286110178	NA	NA	NA	0.527097821071335	0.319082513593584	0.0944473989526829
NA	12279498	12279499	+	chr1	NA	NA	NA	NA	acceptor	0.464420869266924	1.23333668319356	NA	NA	NA	NA	NA	NA
NA	12279586	12279587	+	chr1	NA	NA	NA	NA	acceptor	0.170630255640615	130.004099379949	NA	NA	NA	NA	NA	NA
NA	12279591	12279592	+	chr1	NA	NA	NA	NA	acceptor	0.163686563300591	132.506769893826	NA	NA	NA	NA	NA	NA
NA	12279650	12279651	+	chr1	NA	NA	NA	NA	donor	0.258154530301389	1.06919541886358	NA	NA	NA	0.24307044752418	1.06893797449061	0.0979640557189594
NA	12282704	12282705	+	chr1	NA	NA	NA	NA	acceptor	0.738685103290596	0.323268224131596	NA	NA	NA	NA	NA	NA
NA	12283736	12283737	+	chr1	NA	NA	NA	NA	donor	0.221273370742967	0.614209653144337	NA	NA	NA	0.247344930215295	0.468305587271673	0.106778564799131
NA	12288222	12288223	+	chr1	NA	NA	NA	NA	acceptor	0.628150808200941	0.330755384119536	NA	NA	NA	NA	NA	NA
NA	12288313	12288314	+	chr1	NA	NA	NA	NA	donor	0.0242778208674327	5.8897923855177	NA	NA	NA	0.0241276619346049	5.89192510315002	0.0530839243551558
NA	12290997	12290998	+	chr1	NA	NA	NA	NA	acceptor	0.538502081509588	0.360600600173287	NA	NA	NA	NA	NA	NA
NA	12291124	12291125	+	chr1	NA	NA	NA	NA	donor	0.219996890824627	0.411120087586364	NA	NA	NA	0.453274946998832	0.133004903228021	0.0939144270239465
NA	12293523	12293524	+	chr1	NA	NA	NA	NA	acceptor	0.0136033065128101	23.778345773367	NA	NA	NA	NA	NA	NA
NA	12293704	12293705	+	chr1	NA	NA	NA	NA	donor	0.0571670498004256	6.6234820912336	NA	NA	NA	0.0572232070455595	6.60742867331825	0.0162592736539133
NA	12293794	12293795	+	chr1	NA	NA	NA	NA	donor	0.255807428879375	1.37763233513148	NA	NA	NA	0.251496352077842	1.38014096537657	0.0309605361911861
NA	12299201	12299202	+	chr1	NA	NA	NA	NA	acceptor	0.0154655782469736	62.4762249535401	NA	NA	NA	NA	NA	NA
NA	12299384	12299385	+	chr1	NA	NA	NA	NA	donor	0.0214918951962377	38.5144956339854	NA	NA	NA	0.0214560614343	38.5400797496928	0.0357619493425787
NA	12304505	12304506	+	chr1	NA	NA	NA	NA	acceptor	0.29760257353951	3.23807595183594	NA	NA	NA	NA	NA	NA
NA	12304647	12304648	+	chr1	NA	NA	NA	NA	donor	0.131221092550897	106.164450407709	NA	NA	NA	0.131094227750764	106.308808333445	0.00380902314134621
NA	12304728	12304729	+	chr1	NA	NA	NA	NA	donor	0.149263966796103	2.07517803330744	NA	NA	NA	0.148402581798264	2.07313554584049	0.0182153822787275
NA	12305295	12305296	+	chr1	NA	NA	NA	NA	acceptor	0.126265408207037	0.709814630275229	NA	NA	NA	NA	NA	NA
NA	12307517	12307518	+	chr1	NA	NA	NA	NA	acceptor	0.048126346332383	2.80484022281138	NA	NA	NA	NA	NA	NA
NA	12307822	12307823	+	chr1	NA	NA	NA	NA	donor	0.738607867493892	0.369677659616502	NA	NA	NA	1.25746183797417	0.155192170629161	0.0881458189655638
NA	12308430	12308431	+	chr1	NA	NA	NA	NA	acceptor	0.368726719542842	0.697596850833657	NA	NA	NA	NA	NA	NA
NA	12308641	12308642	+	chr1	NA	NA	NA	NA	donor	0.0242826068796637	11.1385966846355	NA	NA	NA	0.0240579836761159	11.3040288160487	0.0261109167836996
NA	12311453	12311454	+	chr1	NA	NA	NA	NA	acceptor	0.0419697498380997	9.32314274581801	NA	NA	NA	NA	NA	NA
NA	12311506	12311507	+	chr1	NA	NA	NA	NA	acceptor	0.0459003277834799	224.868343058596	NA	NA	NA	NA	NA	NA
NA	12311625	12311626	+	chr1	NA	NA	NA	NA	donor	0.0769773585702663	2.24489128191148	NA	NA	NA	0.0761876686447693	2.24070481845999	0.0356344090930918
NA	12311662	12311663	+	chr1	NA	NA	NA	NA	acceptor	0.0666720380875477	2.64480667375548	NA	NA	NA	NA	NA	NA
NA	12311812	12311813	+	chr1	NA	NA	NA	NA	acceptor	0.0395999802777646	4.79678647190297	NA	NA	NA	NA	NA	NA
NA	12311925	12311926	+	chr1	NA	NA	NA	NA	donor	0.0295603415362956	6.75655352434279	NA	NA	NA	0.0294990718900151	6.76852308173385	0.0344852876633204
NA	12314114	12314115	+	chr1	NA	NA	NA	NA	acceptor	0.195638105459904	1.69369336570462	NA	NA	NA	NA	NA	NA
NA	12314327	12314328	+	chr1	NA	NA	NA	NA	donor	0.00894547469067169	25.3016926566699	NA	NA	NA	0.00900074168343203	25.0901795353095	0.030196496314331
NA	12318071	12318072	+	chr1	NA	NA	NA	NA	acceptor	0.0514134872870231	5.06794976385569	NA	NA	NA	NA	NA	NA
NA	12318337	12318338	+	chr1	NA	NA	NA	NA	donor	0.0761808343026169	2.80218977847228	NA	NA	NA	0.0754819665157749	2.81369908667164	0.0222625505766307
NA	12318655	12318656	+	chr1	NA	NA	NA	NA	acceptor	0.0628381208594567	4.61136495347858	NA	NA	NA	NA	NA	NA
NA	12318724	12318725	+	chr1	NA	NA	NA	NA	donor	0.0933403942338955	2.36406993782739	NA	NA	NA	0.0927718717434358	2.36380204243059	0.0222817212952372
NA	12319496	12319497	+	chr1	NA	NA	NA	NA	acceptor	0.118972874282296	4.88216794618779	NA	NA	NA	NA	NA	NA
NA	12319630	12319631	+	chr1	NA	NA	NA	NA	donor	0.287673637458385	3.95220812666117	NA	NA	NA	0.286759716371641	3.951398825407	0.0173389587233084
NA	12320098	12320099	+	chr1	NA	NA	NA	NA	acceptor	0.088581424582504	4.34925616302372	NA	NA	NA	NA	NA	NA
NA	12321808	12321809	+	chr1	NA	NA	NA	NA	acceptor	0.215185411601686	4.45785963972665	NA	NA	NA	NA	NA	NA
NA	12321964	12321965	+	chr1	NA	NA	NA	NA	donor	0.14761002701038	2.27200364562817	NA	NA	NA	0.146966141382278	2.27253366638724	0.0120449066827548
NA	12322535	12322536	+	chr1	NA	NA	NA	NA	acceptor	0.478673199026517	0.816314353663206	NA	NA	NA	NA	NA	NA
NA	12322668	12322669	+	chr1	NA	NA	NA	NA	donor	0.0483755521709498	200.987126259551	NA	NA	NA	0.048337490699949	201.190938691751	0.0315640139264982
NA	12322683	12322684	+	chr1	NA	NA	NA	NA	acceptor	0.0482666315661773	213.262012524758	NA	NA	NA	NA	NA	NA
NA	12322746	12322747	+	chr1	NA	NA	NA	NA	donor	0.203178627899211	0.540049112434814	NA	NA	NA	0.217597592599707	0.425502489510242	0.106182081819875
NA	12323707	12323708	+	chr1	NA	NA	NA	NA	acceptor	0.0463569708817836	233.83416893682	NA	NA	NA	NA	NA	NA
NA	12323780	12323781	+	chr1	NA	NA	NA	NA	donor	0.0217634613202092	13.3046192834978	NA	NA	NA	0.021555301837621	13.5304992978227	0.0165171272653596
NA	12324623	12324624	+	chr1	NA	NA	NA	NA	acceptor	0.972929751278407	0.587667958780007	NA	NA	NA	NA	NA	NA
NA	12324660	12324661	+	chr1	NA	NA	NA	NA	donor	1.05348910501075	0.579115158008149	NA	NA	NA	0.974768221409476	0.557097517274345	0.0981551136276189
NA	12324837	12324838	+	chr1	NA	NA	NA	NA	acceptor	0.431844861737081	1.13503936579719	NA	NA	NA	NA	NA	NA
NA	12324898	12324899	+	chr1	NA	NA	NA	NA	donor	0.0218222487736152	35.8481135132047	NA	NA	NA	0.0218879019979606	35.7186725365868	0.00277201836324823
NA	12327647	12327648	+	chr1	NA	NA	NA	NA	acceptor	0.0639845096896599	9.91785158015181	NA	NA	NA	NA	NA	NA
NA	12329828	12329829	+	chr1	NA	NA	NA	NA	acceptor	1.28702850376412	0.219539554263106	NA	NA	NA	NA	NA	NA
NA	12329918	12329919	+	chr1	NA	NA	NA	NA	donor	0.673991655139809	0.312611540041032	NA	NA	NA	1.14853967756321	0.126384343054236	0.0819134474902732
NA	12330972	12330973	+	chr1	NA	NA	NA	NA	acceptor	0.284827852105368	0.713301122088442	NA	NA	NA	NA	NA	NA
NA	12331096	12331097	+	chr1	NA	NA	NA	NA	donor	0.469812238383704	0.446133964182086	NA	NA	NA	0.574756255334674	0.298741150663599	0.0923324911960895
NA	12332366	12332367	+	chr1	NA	NA	NA	NA	acceptor	0.630094778558126	0.895119825760153	NA	NA	NA	NA	NA	NA
NA	12333225	12333226	+	chr1	NA	NA	NA	NA	acceptor	0.170157798047157	1.34900493352984	NA	NA	NA	NA	NA	NA
NA	12333366	12333367	+	chr1	NA	NA	NA	NA	donor	0.847896015320188	0.223280294622171	NA	NA	NA	1.17411134389783	0.119300717932128	0.0604423773430319
NA	12335704	12335705	+	chr1	NA	NA	NA	NA	acceptor	0.00823880368323202	156.668087756412	NA	NA	NA	NA	NA	NA
NA	12335827	12335828	+	chr1	NA	NA	NA	NA	donor	0.069672815153658	4.23310753232424	NA	NA	NA	0.0694164544358803	4.24480277244786	0.0141311459874756
NA	12338230	12338231	+	chr1	NA	NA	NA	NA	acceptor	0.414242120823484	2.36814379199601	NA	NA	NA	NA	NA	NA
NA	12338305	12338306	+	chr1	NA	NA	NA	NA	donor	0.570829512778974	1.02511507889628	NA	NA	NA	0.555781330914825	1.02962830815667	0.0339306302059295
NA	12341400	12341401	+	chr1	NA	NA	NA	NA	donor	0.167772095979392	2.93158519906048	NA	NA	NA	0.167351946587683	2.93189089715162	0.0114710508265843
NA	12341779	12341780	+	chr1	NA	NA	NA	NA	acceptor	0.160623868171531	5.81234398034809	NA	NA	NA	NA	NA	NA
NA	12341782	12341783	+	chr1	NA	NA	NA	NA	acceptor	0.140381840165287	54.2179636134576	NA	NA	NA	NA	NA	NA
NA	12341845	12341846	+	chr1	NA	NA	NA	NA	acceptor	0.270552163338396	124.105114365753	NA	NA	NA	NA	NA	NA
NA	12341885	12341886	+	chr1	NA	NA	NA	NA	donor	0.152872217293293	7.76476482137238	NA	NA	NA	0.152753784583108	7.76297839919683	0.0119672990592194
NA	12342416	12342417	+	chr1	NA	NA	NA	NA	acceptor	0.186936268360158	8.54494740306168	NA	NA	NA	NA	NA	NA
NA	12342661	12342662	+	chr1	NA	NA	NA	NA	donor	0.0927616488046821	21.955758595058	NA	NA	NA	0.092764722387794	21.9177772657738	0.0160149128792155
NA	12342898	12342899	+	chr1	NA	NA	NA	NA	acceptor	0.516148960952122	5.38454562559236	NA	NA	NA	NA	NA	NA
NA	12342993	12342994	+	chr1	NA	NA	NA	NA	acceptor	0.571196219740151	58.8728379281483	NA	NA	NA	NA	NA	NA
NA	12343051	12343052	+	chr1	NA	NA	NA	NA	donor	1.20895372568495	2.6243672041107	NA	NA	NA	1.19941249641032	2.62417700270992	0.0311386393950138
NA	12345373	12345374	+	chr1	NA	NA	NA	NA	acceptor	0.15888696727387	13.7039070120198	NA	NA	NA	NA	NA	NA
NA	12346604	12346605	+	chr1	NA	NA	NA	NA	acceptor	0.728270825889753	0.243023991858243	NA	NA	NA	NA	NA	NA
NA	12346652	12346653	+	chr1	NA	NA	NA	NA	donor	0.0946456131837517	1.78020587331395	NA	NA	NA	0.0924045466165172	1.77626378781775	0.0647539456658986
NA	12348822	12348823	+	chr1	NA	NA	NA	NA	acceptor	0.427273192109961	0.510586729226044	NA	NA	NA	NA	NA	NA
NA	12348973	12348974	+	chr1	NA	NA	NA	NA	donor	0.0575343352258691	24.2204722997237	NA	NA	NA	0.0574581113258128	24.2825140874734	0.00439014240103999
NA	12349163	12349164	+	chr1	NA	NA	NA	NA	acceptor	0.0636472655857559	18.8583375558828	NA	NA	NA	NA	NA	NA
NA	12349240	12349241	+	chr1	NA	NA	NA	NA	acceptor	0.0662275698827306	97.6047864335438	NA	NA	NA	NA	NA	NA
NA	12349374	12349375	+	chr1	NA	NA	NA	NA	donor	0.28269270738184	1.84436534983627	NA	NA	NA	0.279971749512308	1.84439518575494	0.0249039808042207
NA	12353973	12353974	+	chr1	NA	NA	NA	NA	acceptor	0.0805631388590138	3.35279271956066	NA	NA	NA	NA	NA	NA
NA	12354140	12354141	+	chr1	NA	NA	NA	NA	acceptor	0.055411036455185	102.547360618307	NA	NA	NA	NA	NA	NA
NA	12354221	12354222	+	chr1	NA	NA	NA	NA	donor	0.250151975031744	1.2696805132801	NA	NA	NA	0.244914359075806	1.27108645266797	0.0366336073114268
NA	12354957	12354958	+	chr1	NA	NA	NA	NA	acceptor	0.515000063190286	0.823460423486894	NA	NA	NA	NA	NA	NA
NA	12355086	12355087	+	chr1	NA	NA	NA	NA	donor	0.191530717902508	2.01753787693849	NA	NA	NA	0.189979176897774	2.01681578920343	0.0208208925967848
NA	12355898	12355899	+	chr1	NA	NA	NA	NA	acceptor	0.329603443918988	0.628420178371451	NA	NA	NA	NA	NA	NA
NA	12356090	12356091	+	chr1	NA	NA	NA	NA	donor	0.562223043730312	0.25625394841669	NA	NA	NA	0.863682141531575	0.110918301527141	0.0806453091612517
NA	12356524	12356525	+	chr1	NA	NA	NA	NA	donor	0.0582163699017833	4.86086767803439	NA	NA	NA	0.0581470517129814	4.84831832962451	0.0234435019730393
NA	12358458	12358459	+	chr1	NA	NA	NA	NA	acceptor	0.164239592725137	1.81678523355687	NA	NA	NA	NA	NA	NA
NA	12358601	12358602	+	chr1	NA	NA	NA	NA	donor	0.0559697303701301	10.5068143561088	NA	NA	NA	0.0559468945885964	10.4922798154433	0.0132487376848951
NA	12360895	12360896	+	chr1	NA	NA	NA	NA	donor	0.214401750093079	2.51436896638255	NA	NA	NA	0.213340234368769	2.51078971105829	0.0215640971589541
NA	12362719	12362720	+	chr1	NA	NA	NA	NA	acceptor	0.104098455173738	4.44989687584493	NA	NA	NA	NA	NA	NA
NA	12363071	12363072	+	chr1	NA	NA	NA	NA	acceptor	0.309245121400688	0.360741398104521	NA	NA	NA	NA	NA	NA
NA	12363247	12363248	+	chr1	NA	NA	NA	NA	donor	0.189050223929898	1.60738091865052	NA	NA	NA	0.186917948191343	1.60583424621198	0.0282135989788861
NA	12367599	12367600	+	chr1	NA	NA	NA	NA	acceptor	0.270324813476805	0.601184817605244	NA	NA	NA	NA	NA	NA
NA	12367701	12367702	+	chr1	NA	NA	NA	NA	donor	0.219499018601376	1.17626941417451	NA	NA	NA	0.213013981071177	1.1746000430495	0.052453728831462
NA	12368467	12368468	+	chr1	NA	NA	NA	NA	acceptor	0.0112459497866003	15.0382485073651	NA	NA	NA	NA	NA	NA
NA	12368591	12368592	+	chr1	NA	NA	NA	NA	donor	0.0190510134606906	6.18191620076993	NA	NA	NA	0.0188433001609944	6.17522689620135	0.100021877978106
NA	12369466	12369467	+	chr1	NA	NA	NA	NA	acceptor	0.0686323660794581	1.35850127689688	NA	NA	NA	NA	NA	NA
NA	12369702	12369703	+	chr1	NA	NA	NA	NA	donor	0.434949563088797	0.413008420495671	NA	NA	NA	0.845348119882541	0.151281518829278	0.0862217986330673
NA	12373749	12373750	+	chr1	NA	NA	NA	NA	acceptor	1.52926674140536	0.28345700138271	NA	NA	NA	NA	NA	NA
NA	12373858	12373859	+	chr1	NA	NA	NA	NA	donor	0.361964095871644	0.5713578409126	NA	NA	NA	0.329775277620661	0.561388215216318	0.09427061240277
NA	12375685	12375686	+	chr1	NA	NA	NA	NA	donor	1.70409326822409	0.83835794286319	NA	NA	NA	1.56521375825617	0.835784685815696	0.110863221754883
NA	12375850	12375851	+	chr1	NA	NA	NA	NA	acceptor	1.33857981420915	1.08678847509508	NA	NA	NA	NA	NA	NA
NA	12378427	12378428	+	chr1	NA	NA	NA	NA	acceptor	0.453286263753351	0.271406512366138	NA	NA	NA	NA	NA	NA
NA	12378591	12378592	+	chr1	NA	NA	NA	NA	donor	0.757502927445902	0.317966609890879	NA	NA	NA	1.33104538570702	0.124749727314867	0.0805388385826618
NA	12379487	12379488	+	chr1	NA	NA	NA	NA	acceptor	0.492114723074366	0.34502576996155	NA	NA	NA	NA	NA	NA
NA	12379596	12379597	+	chr1	NA	NA	NA	NA	donor	0.0700702848720179	3.12769687360596	NA	NA	NA	0.0697293110609812	3.12583219677413	0.0217510495278189
NA	12382975	12382976	+	chr1	NA	NA	NA	NA	acceptor	0.154654008918361	0.919496893217637	NA	NA	NA	NA	NA	NA
NA	12383155	12383156	+	chr1	NA	NA	NA	NA	donor	0.484907237344963	0.312884035704529	NA	NA	NA	0.880161252251159	0.116351596795087	0.0804821529114413
NA	12385259	12385260	+	chr1	NA	NA	NA	NA	acceptor	0.0225314605534415	4.9872676382781	NA	NA	NA	NA	NA	NA
NA	12385373	12385374	+	chr1	NA	NA	NA	NA	donor	0.0108056887517462	63.611795254077	NA	NA	NA	0.0109689130325578	61.6144644204251	0.0187539375085561
NA	12386184	12386185	+	chr1	NA	NA	NA	NA	acceptor	0.213626331833835	3.81317730220871	NA	NA	NA	NA	NA	NA
NA	12386334	12386335	+	chr1	NA	NA	NA	NA	donor	0.34306161914076	3.26342000950227	NA	NA	NA	0.339615665372134	3.26105775590047	0.0509449550520756
NA	12390385	12390386	+	chr1	NA	NA	NA	NA	acceptor	0.0763203085790967	5.3637724595898	NA	NA	NA	NA	NA	NA
NA	12390467	12390468	+	chr1	NA	NA	NA	NA	donor	0.106343365563782	5.93849054845544	NA	NA	NA	0.106309148450981	5.93214757074046	0.0107539094072856
NA	12396950	12396951	+	chr1	NA	NA	NA	NA	donor	0.0903693350039187	2.74563532338105	NA	NA	NA	0.0895185980236433	2.74472009788078	0.0401674163361
NA	12400180	12400181	+	chr1	NA	NA	NA	NA	acceptor	0.394798213594231	1.61331539214078	NA	NA	NA	NA	NA	NA
NA	12400301	12400302	+	chr1	NA	NA	NA	NA	donor	0.100875907507866	78.7743334770842	NA	NA	NA	0.101077832851231	78.4977164527951	0.0106247883491928
NA	12400330	12400331	+	chr1	NA	NA	NA	NA	donor	0.0995872961642276	5.04211123731428	NA	NA	NA	0.0992277377124137	5.03913898691724	0.0265777302929514
NA	12400939	12400940	+	chr1	NA	NA	NA	NA	acceptor	2.97132491438662	1.20806590394098	NA	NA	NA	NA	NA	NA
NA	12401607	12401608	+	chr1	NA	NA	NA	NA	acceptor	0.0221464431589811	11.9057021035643	NA	NA	NA	NA	NA	NA
NA	12402702	12402703	+	chr1	NA	NA	NA	NA	donor	0.0517984203143413	2.06360416297337	NA	NA	NA	0.0506144806041971	2.07701126946428	0.0535247158096952
NA	12403824	12403825	+	chr1	NA	NA	NA	NA	acceptor	0.19788741084959	1.03452654534997	NA	NA	NA	NA	NA	NA
NA	12403826	12403827	+	chr1	NA	NA	NA	NA	acceptor	0.0822985237032217	103.293051831545	NA	NA	NA	NA	NA	NA
NA	12403973	12403974	+	chr1	NA	NA	NA	NA	donor	0.344625039643602	2.02057275080788	NA	NA	NA	0.340654226895489	2.02043746936318	0.0351262039222826
NA	12409894	12409895	+	chr1	NA	NA	NA	NA	donor	0.843663459681982	1.2082127466181	NA	NA	NA	0.809561604928147	1.20530031347041	0.0770472008114334
NA	12415086	12415087	+	chr1	NA	NA	NA	NA	acceptor	0.0438629752887644	4.30490587867739	NA	NA	NA	NA	NA	NA
NA	12415221	12415222	+	chr1	NA	NA	NA	NA	donor	0.126519127695247	1.20078812492281	NA	NA	NA	0.119869279842672	1.19761046791371	0.0979462265118854
NA	12415895	12415896	+	chr1	NA	NA	NA	NA	donor	0.0966974788522486	2.47022952448111	NA	NA	NA	0.0962378480228509	2.46804227783539	0.0201606186433703
NA	12416659	12416660	+	chr1	NA	NA	NA	NA	acceptor	0.0461289998805059	8.42277957336593	NA	NA	NA	NA	NA	NA
NA	12416827	12416828	+	chr1	NA	NA	NA	NA	donor	0.155927545683661	4.78817986205934	NA	NA	NA	0.153932179388104	4.7862450095478	0.0882953679818948
NA	12418189	12418190	+	chr1	NA	NA	NA	NA	acceptor	1.0832976664567	1.20622513297039	NA	NA	NA	NA	NA	NA
NA	12435239	12435240	+	chr1	NA	NA	NA	NA	donor	0.156564251619274	1.67688975069713	NA	NA	NA	0.150569044002793	1.67478714766658	0.0994581110922227
NA	12436884	12436885	+	chr1	NA	NA	NA	NA	acceptor	0.0566481402431879	5.63903164833413	NA	NA	NA	NA	NA	NA
NA	12440167	12440168	+	chr1	NA	NA	NA	NA	donor	0.22672807121855	2.24116510859751	NA	NA	NA	0.225613496506883	2.24151726183606	0.0172216896854338
NA	12449943	12449944	+	chr1	NA	NA	NA	NA	donor	0.0363865384033874	5.58079693957281	NA	NA	NA	0.0363506621014112	5.58272258063279	0.0190064277633767
NA	12450581	12450582	+	chr1	NA	NA	NA	NA	acceptor	0.354661174148633	1.43040886639291	NA	NA	NA	NA	NA	NA
NA	12450694	12450695	+	chr1	NA	NA	NA	NA	donor	0.414967098138387	1.22054849333267	NA	NA	NA	0.403695113834124	1.22011744965799	0.0499847859477642
NA	12453899	12453900	+	chr1	NA	NA	NA	NA	donor	0.371392086150592	0.890007207143053	NA	NA	NA	0.346047827155036	0.888297609661572	0.0950460875361051
NA	12455997	12455998	+	chr1	NA	NA	NA	NA	acceptor	0.156528160815894	1.61506364354891	NA	NA	NA	NA	NA	NA
NA	12456071	12456072	+	chr1	NA	NA	NA	NA	donor	0.065435685484283	137.303704935956	NA	NA	NA	0.0654112193348827	137.269432958212	0.0997931593015581
NA	12456130	12456131	+	chr1	NA	NA	NA	NA	donor	0.136123020798428	1.27762581077734	NA	NA	NA	0.128858141417778	1.33801824473282	0.0293033971788166
NA	12460200	12460201	+	chr1	NA	NA	NA	NA	acceptor	0.0517153994153549	5.49709172510182	NA	NA	NA	NA	NA	NA
NA	12460239	12460240	+	chr1	NA	NA	NA	NA	acceptor	0.0880947583264918	125.757735368832	NA	NA	NA	NA	NA	NA
NA	12460396	12460397	+	chr1	NA	NA	NA	NA	donor	0.339333738950955	3.56246529779081	NA	NA	NA	0.338667411480962	3.56346383749448	0.0141712576531069
NA	12460706	12460707	+	chr1	NA	NA	NA	NA	acceptor	1.21074050698049	1.7613761456388	NA	NA	NA	NA	NA	NA
NA	12465249	12465250	+	chr1	NA	NA	NA	NA	donor	0.423692055209356	1.95815545313311	NA	NA	NA	0.419852328734943	1.95812739733566	0.0261149721228651
NA	12485865	12485866	+	chr1	NA	NA	NA	NA	acceptor	0.356893585768216	2.17272365732746	NA	NA	NA	NA	NA	NA
NA	12486159	12486160	+	chr1	NA	NA	NA	NA	donor	0.444780939958786	1.6183812795566	NA	NA	NA	0.433383199436127	1.61766025249002	0.0632436445484411
NA	12496087	12496088	+	chr1	NA	NA	NA	NA	donor	0.0490281563359879	3.97795937003305	NA	NA	NA	0.048680169719591	3.97355075870475	0.0385158727778755
NA	12497208	12497209	+	chr1	NA	NA	NA	NA	donor	0.235673527676069	2.04916325908138	NA	NA	NA	0.233802563542858	2.0496639294299	0.0235778141526984
NA	12497499	12497500	+	chr1	NA	NA	NA	NA	acceptor	1.03175383258898	0.681017795759765	NA	NA	NA	NA	NA	NA
NA	12497631	12497632	+	chr1	NA	NA	NA	NA	donor	0.145337278417516	1.90060333894695	NA	NA	NA	0.143699596409067	1.89989682844393	0.0327282934520295
NA	12499440	12499441	+	chr1	NA	NA	NA	NA	acceptor	0.229707384634048	1.84368721385486	NA	NA	NA	NA	NA	NA
NA	12506852	12506853	+	chr1	NA	NA	NA	NA	acceptor	0.0395110865057045	3.71731671343263	NA	NA	NA	NA	NA	NA
NA	12508132	12508133	+	chr1	NA	NA	NA	NA	donor	0.0109102753061339	55.0867867709826	NA	NA	NA	0.01097028120698	54.201917803407	0.0296218062141363
NA	12508892	12508893	+	chr1	NA	NA	NA	NA	acceptor	0.183822913281403	7.01172032218557	NA	NA	NA	NA	NA	NA
NA	12528049	12528050	+	chr1	NA	NA	NA	NA	acceptor	0.073392863311358	1.52756062707522	NA	NA	NA	NA	NA	NA
NA	12530014	12530015	+	chr1	NA	NA	NA	NA	donor	0.016508752645896	11.4010203088798	NA	NA	NA	0.0162851005605479	11.5942146409711	0.0366353222500113
NA	12582965	12582966	+	chr1	NA	NA	NA	NA	donor	0.0945573531981735	3.18032447555189	NA	NA	NA	0.0925826622043917	3.1777993152121	0.100036759313131
NA	12583421	12583422	+	chr1	NA	NA	NA	NA	acceptor	0.0545057651403539	3.05233854963385	NA	NA	NA	NA	NA	NA
NA	12583457	12583458	+	chr1	NA	NA	NA	NA	donor	0.0667031810882998	3.22487433221841	NA	NA	NA	0.0653403855909377	3.22355366449927	0.101190293890516
NA	12583594	12583595	+	chr1	NA	NA	NA	NA	acceptor	0.0547381251889064	3.0659518598986	NA	NA	NA	NA	NA	NA
NA	12618595	12618596	+	chr1	NA	NA	NA	NA	donor	0.0138847654651908	38.8557295978498	NA	NA	NA	0.0148989995421933	0.332786848625349	31.2905154141416
NA	12618677	12618678	+	chr1	NA	NA	NA	NA	acceptor	0.0408261015192567	12.3813675228796	NA	NA	NA	NA	NA	NA
NA	13715540	13715541	+	chr1	NA	NA	NA	NA	acceptor	0.342180146789545	0.778240925952085	NA	NA	NA	NA	NA	NA
NA	13715614	13715615	+	chr1	NA	NA	NA	NA	donor	0.561637675192153	0.446565692993935	NA	NA	NA	0.849767841144228	0.228212430371369	0.0930501276722998
NA	13730999	13731000	+	chr1	NA	NA	NA	NA	acceptor	0.696169217119554	0.449659812745474	NA	NA	NA	NA	NA	NA
NA	13731117	13731118	+	chr1	NA	NA	NA	NA	donor	1.6590187901831	0.256784338552254	NA	NA	NA	2.49226005360288	0.11539615989699	0.0799543411575888
NA	13742004	13742005	+	chr1	NA	NA	NA	NA	acceptor	0.0424312215923481	4.04187681225455	NA	NA	NA	NA	NA	NA
NA	13742157	13742158	+	chr1	NA	NA	NA	NA	donor	0.0481058444044376	2.07850999000183	NA	NA	NA	0.0476749693667399	2.07307682758794	0.0336404366463177
NA	13744463	13744464	+	chr1	NA	NA	NA	NA	acceptor	0.0406698814325895	2.69965927799022	NA	NA	NA	NA	NA	NA
NA	13750419	13750420	+	chr1	NA	NA	NA	NA	acceptor	0.410647088793783	3.14672097551085	NA	NA	NA	NA	NA	NA
NA	13750486	13750487	+	chr1	NA	NA	NA	NA	donor	0.638064761725165	2.58403229018325	NA	NA	NA	0.636008217816185	2.583986773211	0.0150522897504165
NA	13753275	13753276	+	chr1	NA	NA	NA	NA	donor	0.357558684464118	5.46527050957149	NA	NA	NA	0.356659322035013	5.46489092444993	0.0220903292996308
NA	13753888	13753889	+	chr1	NA	NA	NA	NA	acceptor	1.34422696954727	2.65991432805633	NA	NA	NA	NA	NA	NA
NA	13769117	13769118	+	chr1	NA	NA	NA	NA	acceptor	0.0647976525639446	12.3379325978034	NA	NA	NA	NA	NA	NA
NA	13769173	13769174	+	chr1	NA	NA	NA	NA	donor	0.0356725423081714	20.1411110580842	NA	NA	NA	0.0356181046355647	20.2117208473082	0.0134152151107027
NA	13772214	13772215	+	chr1	NA	NA	NA	NA	donor	0.0333362584709538	10.0819930039514	NA	NA	NA	0.0333876297335695	10.0422846497169	0.0160376471138593
NA	13773077	13773078	+	chr1	NA	NA	NA	NA	acceptor	0.0853021677616562	27.1925257155419	NA	NA	NA	NA	NA	NA
NA	13773188	13773189	+	chr1	NA	NA	NA	NA	donor	0.031447933276384	14.4581897172913	NA	NA	NA	0.0337522095511837	12.6580916095818	0.00820995886849408
NA	13774102	13774103	+	chr1	NA	NA	NA	NA	acceptor	0.270066483118355	2.0077990753754	NA	NA	NA	NA	NA	NA
NA	13774249	13774250	+	chr1	NA	NA	NA	NA	donor	0.0794330383056654	2.82077176799387	NA	NA	NA	0.0790649925195065	2.82287502643032	0.0200601854041911
NA	13778417	13778418	+	chr1	NA	NA	NA	NA	acceptor	1.56918671017138	1.31062346950269	NA	NA	NA	NA	NA	NA
NA	13780951	13780952	+	chr1	NA	NA	NA	NA	donor	0.0764555438380027	191.726205912218	NA	NA	NA	0.0763870697142044	191.953020153004	0.0159554813380723
NA	13780996	13780997	+	chr1	NA	NA	NA	NA	acceptor	0.0777045824212779	197.083159499514	NA	NA	NA	NA	NA	NA
NA	13781416	13781417	+	chr1	NA	NA	NA	NA	acceptor	0.391167144142785	95.7559506357749	NA	NA	NA	NA	NA	NA
NA	13782831	13782832	+	chr1	NA	NA	NA	NA	donor	0.0820431911139591	20.8779440590157	NA	NA	NA	0.082030841108695	20.8516137913263	0.00486803034278034
NA	13786070	13786071	+	chr1	NA	NA	NA	NA	donor	0.0732306511354136	14.1814087049628	NA	NA	NA	0.0732079898112521	14.1709795054	0.00907286823175655
NA	13786514	13786515	+	chr1	NA	NA	NA	NA	acceptor	0.746670278801544	2.8216838821706	NA	NA	NA	NA	NA	NA
NA	13808524	13808525	+	chr1	NA	NA	NA	NA	acceptor	0.024058080297073	7.8731596259456	NA	NA	NA	NA	NA	NA
NA	13808589	13808590	+	chr1	NA	NA	NA	NA	donor	0.0374553225745125	4.65971469528767	NA	NA	NA	0.0372966465553695	4.65115562096291	0.0326444952230285
NA	13816426	13816427	+	chr1	NA	NA	NA	NA	acceptor	0.0979567937284493	4.45195403064082	NA	NA	NA	NA	NA	NA
NA	13816570	13816571	+	chr1	NA	NA	NA	NA	donor	0.0451577955313901	4.38858861488781	NA	NA	NA	0.0450267503993477	4.38313242590754	0.0317929665070018
NA	13823158	13823159	+	chr1	NA	NA	NA	NA	acceptor	0.111934845155931	1.80452567600988	NA	NA	NA	NA	NA	NA
NA	13825662	13825663	+	chr1	NA	NA	NA	NA	acceptor	0.441484990471842	1.25811113913034	NA	NA	NA	NA	NA	NA
NA	15210489	15210490	+	chr1	NA	NA	NA	NA	acceptor	0.101009879767657	3.72464398597505	NA	NA	NA	NA	NA	NA
NA	15210562	15210563	+	chr1	NA	NA	NA	NA	donor	0.153817730187667	3.24263350589335	NA	NA	NA	0.151810307616689	3.2360815345394	0.0663273152316757
NA	15214894	15214895	+	chr1	NA	NA	NA	NA	acceptor	0.0240570478347708	4.62990156494613	NA	NA	NA	NA	NA	NA
NA	15215243	15215244	+	chr1	NA	NA	NA	NA	donor	0.0180160190590792	131.036374104089	NA	NA	NA	0.0186713748447212	0.51001273680124	196.124383449921
NA	15215431	15215432	+	chr1	NA	NA	NA	NA	donor	0.0277105052937687	13.7680556179135	NA	NA	NA	0.0210449649352712	0.989164222514187	22.2618251572191
NA	15219325	15219326	+	chr1	NA	NA	NA	NA	acceptor	0.149537362818338	7.68805865554102	NA	NA	NA	NA	NA	NA
NA	15219329	15219330	+	chr1	NA	NA	NA	NA	acceptor	0.100095509520891	82.3661253595774	NA	NA	NA	NA	NA	NA
NA	15236719	15236720	+	chr1	NA	NA	NA	NA	donor	0.21063685940545	95.6715678534612	NA	NA	NA	0.21051262674132	95.75339574301	0.00801872639115957
NA	15236761	15236762	+	chr1	NA	NA	NA	NA	donor	0.0421295415021415	53.7060960893015	NA	NA	NA	0.0421584594957973	53.6353350322854	0.0100086433798851
NA	15242946	15242947	+	chr1	NA	NA	NA	NA	acceptor	0.563310488718443	1.18720688370167	NA	NA	NA	NA	NA	NA
NA	15243187	15243188	+	chr1	NA	NA	NA	NA	donor	0.28040467555445	1.13880318536328	NA	NA	NA	0.276650135670135	1.13633861932758	0.025691054978895
NA	15251770	15251771	+	chr1	NA	NA	NA	NA	acceptor	0.318030047489327	3.79055920311004	NA	NA	NA	NA	NA	NA
NA	15251877	15251878	+	chr1	NA	NA	NA	NA	donor	0.293413076767595	3.51840773057752	NA	NA	NA	0.292364299182079	3.51734824204743	0.0214896941664784
NA	15252526	15252527	+	chr1	NA	NA	NA	NA	acceptor	0.0587444034621798	9.14584253220453	NA	NA	NA	NA	NA	NA
NA	15266445	15266446	+	chr1	NA	NA	NA	NA	donor	0.620219014225657	1.95315084964309	NA	NA	NA	0.615034162298813	1.95335592508519	0.023285645203062
NA	15266750	15266751	+	chr1	NA	NA	NA	NA	acceptor	0.917036849382884	1.87557740084703	NA	NA	NA	NA	NA	NA
NA	15272242	15272243	+	chr1	NA	NA	NA	NA	donor	0.558739410500943	1.0699096308138	NA	NA	NA	0.543396280980393	1.07469919171342	0.0381458150765617
NA	15272322	15272323	+	chr1	NA	NA	NA	NA	acceptor	0.547963211030267	1.53384381572553	NA	NA	NA	NA	NA	NA
NA	15287157	15287158	+	chr1	NA	NA	NA	NA	donor	0.277696377935434	1.48762949363071	NA	NA	NA	0.273566088541765	1.48731720908466	0.0330391942635231
NA	15289398	15289399	+	chr1	NA	NA	NA	NA	acceptor	0.0393310033245736	17.8108936705321	NA	NA	NA	NA	NA	NA
NA	15289666	15289667	+	chr1	NA	NA	NA	NA	donor	0.0629954234970791	8.85745645598442	NA	NA	NA	0.0629277062369437	8.8397493046937	0.0188235990623458
NA	15290082	15290083	+	chr1	NA	NA	NA	NA	acceptor	0.510190042416713	1.48161975882909	NA	NA	NA	NA	NA	NA
NA	15296683	15296684	+	chr1	NA	NA	NA	NA	acceptor	0.11234145258672	3.188959923139	NA	NA	NA	NA	NA	NA
NA	15296793	15296794	+	chr1	NA	NA	NA	NA	donor	0.0938631647866189	4.39962815341989	NA	NA	NA	0.0935532424956377	4.39969610417828	0.0224989217604022
NA	15301204	15301205	+	chr1	NA	NA	NA	NA	acceptor	0.0398232887784807	6.20823641876195	NA	NA	NA	NA	NA	NA
NA	15301441	15301442	+	chr1	NA	NA	NA	NA	donor	0.0533873254721343	5.88460112196664	NA	NA	NA	0.0532516041090335	5.8740951970521	0.0212764727774729
NA	15305631	15305632	+	chr1	NA	NA	NA	NA	donor	0.206235160644628	0.776908591451015	NA	NA	NA	0.215977994599753	0.692022118663483	0.063637722236285
NA	15308612	15308613	+	chr1	NA	NA	NA	NA	acceptor	0.445724226827064	2.20547542009481	NA	NA	NA	NA	NA	NA
NA	15308736	15308737	+	chr1	NA	NA	NA	NA	donor	0.492276538024659	3.16742943431618	NA	NA	NA	0.489911955272278	3.1662235004509	0.0232239398885887
NA	15312025	15312026	+	chr1	NA	NA	NA	NA	acceptor	0.10442137077995	6.65223283073967	NA	NA	NA	NA	NA	NA
NA	15312187	15312188	+	chr1	NA	NA	NA	NA	donor	0.119838624035857	5.98365815712227	NA	NA	NA	0.119632928196007	5.98132614441787	0.0166984480990045
NA	15313056	15313057	+	chr1	NA	NA	NA	NA	acceptor	0.0293576414724558	11.2951522190118	NA	NA	NA	NA	NA	NA
NA	15313187	15313188	+	chr1	NA	NA	NA	NA	donor	0.0791352287782049	2.50560467059022	NA	NA	NA	0.0787629140854919	2.50963028128485	0.0160926606145703
NA	15314441	15314442	+	chr1	NA	NA	NA	NA	acceptor	0.0475931895512785	14.116071988115	NA	NA	NA	NA	NA	NA
NA	15314598	15314599	+	chr1	NA	NA	NA	NA	donor	0.0818086330661588	7.71888544252451	NA	NA	NA	0.0816319377149726	7.70771607734437	0.0309216433236192
NA	15316377	15316378	+	chr1	NA	NA	NA	NA	acceptor	0.0543414530181174	11.9360567917733	NA	NA	NA	NA	NA	NA
NA	15316467	15316468	+	chr1	NA	NA	NA	NA	donor	0.0353931917806402	15.294511163223	NA	NA	NA	0.035390769735806	15.2862973522616	0.0239437869712418
NA	15317823	15317824	+	chr1	NA	NA	NA	NA	acceptor	0.10860499458945	6.64319118003548	NA	NA	NA	NA	NA	NA
NA	15317928	15317929	+	chr1	NA	NA	NA	NA	donor	0.00791412468448631	76.8071924295919	NA	NA	NA	0.0079276862017601	76.8074277084539	0.0568261876494388
NA	15319484	15319485	+	chr1	NA	NA	NA	NA	acceptor	0.0344319779393113	28.4223936485862	NA	NA	NA	NA	NA	NA
NA	15324451	15324452	+	chr1	NA	NA	NA	NA	acceptor	0.0712441894459936	12.1043342949662	NA	NA	NA	NA	NA	NA
NA	15324559	15324560	+	chr1	NA	NA	NA	NA	donor	0.102351414440752	9.41158180154441	NA	NA	NA	0.102225773762325	9.41707468623923	0.0142672712800949
NA	15327058	15327059	+	chr1	NA	NA	NA	NA	acceptor	0.107499417055712	10.5500958313427	NA	NA	NA	NA	NA	NA
NA	15327142	15327143	+	chr1	NA	NA	NA	NA	donor	0.26690373649354	0.345833112540568	NA	NA	NA	0.487345523915721	0.123019255973197	0.0952328454292398
NA	15328276	15328277	+	chr1	NA	NA	NA	NA	acceptor	0.467209694837328	0.282162812130145	NA	NA	NA	NA	NA	NA
NA	15328429	15328430	+	chr1	NA	NA	NA	NA	donor	0.0233465850240788	31.0759343960216	NA	NA	NA	0.0233210961114471	31.1273152162087	0.0231799370046194
NA	15329345	15329346	+	chr1	NA	NA	NA	NA	acceptor	0.00842510034150803	98.1346508993523	NA	NA	NA	NA	NA	NA
NA	15329414	15329415	+	chr1	NA	NA	NA	NA	donor	0.0374897927350663	140.645026408632	NA	NA	NA	0.0365942008091008	127.678435290747	23.4758494473997
NA	15329541	15329542	+	chr1	NA	NA	NA	NA	donor	0.052223956042636	27.7302094687716	NA	NA	NA	0.0522084935964745	27.750077483974	0.0127842884805105
NA	15329861	15329862	+	chr1	NA	NA	NA	NA	donor	0.0233593633806629	65.5247038656976	NA	NA	NA	0.0233417078400528	65.57026768004	0.0142551741504808
NA	15339480	15339481	+	chr1	NA	NA	NA	NA	acceptor	0.235994526805793	1.73471331481145	NA	NA	NA	NA	NA	NA
[truncated: 494,524 more rows]
