# Supplementary material for: Global donor and acceptor splicing site kinetics in human cells
Source: eLife. 2019 Apr 26;8:e45056. doi: 10.7554/eLife.45056 (PMC6548502; doi:10.7554/eLife.45056)
Supplement: Supplementary file 3. [file elife-45056-supp3.gz › elife-45056-supp3]

gene_id	salmon major isoform transcript id	synthesis [1/cell/min]	mean donor-bond and acceptor-bond half-life time [min]	junction half-life [min]
ENSG00000000419.12	ENST00000371588.9	0.384949824516483	2.95025211481823	244.529315113122
ENSG00000000457.13	ENST00000470238.1	0.0985231292115465	2.47626590953516	71.7096866963157
ENSG00000000460.16	ENST00000496973.5	0.431423232897943	2.92935965764393	136.986106624823
ENSG00000000971.15	ENST00000367429.8	0.0150065770919374	56.0814723468471	2603.0562059423
ENSG00000001036.13	ENST00000002165.10	0.0989857851232464	8.23584107211389	857.788719454278
ENSG00000001084.10	ENST00000514933.1	0.379031618849452	2.52583276026654	333.756168340701
ENSG00000001167.14	ENST00000341376.10	0.180054860708672	1.80408618884648	201.145361902536
ENSG00000001497.16	ENST00000374807.9	0.0712696994636631	9.0823758029983	1000.44299770877
ENSG00000001629.9	ENST00000442183.1	0.241083188385795	2.13612959235621	302.035927947039
ENSG00000001630.15	ENST00000003100.12	0.13298705280301	3.54994523392144	988.266032282021
ENSG00000001631.14	ENST00000445516.1	0.0950245004032513	22.5539961519697	188.782266380818
ENSG00000002549.12	ENST00000618908.4	0.182009622038397	2.70904027081123	333.874054261196
ENSG00000002822.15	ENST00000469871.1	0.0871518497146741	8.07342584258557	73.1677848440165
ENSG00000002834.17	ENST00000443937.7	0.224922070330411	8.00781401549672	360.445848827509
ENSG00000002919.14	ENST00000577310.1	0.0690869440048113	1.99925532669775	207.565981258852
ENSG00000003056.7	ENST00000000412.7	0.162944240071182	13.0480834602226	351.056488878407
ENSG00000003147.17	ENST00000457755.5	0.0866341663707804	1.84696002774969	171.160098846511
ENSG00000003393.14	ENST00000467448.5	0.0875565988755188	27.6180724570687	399.066881145509
ENSG00000003400.14	ENST00000438843.5	0.0766617574808749	4.64415768277942	356.094257513021
ENSG00000003402.19	ENST00000309955.7	0.0742904182407899	4.63795137092908	295.089268522486
ENSG00000003436.14	ENST00000435414.5	0.274735733122112	2.95506655461702	451.300955746375
ENSG00000003509.15	ENST00000002125.8	0.0784477673279761	8.21292221628972	309.740066733883
ENSG00000003756.16	ENST00000489437.1	0.300651892885815	2.60737715530755	106.956715307846
ENSG00000004059.10	ENST00000489673.1	0.0523730409204731	30.4523492197384	823.922633665995
ENSG00000004139.13	ENST00000585482.5	0.0255552654697949	11.782548957096	41.0245191476382
ENSG00000004142.11	ENST00000540200.5	0.0803778030683952	5.83053657721716	481.800006608535
ENSG00000004399.12	ENST00000514990.1	0.0108805883511545	59.8187857312475	1086.98054375266
ENSG00000004455.16	ENST00000354858.10	0.149375679367445	3.97796872520591	918.448678890187
ENSG00000004478.7	ENST00000001008.5	0.0375117828149917	37.2236211218783	1246.28525113581
ENSG00000004487.15	ENST00000356634.7	0.23198270027487	11.0216688459494	447.085953889913
ENSG00000004534.14	ENST00000266022.8	0.0730846368791329	3.90222500755317	280.952731197688
ENSG00000004700.15	ENST00000444129.6	0.0660000690092306	5.31714788916432	533.54866201404
ENSG00000004766.15	ENST00000485994.5	0.0879177594944009	3.06209592688681	251.801525195937
ENSG00000004779.9	ENST00000007516.7	0.23223765814112	3.12047097480842	416.654150868833
ENSG00000004864.13	ENST00000265631.9	0.166184309624939	2.77300448453096	234.050693138571
ENSG00000004866.18	ENST00000422922.5	0.398806027453699	2.31795293743263	146.374818811952
ENSG00000004897.11	ENST00000066544.7	0.338877586351609	1.63060527212327	265.444851984403
ENSG00000004961.14	ENST00000380762.4	0.28179385852718	2.55836339519586	219.991537815516
ENSG00000004975.11	ENST00000005340.9	0.0464368941868603	16.3997221912714	273.597009734642
ENSG00000005007.12	ENST00000262803.9	0.0443767016178867	13.9709480210839	272.018215290184
ENSG00000005022.5	ENST00000317881.8	0.116878940802381	11.1151171515729	692.191638629199
ENSG00000005075.15	ENST00000292614.9	0.0270454169192034	41.2725707219211	610.613256289203
ENSG00000005100.12	ENST00000225296.7	0.20111593427092	1.3981723649853	284.945196397588
ENSG00000005156.11	ENST00000586119.1	0.050130409138334	19.0256879339925	505.921627992181
ENSG00000005175.9	ENST00000551293.1	0.252504339464718	33.8734673145459	217.061998370658
ENSG00000005187.11	ENST00000440284.6	1.00976497222143	6.61162749258366	724.384519035024
ENSG00000005189.19	ENST00000261377.10	0.0788829710953308	5.76935321346261	578.399310630002
ENSG00000005194.14	ENST00000569370.5	0.0515105374175235	7.48495345165598	533.405578706417
ENSG00000005238.19	ENST00000378566.5	0.0607140887463194	14.8174875443434	69.7327411169909
ENSG00000005249.12	ENST00000265717.4	0.151791020002981	2.741443697868	854.759298193725
ENSG00000005302.17	ENST00000468149.5	0.057555152487185	12.8356886049374	269.962203488509
ENSG00000005339.13	ENST00000382070.7	0.618647430830904	1.27547041863382	116.5982214534
ENSG00000005379.15	ENST00000583624.1	0.0996508436104231	5.19830478916506	25.9007796210216
ENSG00000005436.13	ENST00000470503.1	0.041239199022142	68.7113207459312	752.206683891949
ENSG00000005483.19	ENST00000334914.11	0.721648217269299	1.90602997692157	136.289902983963
ENSG00000005486.16	ENST00000006777.10	0.0663739131176928	17.3461393500467	994.079767484998
ENSG00000005700.14	ENST00000503400.5	0.225858546805872	1.29065142246913	275.848117324299
ENSG00000005801.16	ENST00000354599.10	0.172590951130099	4.8579620680984	201.102414601263
ENSG00000005810.17	ENST00000544440.6	0.0787041939304394	2.15592542549852	239.931376155378
ENSG00000005812.10	ENST00000355619.9	0.155832927243017	3.57476650086667	99.5665746104899
ENSG00000005889.15	ENST00000304543.9	0.724811319554802	1.67043237462264	76.6335946927256
ENSG00000005893.15	ENST00000200639.8	0.20252506976695	6.44824526998792	653.175959350584
ENSG00000006007.11	ENST00000353258.7	0.0864517435737847	3.0609692848671	696.66280605933
ENSG00000006015.17	ENST00000358607.10	0.0324610016855342	37.9621628957638	1715.31402481055
ENSG00000006025.11	ENST00000007414.7	0.0218586264250139	20.5216972535113	181.400885167327
ENSG00000006062.13	ENST00000617331.1	0.0574071927995894	4.51109518120788	55.5545253039124
ENSG00000006125.16	ENST00000621914.4	0.1451115162982	7.83011388764088	600.591035919617
ENSG00000006194.9	ENST00000219069.5	0.0878136867894047	17.7622913907368	144.524244493437
ENSG00000006327.13	ENST00000341627.5	0.400555386404545	16.5743161624512	91.2266024922634
ENSG00000006451.7	ENST00000005257.6	0.0595356806359768	22.3419709561426	528.807045310627
ENSG00000006453.13	ENST00000462558.5	0.0721699614035922	3.73705530454594	516.809557354159
ENSG00000006459.10	ENST00000397560.6	0.114395502856817	4.555373850443	179.818115543467
ENSG00000006530.15	ENST00000355413.8	0.0649557895916157	5.87567449422953	511.098931192394
ENSG00000006576.16	ENST00000424760.5	0.0477894052373454	26.350454913741	430.011823610414
ENSG00000006607.13	ENST00000627550.2	0.124258556958286	1.49543698361814	155.284187471075
ENSG00000006625.17	ENST00000275428.8	0.012679210175534	85.0540302274699	1628.09212683693
ENSG00000006634.7	ENST00000431138.5	0.250895602026412	2.99572775027428	279.906439562793
ENSG00000006652.13	ENST00000403825.7	0.372064214024925	2.43316953233466	276.367232901421
ENSG00000006704.10	ENST00000470715.1	0.0291538078220598	5.99497292107743	310.270897023409
ENSG00000006712.14	ENST00000221265.7	0.093394447349632	10.8446516447131	261.411786203662
ENSG00000006715.15	ENST00000265745.13	0.0495383762686519	6.08233615430683	472.909301985999
ENSG00000006744.18	ENST00000338034.8	0.101515551604555	5.94158323435096	299.369706244425
ENSG00000006757.11	ENST00000442940.1	0.142942847489342	4.39301788915692	494.84388514942
ENSG00000006831.9	ENST00000357103.4	0.103026756251346	5.44208881064343	208.550897974419
ENSG00000007038.10	ENST00000570594.5	0.0230226540762012	130.365219941328	4100.92462845213
ENSG00000007047.14	ENST00000262891.8	0.0190170001421798	13.3877872883581	608.216052791518
ENSG00000007080.10	ENST00000445755.6	0.025542374698878	168.327359216839	603.767451697086
ENSG00000007168.12	ENST00000609078.1	2.01239433704866	0.228079494156154	295.940090625538
ENSG00000007202.14	ENST00000528896.6	0.0849341736549572	8.31174315492295	785.19361234826
ENSG00000007341.18	ENST00000473206.5	0.170700286893716	15.3916500515951	434.52568665129
ENSG00000007372.20	ENST00000527769.5	0.0755987551357617	1.68707347604159	175.22624957795
ENSG00000007376.7	ENST00000007264.6	0.0102210399031052	53.1633390815193	437.847456983476
ENSG00000007384.15	ENST00000262316.10	0.0156480043277354	30.1742513610228	383.214334709232
ENSG00000007392.16	ENST00000629543.2	0.110103670853758	12.7515183835612	167.916895894081
ENSG00000007520.3	ENST00000007390.2	0.0310877368903976	17.5384797421179	542.66262614191
ENSG00000007545.15	ENST00000397412.7	0.0271279983518597	10.6649611554984	153.532470600814
ENSG00000007866.18	ENST00000338863.11	0.0289032154752439	8.66151077430413	542.569657260563
ENSG00000007923.15	ENST00000460594.5	1.33444733762394	4.23175780082398	121.292605627884
ENSG00000007944.14	ENST00000356840.7	1.82265370346225	2.72842697969853	73.0105322829788
ENSG00000007968.6	ENST00000361729.2	0.154308578951228	7.55947018768683	161.899123447368
ENSG00000008018.8	ENST00000262193.6	0.589957696745734	4.07724173320046	348.094680642605
ENSG00000008083.13	ENST00000341776.6	0.289366783406662	4.17332796230165	188.824811388219
ENSG00000008128.22	ENST00000460465.5	0.0387686628425452	30.4325009457708	167.594788350365
ENSG00000008130.15	ENST00000464373.1	0.0486203711881578	36.2094447499431	479.367391428476
ENSG00000008196.12	ENST00000489228.1	0.487742188137341	6.45688152469055	125.334184809585
ENSG00000008256.15	ENST00000350796.7	0.026289510050511	18.5606290360052	500.601728655935
ENSG00000008282.8	ENST00000455385.6	0.0718878309221283	6.38440832715197	690.411676925508
ENSG00000008283.15	ENST00000360793.7	0.0197892736008524	13.3342102149152	197.497781430565
ENSG00000008294.20	ENST00000357122.8	0.254377000160895	2.25220689896784	257.258352423582
ENSG00000008300.14	ENST00000164024.4	0.0810950157589657	2.37866636564121	48.6149881013957
ENSG00000008324.10	ENST00000011691.4	0.17311724572397	13.2975587293452	139.412168094617
ENSG00000008394.12	ENST00000396210.7	0.0445626238724236	130.144714571466	2555.85979862361
ENSG00000008405.11	ENST00000008527.9	0.200047319826634	2.66943504433322	275.8754790896
ENSG00000008441.16	ENST00000587760.5	0.0174270124512209	147.091625690147	261.923126919398
ENSG00000008838.17	ENST00000394128.6	0.0404199538470013	21.6676105252279	518.954283077209
ENSG00000008869.11	ENST00000233099.5	0.0726136903318112	4.40878929552979	278.435263259822
ENSG00000008952.16	ENST00000480708.5	0.0938033966597126	18.5098987503823	384.50123472586
ENSG00000008988.9	ENST00000009589.7	0.806870793031619	13.1718064962907	477.669634919485
ENSG00000009307.15	ENST00000534699.5	0.415495356571852	3.57453538083307	516.852507472931
ENSG00000009335.17	ENST00000348165.9	0.348432302869502	3.2013789299491	217.029045555266
ENSG00000009413.15	ENST00000619481.1	0.137489749590334	2.08936950358443	122.67231247557
ENSG00000009780.15	ENST00000530324.5	0.0463353318964651	5.64524024082102	180.418587315897
ENSG00000009830.11	ENST00000557525.1	0.069612488976675	5.58119458540413	110.038966526891
ENSG00000009844.15	ENST00000367621.1	0.452828516163249	1.49257492017756	263.703834852826
ENSG00000009954.10	ENST00000339594.8	0.530195517100605	1.9842635445665	161.49502842601
ENSG00000010017.12	ENST00000011619.5	0.465102685431293	3.94130395887662	319.549695802623
ENSG00000010072.15	ENST00000295050.11	0.290097801784716	3.28691602842524	111.365514519553
ENSG00000010165.19	ENST00000466643.1	0.220192495564343	5.1935475056373	390.591453760385
ENSG00000010219.13	ENST00000545571.5	0.0167944694237132	30.7302696589034	1549.84789020923
ENSG00000010244.16	ENST00000394673.6	0.964503337253769	5.32540944265854	226.230912671825
ENSG00000010256.10	ENST00000203407.5	0.0230741592451125	22.3904063831862	546.828861582354
ENSG00000010270.13	ENST00000396013.5	0.0633495500292854	5.34019649522956	421.488914953493
ENSG00000010278.11	ENST00000009180.8	0.0574471724911294	7.34568716064108	370.324565544126
ENSG00000010292.12	ENST00000539084.5	0.169349507566544	3.59868142767257	302.145302054672
ENSG00000010310.8	ENST00000591322.1	0.0247358127264685	49.8799469254467	564.057276452074
ENSG00000010318.19	ENST00000473145.5	0.0746453082035415	7.14996814952128	382.043814254817
ENSG00000010322.15	ENST00000479054.5	0.0197069086000766	19.5014940282633	385.984218526082
ENSG00000010404.17	ENST00000340855.10	0.109757451409747	16.8358126755917	294.121042335696
ENSG00000010539.11	ENST00000575630.1	0.136131505107732	3.45110693517362	67.4266205521422
ENSG00000010626.14	ENST00000451681.5	0.0265718150152389	6.5794182243424	946.175866230236
ENSG00000010671.15	ENST00000308731.7	0.0385329823223172	12.3454082183039	830.880584261483
ENSG00000010803.16	ENST00000482530.1	0.448034149498148	1.32241003988829	163.808010758554
ENSG00000010810.17	ENST00000368667.6	0.104102632742432	3.91516493265423	257.574461037197
ENSG00000010818.8	ENST00000474532.1	0.195595147097159	5.78877237287178	94.6418263589247
ENSG00000011007.12	ENST00000609199.1	0.21529299208293	2.09371732600874	156.68258543962
ENSG00000011009.10	ENST00000374514.7	0.0350131054401952	31.6071590059217	568.957944498546
ENSG00000011021.21	ENST00000346436.10	0.189847255373173	4.66296527254922	137.689190464185
ENSG00000011052.21	ENST00000393193.6	0.144802889994189	32.8438805291922	1039.97865313457
ENSG00000011114.14	ENST00000554968.1	0.640403708891784	1.24764982319917	94.8555673015063
ENSG00000011132.11	ENST00000316757.3	0.0148413466343377	35.9064804592949	1039.6583566845
ENSG00000011143.16	ENST00000393119.6	0.0420840499386379	4.78577385104803	1688.80704824715
ENSG00000011198.7	ENST00000458276.6	0.364111271486119	5.18582250281708	235.993976690707
ENSG00000011243.17	ENST00000397410.9	0.0804310384536478	15.4260981099393	283.824210589493
ENSG00000011258.15	ENST00000586178.5	0.281800911095598	3.65794483577707	121.681285479539
ENSG00000011260.13	ENST00000225298.11	0.433889376074975	1.26071097338199	217.575119349617
ENSG00000011275.18	ENST00000389902.7	0.171081871905165	2.06338147246915	176.186050615457
ENSG00000011295.15	ENST00000261647.9	0.0854088437284054	9.10487309467277	516.473568812743
ENSG00000011304.17	ENST00000349038.8	0.151658662156793	22.6829916787742	329.709717217462
ENSG00000011376.9	ENST00000265537.7	0.106725944921927	2.49304795212906	181.107021645433
ENSG00000011405.13	ENST00000265970.11	0.129084555041516	1.78716009950815	320.254186466757
ENSG00000011422.11	ENST00000598875.1	0.175395598607385	4.25124811201571	42.6818204407547
ENSG00000011426.10	ENST00000265748.6	0.658541570055929	1.9500723578822	163.082152063923
ENSG00000011451.17	ENST00000599686.3	0.0786654344357896	13.74744850358	312.343814619942
ENSG00000011454.16	ENST00000373647.8	0.100261994538068	4.12956089945926	269.847765413096
ENSG00000011478.11	ENST00000012049.9	0.0506228491543781	24.8505510272576	1335.89684486238
ENSG00000011485.14	ENST00000012443.8	0.023684065505255	26.6459089207705	623.790084149265
ENSG00000011523.13	ENST00000377990.6	0.135029109071215	6.64336383748015	112.462529545024
ENSG00000011566.14	ENST00000263881.7	0.0769016791560588	3.41074503886753	287.37481249608
ENSG00000011677.12	ENST00000370314.8	0.157556154821188	1.52064540846682	152.759917540486
ENSG00000012048.20	ENST00000461574.1	0.0671360336015266	2.94495377012855	304.670987640566
ENSG00000012061.15	ENST00000013807.9	0.0666301392019079	9.76327886632713	452.880676460207
ENSG00000012211.12	ENST00000599218.5	0.0382662353357419	21.1184613579678	502.909831510766
ENSG00000012660.13	ENST00000304434.10	0.344668552102827	6.42756388990263	906.168432062517
ENSG00000012779.10	ENST00000542434.5	0.0258988881473987	45.3192548538783	580.653040778471
ENSG00000012822.15	ENST00000546443.5	0.0148012525592516	41.0920573072269	909.413551023804
ENSG00000012963.13	ENST00000013070.10	0.050073869443052	3.74304931831771	558.664870003368
ENSG00000012983.11	ENST00000554273.1	0.0837491042742605	63.036392470704	210.834932709138
ENSG00000013275.7	ENST00000157812.6	0.0483996717767845	18.9800168789996	445.065894847117
ENSG00000013288.8	ENST00000285599.7	0.0204105262440658	8.74865167399251	291.666856028021
ENSG00000013306.15	ENST00000225308.12	0.0195202616707323	70.0535937821666	2584.09629844122
ENSG00000013374.15	ENST00000483358.5	0.378841281928457	3.30856575438715	431.020280037438
ENSG00000013375.15	ENST00000513973.5	0.256349575731255	4.67847716989576	386.193041127238
ENSG00000013392.7	ENST00000369724.4	0.0601046531884214	8.07159519473822	352.088402358599
ENSG00000013441.15	ENST00000482590.1	1.89298850102665	6.33891008368158	70.7815127056586
ENSG00000013503.9	ENST00000228347.8	0.203617771899216	1.3336306800303	94.0253484120506
ENSG00000013561.17	ENST00000394514.6	0.18003212266577	2.69513973116053	370.901725779496
ENSG00000013563.13	ENST00000369807.5	0.0125702525328855	30.9979768870224	1689.02524975558
ENSG00000013573.16	ENST00000350437.8	0.0537092727629989	11.2030487568392	220.838444218365
ENSG00000013588.5	ENST00000014914.5	0.0720054763443869	4.04606476726195	83.0963148796138
ENSG00000013810.18	ENST00000313288.8	0.0834681773113206	16.6277439708388	343.76156744524
ENSG00000014123.9	ENST00000369278.4	0.118092731658429	4.57987885553989	572.937758012596
ENSG00000014138.8	ENST00000532469.1	0.306715662879038	1.50597095517496	121.215360104174
ENSG00000014164.6	ENST00000262577.5	0.0131431527023192	28.8419091744986	353.796448795442
ENSG00000014216.15	ENST00000279247.10	0.0194891628689235	32.056558244791	849.019267005184
ENSG00000014641.17	ENST00000432309.5	0.0907015241054428	16.9328191266203	1123.54978800715
ENSG00000014824.13	ENST00000513699.5	0.064332202554898	10.3833657052902	732.973760064165
ENSG00000014914.19	ENST00000479272.1	0.0193551273581571	18.4237223841329	69.712104228829
ENSG00000014919.12	ENST00000370483.9	0.0494943329511966	9.65479940601582	1323.04751684583
ENSG00000015133.18	ENST00000389857.10	0.0751661286808924	5.4954333699209	370.836532633692
ENSG00000015153.14	ENST00000547622.5	0.214804543395168	26.2612404186445	120.275604574928
ENSG00000015171.18	ENST00000558098.4	0.194242568015178	23.5023225021683	416.069370830219
ENSG00000015475.18	ENST00000611040.1	0.455474075178363	1.01021330152341	238.72390318891
ENSG00000015479.17	ENST00000510056.5	0.316634934723244	10.1118507718823	363.325494299674
ENSG00000015676.17	ENST00000464812.1	0.0354332722251791	18.5578894901376	218.460951493078
ENSG00000016864.16	ENST00000484163.5	0.026769787846356	6.4886201748687	570.686346155521
ENSG00000017260.19	ENST00000508660.5	0.0719199582291641	4.48071704205723	380.13018758542
ENSG00000017483.14	ENST00000441948.5	0.0311319062005323	501.595267783016	2379.06016058555
ENSG00000017797.11	ENST00000383432.7	0.18042588251589	24.6698479786909	464.70379682098
ENSG00000018189.12	ENST00000417478.6	0.128520421319293	1.2755981254316	478.214541294159
ENSG00000018510.12	ENST00000264167.8	0.0937033729478866	2.5851543396957	419.423456482258
ENSG00000018610.13	ENST00000536133.2	0.414080687410983	2.82472664724356	286.948895739035
ENSG00000018699.11	ENST00000317907.8	0.171559169947085	1.49401810172309	260.515677031936
ENSG00000018869.16	ENST00000589143.5	0.117002189413753	10.8685207467506	57.7741808305627
ENSG00000020129.15	ENST00000356090.8	0.0724172577031128	11.5804973985312	467.92999065548
ENSG00000020426.10	ENST00000539616.6	0.0529053629025515	10.1280450999052	565.270555676047
ENSG00000020922.12	ENST00000323977.7	0.102617273761839	5.56603632606605	365.193426550919
ENSG00000021355.12	ENST00000490094.5	0.47956879096282	5.72383524049625	651.903969223361
ENSG00000021574.11	ENST00000621856.1	0.136580793066504	1.30734869961957	148.557402819486
ENSG00000021776.10	ENST00000543879.6	0.223959998938194	1.43385024185507	156.959829228743
ENSG00000022277.12	ENST00000449062.1	0.0896721170701385	4.78461897917627	339.935880371963
ENSG00000022556.15	ENST00000588107.5	0.0970745664128621	3.00395559597408	182.467975771558
ENSG00000022840.15	ENST00000325954.8	0.38962197961703	2.65019804497518	333.538997829043
ENSG00000023041.11	ENST00000369405.7	0.0989231355325667	3.48069288675675	338.499287773778
ENSG00000023191.16	ENST00000397614.5	0.0332513897980591	19.5526125259002	398.866070495383
ENSG00000023228.13	ENST00000449699.5	0.269106856171323	1.16251600787973	511.833929096706
ENSG00000023287.12	ENST00000435644.6	0.417499127692538	1.89709889794387	177.926785806201
ENSG00000023318.7	ENST00000262455.6	0.299772766991693	2.1396212260569	822.955732824458
ENSG00000023330.14	ENST00000469224.5	0.16339318628831	4.61089966333522	192.253897641494
ENSG00000023572.8	ENST00000367439.7	0.113137842959182	3.81845642235081	306.042449890288
ENSG00000023697.12	ENST00000428559.6	0.0380707230758801	47.9192602458211	1976.55122936424
ENSG00000023734.10	ENST00000419869.6	0.19552258930646	2.35062098263914	806.866687898478
ENSG00000023892.10	ENST00000316637.6	0.00753348866148449	184.861647954816	2741.64017814625
ENSG00000023909.9	ENST00000370238.7	0.36286699401198	3.56977064816934	246.821512580427
ENSG00000024048.10	ENST00000372901.1	0.261999829819265	1.55616215345235	225.228604302839
ENSG00000024526.16	ENST00000370966.9	0.0876514161884768	2.23951324378055	251.090972497674
ENSG00000024862.16	ENST00000617445.4	0.0796595884833169	8.57527156553865	326.534813414317
ENSG00000025039.14	ENST00000369415.8	0.0367222010814593	10.8675035238981	476.733915684605
ENSG00000025156.12	ENST00000368455.8	0.165739489413973	1.47177919938576	295.546367255551
ENSG00000025434.18	ENST00000395397.7	0.0311700065459866	7.70124032890964	738.306629120721
ENSG00000025770.18	ENST00000420993.6	0.0234050780613923	31.6830999993009	383.958870225832
ENSG00000025772.7	ENST00000372813.3	0.0578936103295822	13.3978955145797	365.46789177277
ENSG00000025796.13	ENST00000489455.1	0.904850474696312	1.03169620667882	345.147774490851
ENSG00000025800.13	ENST00000373625.7	0.327065685823453	2.68199622095313	222.218614118942
ENSG00000026025.13	ENST00000224237.9	1.23549778347543	10.6604372051196	704.939509929447
ENSG00000026297.15	ENST00000508775.5	0.0426873914550872	31.036643174699	1160.50769235068
ENSG00000026508.16	ENST00000528086.5	0.247692896923577	1.30040711428366	165.514772627881
ENSG00000026652.13	ENST00000437165.1	0.0950195375601551	4.53779582773012	249.27542192927
ENSG00000026950.16	ENST00000289361.10	0.0158354018598831	51.6848415995029	696.729982680678
ENSG00000027697.12	ENST00000367739.8	0.154438879920422	6.52572380615946	391.4137809023
ENSG00000028116.16	ENST00000340157.8	0.0843577501122864	3.13283845885175	619.821723927727
ENSG00000028137.16	ENST00000376259.6	0.0321413782753347	23.4487704907643	542.586598705542
ENSG00000028203.17	ENST00000552306.1	0.0647810761131056	8.11154427253244	333.087765515757
ENSG00000028310.17	ENST00000467963.5	0.132845059867294	7.32085675006082	225.136263566853
ENSG00000028528.14	ENST00000559844.5	0.14514278238676	2.90060458250584	278.011754228392
ENSG00000028839.9	ENST00000367871.5	0.104236589406218	5.43863267098226	331.671518718618
ENSG00000029153.14	ENST00000261178.9	0.0381669424028791	4.86131358089952	978.335663053842
ENSG00000029363.15	ENST00000526228.1	10.3490755672583	1.10549449332242	156.2676019928
ENSG00000029364.11	ENST00000031146.8	0.349715589273725	2.57314722072317	241.810934993709
ENSG00000029534.19	ENST00000347528.8	0.05623497195545	7.24880435066681	221.553763405522
ENSG00000029639.10	ENST00000367166.4	0.0397688683176592	14.3052711668111	651.014288772766
ENSG00000029725.16	ENST00000341923.10	0.0792974972281362	4.23588287256039	332.650295778614
ENSG00000029993.14	ENST00000448905.6	0.15590220220651	3.66090772689776	219.301547637966
ENSG00000030066.13	ENST00000378460.6	0.260707077916569	1.51608050689153	290.521418201831
ENSG00000030419.16	ENST00000433134.5	0.00839394460514886	70.715879720679	144.605691041256
ENSG00000030582.16	ENST00000053867.7	0.0172940971131504	50.1449210863624	610.43782240326
ENSG00000031003.10	ENST00000033079.7	0.379687013528293	1.21670448194595	110.641222117417
ENSG00000031691.6	ENST00000335783.3	0.159151852903374	3.0451178839761	96.7866250125173
ENSG00000031698.12	ENST00000234677.6	0.210709933995453	9.96639883417791	872.179979770202
ENSG00000031823.14	ENST00000587159.5	0.0514330092160939	10.5112586607397	340.860017646967
ENSG00000032219.18	ENST00000395168.7	0.140019912056568	1.69244205764209	132.691707567697
ENSG00000032389.12	ENST00000382125.8	0.0615962546316586	3.71568599652731	416.347532089217
ENSG00000032444.15	ENST00000600737.5	0.0202373939389144	18.0374772149364	710.086916512857
ENSG00000033011.11	ENST00000262374.9	0.0345753767419098	7.21416303602467	198.141097546908
ENSG00000033030.13	ENST00000633063.1	0.702795260319306	2.15815652782827	163.85648931095
ENSG00000033050.7	ENST00000287844.6	0.147089065209142	4.99317452512936	467.599201442403
ENSG00000033100.14	ENST00000035307.6	0.207879178600853	18.2827198888979	283.238342643315
ENSG00000033170.16	ENST00000557164.5	0.206655614650774	2.92856080008305	502.92007846348
ENSG00000033178.12	ENST00000506571.1	0.104253411594236	3.62831007161325	701.182825179211
ENSG00000033327.12	ENST00000361507.4	0.545413121310209	2.13999639418196	251.508486096583
ENSG00000033627.14	ENST00000393829.6	0.207597600660402	3.62674828964858	290.855000698849
ENSG00000033800.13	ENST00000545237.1	0.259253677814809	3.63749793949005	218.868367179634
ENSG00000033867.16	ENST00000437266.5	0.00573697037391828	467.997899030752	654.785329020807
ENSG00000034053.14	ENST00000559814.5	0.101742724974937	2.09889690385977	474.87234330503
ENSG00000034510.5	ENST00000233143.5	0.0623488177270864	39.6723279051864	413.125290397827
ENSG00000034533.11	ENST00000514044.5	0.0250184800295101	7.08197863893009	98.8103531403831
ENSG00000034693.14	ENST00000367591.4	0.0184329183144636	20.6311624602941	642.343280326276
ENSG00000034713.7	ENST00000037243.6	0.0719916295479236	13.1633528573842	515.011891443934
ENSG00000035141.7	ENST00000037869.7	0.13664688629556	6.28558178879269	544.519674103786
ENSG00000035403.16	ENST00000211998.8	0.498479644014047	0.788363549676861	379.182487680646
ENSG00000035499.12	ENST00000265036.9	0.173975948065302	3.83229156053659	369.191839268949
ENSG00000035681.7	ENST00000523106.5	0.657922061783546	1.47654696562673	161.959230762944
ENSG00000035687.9	ENST00000366535.3	0.145206412718342	8.15506300014182	577.114439800905
ENSG00000035928.14	ENST00000510783.5	0.461357722002915	2.63617159817778	259.633979792339
ENSG00000036054.12	ENST00000394144.8	0.119991760709807	3.59915558338285	382.288863007875
ENSG00000036257.12	ENST00000409096.5	0.388357395790692	2.80757345622084	280.673719220514
ENSG00000036549.12	ENST00000370801.7	0.903043015265263	1.11303701467326	114.99774879083
ENSG00000036672.15	ENST00000260187.6	0.0291075733440368	7.78734148058528	158.124035537109
ENSG00000037241.7	ENST00000265100.6	0.19910573290209	4.97483080572351	365.637066931322
ENSG00000037474.14	ENST00000264670.10	0.645070820132391	2.05046930200724	282.055478013554
ENSG00000037637.10	ENST00000375592.7	0.0737418069768215	5.18664058920638	231.191592647173
ENSG00000037749.11	ENST00000522782.5	0.2115517128065	3.66348334777005	136.038429547099
ENSG00000037757.13	ENST00000591688.5	0.0396098950267618	34.132189760103	1942.53625261943
ENSG00000037897.16	ENST00000548681.1	0.743979153425925	2.4676265074085	121.826489344388
ENSG00000038002.8	ENST00000506853.5	0.0993262875882232	7.00597334363671	376.389906066225
ENSG00000038210.12	ENST00000264864.7	0.0966637317093989	2.63800231311696	340.951178091819
ENSG00000038219.12	ENST00000040738.9	0.165690854614357	2.6925426213155	138.858791789167
ENSG00000038274.16	ENST00000321757.10	0.0714757320416019	3.40419985677039	337.646638711479
ENSG00000038358.14	ENST00000536072.6	0.0549874409086589	14.2455316187448	323.771038606515
ENSG00000038382.17	ENST00000502816.1	0.131262827126316	7.03850292554281	182.609218166483
ENSG00000038532.14	ENST00000409552.4	0.0807694271978921	4.51870236965929	258.766924822645
ENSG00000039123.15	ENST00000230640.9	0.230206043796432	1.69490443529217	305.92145171307
ENSG00000039319.16	ENST00000510995.1	0.202452596602333	4.33553991220181	343.75694126411
ENSG00000039523.17	ENST00000569733.6	0.023708267034034	22.224827167386	820.859877492756
ENSG00000039560.13	ENST00000512629.5	0.139146289129623	1.96379495415619	562.644556310781
ENSG00000039650.9	ENST00000626274.2	0.0665514322937424	53.7164234225623	574.126762670813
ENSG00000040199.18	ENST00000567016.1	0.244704292996176	0.4379927747119	124.292139868584
ENSG00000040275.16	ENST00000265295.8	0.134384437674049	2.29923923925832	296.612534448693
ENSG00000040341.17	ENST00000524113.5	0.51023633776867	5.38404513526254	237.367591706506
ENSG00000040487.12	ENST00000432465.1	0.0715363738712891	13.9998964219713	110.631822996948
ENSG00000040531.14	ENST00000046640.7	0.036347195431622	7.18224425922899	149.170487173601
ENSG00000040633.12	ENST00000320316.7	0.0942155305073816	10.5038945985689	89.2726808538097
ENSG00000040933.15	ENST00000409851.7	0.0721073418148536	3.79837638495418	337.052423687699
ENSG00000041357.15	ENST00000557929.5	0.196617613007141	8.73602177463522	748.071785562033
ENSG00000041802.10	ENST00000265245.9	0.0641836005072477	7.08027598150293	291.86874790529
ENSG00000041988.15	ENST00000054650.8	0.0508012658862894	16.6782005973336	205.248652452094
ENSG00000042088.13	ENST00000554180.5	0.0523794711436396	3.90229042199876	239.747209723572
ENSG00000042286.14	ENST00000307864.2	0.09410168983607	3.68926585010942	408.125706405246
ENSG00000042429.10	ENST00000528786.1	1.11907777937017	1.29740769418172	54.0881215328819
ENSG00000042445.13	ENST00000295802.8	0.037716693532714	19.2162207008815	465.635577672388
ENSG00000042493.15	ENST00000409921.5	0.0172959381480342	10.888288853205	514.590556247894
ENSG00000042753.11	ENST00000263270.10	0.0934420882841171	44.9641965192036	615.752985300607
ENSG00000043093.13	ENST00000632685.1	0.187289783774876	1.82526522507584	424.426743884378
ENSG00000043143.20	ENST00000282605.8	0.0379467884896497	9.25287192947856	147.667167629778
ENSG00000043355.10	ENST00000376335.7	0.0470534100431395	13.6808299160893	80.5004867197304
ENSG00000043462.11	ENST00000628092.2	0.0736405298037449	3.58130035728888	547.197310872364
ENSG00000043514.15	ENST00000316891.9	0.133034017677275	7.07387476941059	420.031604049989
ENSG00000044090.8	ENST00000478630.1	0.125543772291667	4.87360512570166	304.518722591406
ENSG00000044115.20	ENST00000302763.11	0.165573330462291	1.95605320502901	545.045939186265
ENSG00000044446.11	ENST00000379942.4	0.0480971164085668	5.32786891594076	288.355583113232
ENSG00000044459.14	ENST00000380647.7	0.0720185287116862	47.7928633515795	115.912810018755
ENSG00000044574.7	ENST00000324460.6	0.296947976041624	15.5175423485383	445.23765002778
ENSG00000046604.12	ENST00000261590.12	0.0958913618704375	234.892515194353	1145.99537217268
ENSG00000046647.13	ENST00000380523.8	0.0519692830247621	19.9387053411253	492.913946922823
ENSG00000046651.14	ENST00000340096.10	0.129273595298939	2.64946824273382	308.004815989041
ENSG00000046774.9	ENST00000247452.3	0.0728782839914964	16.5095022788897	225.942133139382
ENSG00000047056.14	ENST00000381329.5	0.0943415881493691	4.56238751981341	73.9782917696875
ENSG00000047188.15	ENST00000161863.8	0.0550943698962244	3.83958798338363	410.407888457867
ENSG00000047249.16	ENST00000359530.6	0.147626090945265	2.7749198903164	149.009358860348
ENSG00000047315.14	ENST00000314595.5	0.306484323908214	1.3536011488719	310.334410454318
ENSG00000047346.12	ENST00000561543.5	0.188573875019056	9.3819204649702	152.247757189369
ENSG00000047410.13	ENST00000367478.8	0.330150110921548	1.72284802603869	398.457627416582
ENSG00000047578.12	ENST00000261588.8	0.0349673708412549	7.07016999637858	69.5441277244142
ENSG00000047579.19	ENST00000344537.9	0.08794844245142	1.68736126004912	264.400491896916
ENSG00000047597.5	ENST00000378616.3	0.025611886171409	123.234714226196	710.508458860318
ENSG00000047648.21	ENST00000491514.1	0.196640958887808	1.75120014406963	444.798211399103
ENSG00000047849.21	ENST00000360240.10	0.0549015223476814	10.7324791188964	667.266231268443
ENSG00000047932.13	ENST00000052569.10	0.10459307898904	5.71906975798835	262.669062639213
ENSG00000048028.11	ENST00000544967.5	0.0460111661760738	3.99641819423499	529.913618888813
ENSG00000048052.21	ENST00000456174.6	0.13238680972812	1.10647578447214	250.447229214302
ENSG00000048140.17	ENST00000508164.5	0.0073850925854905	147.553717046159	4151.37920448219
ENSG00000048162.19	ENST00000614830.4	0.428866844181082	5.66988409835106	331.176705029517
ENSG00000048392.11	ENST00000251810.7	0.143742246508908	1.7889696653738	309.408168784844
ENSG00000048405.9	ENST00000434602.5	0.961829693138135	1.55730617859147	98.2429752158652
ENSG00000048471.13	ENST00000566228.5	0.0370785736050457	7.89303717912185	47.9191262420943
ENSG00000048544.5	ENST00000053468.3	0.120612762494212	2.35276332744636	445.021579864193
ENSG00000048649.13	ENST00000531026.5	0.411638622205533	1.0418239750662	239.982997699352
ENSG00000048707.13	ENST00000613099.4	0.177205016790278	1.90720658111811	183.780236464479
ENSG00000048740.17	ENST00000399850.7	0.477512585152992	5.1595203377448	243.070659175465
ENSG00000048828.16	ENST00000446420.2	0.552793070516353	5.27457775436426	227.388341457498
ENSG00000048991.16	ENST00000425804.1	0.301346113729209	37.6670526587005	530.821212698497
ENSG00000049167.13	ENST00000497892.5	0.100842712217417	7.98712694870559	279.439051451713
ENSG00000049192.14	ENST00000502886.1	0.15651567564719	1.29955489214509	195.544997755903
ENSG00000049245.12	ENST00000054666.10	0.090100247284631	8.32670331443223	280.462377386965
ENSG00000049246.14	ENST00000377532.7	0.103631323097831	4.13663910514197	480.528870527306
ENSG00000049249.8	ENST00000377507.7	0.0939309792492666	2.2357627123899	112.4336645549
ENSG00000049449.8	ENST00000054950.3	0.169808955910264	5.22111573581526	376.879679780845
ENSG00000049541.10	ENST00000055077.7	0.124840503792392	4.44679956805148	474.718658236553
ENSG00000049618.21	ENST00000350026.9	0.170478774284948	2.54139220563332	184.118963174653
ENSG00000049656.13	ENST00000507195.5	0.031429056359351	26.1398461295922	853.157169135014
ENSG00000049759.16	ENST00000592601.5	1.11578903046548	1.00002874229738	218.874995144723
ENSG00000049860.13	ENST00000261416.11	0.128180258829667	3.23458462300091	573.214756432369
ENSG00000049883.14	ENST00000380639.9	0.119641326147142	1.24167167507292	334.269607797452
ENSG00000050130.17	ENST00000554754.5	0.0362628153847953	5.1451666990387	346.71043918485
ENSG00000050344.8	ENST00000607375.1	0.0445496900512569	4.786033200552	523.027663623544
ENSG00000050393.11	ENST00000379170.8	0.143466230243766	1.58631518308777	482.225677756319
ENSG00000050405.13	ENST00000552783.5	0.286235607386251	1.10387956099832	316.332192172158
ENSG00000050426.15	ENST00000550929.5	0.153233667254466	17.2837643936359	3155.02242386398
ENSG00000050748.17	ENST00000397072.7	0.0171751496859318	44.4027053444864	2257.85330498926
ENSG00000050767.15	ENST00000390654.7	0.0321209911080767	27.2457998565118	1167.39698531264
ENSG00000051009.10	ENST00000524416.1	0.0363828002917496	12.1505939884484	279.754390312707
ENSG00000051108.14	ENST00000568676.5	3.00852784725142	3.42297432629383	155.441541136833
ENSG00000051180.16	ENST00000267868.7	0.302335867377406	0.675335805659288	290.953223598589
ENSG00000051341.13	ENST00000264233.5	0.0757268717682281	3.70873331828339	302.241055796416
ENSG00000051382.8	ENST00000461451.1	0.0707828424894785	3.4020394862632	297.801038317022
ENSG00000051523.10	ENST00000261623.7	0.00508275039286941	163.401817963106	4312.09067054585
ENSG00000051596.9	ENST00000265097.8	0.0606669695301789	4.38928558922383	1373.40977739271
ENSG00000051620.10	ENST00000367697.7	0.0354076608196555	6.9725956673987	663.584813984382
ENSG00000051825.14	ENST00000539639.5	0.235767615346381	1.84011095375659	167.652981900114
ENSG00000052126.14	ENST00000538714.5	0.11681746733894	3.80501145800917	145.906394517697
ENSG00000052344.15	ENST00000317508.10	0.0125746512057287	14.9935202824011	378.442066121136
ENSG00000052723.11	ENST00000369528.9	0.154001569604822	3.74476320211329	268.898212731165
ENSG00000052749.13	ENST00000370992.8	0.0725237261359888	2.41997803992331	243.551389278419
ENSG00000052795.12	ENST00000264433.10	0.186644818468252	2.70993964639643	128.312952205471
ENSG00000052802.12	ENST00000504317.1	0.0930164809023247	41.5530205534098	945.504191811078
ENSG00000052841.14	ENST00000299240.10	0.15752478245272	6.26230172385051	385.400380362416
ENSG00000053254.15	ENST00000557258.5	0.0786321343742746	5.15730250498582	168.652194753258
ENSG00000053371.12	ENST00000235835.7	0.0776071836088844	10.3729551296768	523.884129508791
ENSG00000053372.4	ENST00000330263.4	0.120641514854466	8.08776126706646	325.917063889682
ENSG00000053501.12	ENST00000263897.9	0.0361971052965257	14.6588048335976	396.498924449255
ENSG00000053770.11	ENST00000554931.1	0.0604002007912358	2.58560687410608	163.946702273889
ENSG00000053900.10	ENST00000315368.7	0.0504670184533866	8.51539686069151	551.570859274479
ENSG00000054116.11	ENST00000373166.7	0.179245452810787	10.7376099376633	350.016260212584
ENSG00000054118.13	ENST00000469141.6	0.263091072239557	5.90016125206153	248.571944545738
ENSG00000054148.17	ENST00000247665.11	0.0305144344448189	51.031607091395	1273.27875253327
ENSG00000054267.20	ENST00000418304.1	0.282294873114346	2.39232835256694	111.865849286644
ENSG00000054282.15	ENST00000366541.7	0.0387033840156157	24.8399206845382	356.048596883482
ENSG00000054523.17	ENST00000635499.1	0.149355091416984	1.80622710906513	289.471726423027
ENSG00000054611.13	ENST00000394449.6	0.0819982060800816	5.47649128018058	74.2971892757189
ENSG00000054690.13	ENST00000329153.9	0.056964815673558	111.624371580944	414.620910173288
ENSG00000054965.10	ENST00000356467.4	0.0447118591746882	10.9069805018407	245.215150989186
ENSG00000054967.12	ENST00000064780.6	0.0383972835323889	15.0673823085624	187.927389078503
ENSG00000054983.16	ENST00000556261.5	0.14601344550981	2.0678912071217	590.99941441691
ENSG00000055044.10	ENST00000264279.9	1.5244415910415	1.81413553866118	271.699182488528
ENSG00000055070.16	ENST00000401089.3	0.610165987180874	5.43158518583348	257.801050534923
ENSG00000055118.14	ENST00000461280.1	0.111604492541965	38.6959824427013	545.061040183764
ENSG00000055130.15	ENST00000325222.8	0.0974753696047148	4.46509588171604	313.111324316899
ENSG00000055147.17	ENST00000616320.4	0.234127870155387	21.9659352745496	1050.47931526699
ENSG00000055208.17	ENST00000538427.5	0.472665471682453	1.420300474947	112.497030357568
ENSG00000055211.12	ENST00000367419.9	0.128741450778661	3.76628301685175	686.919551893292
ENSG00000055332.16	ENST00000233057.8	0.176702906417534	1.74015493076585	642.669866340304
ENSG00000055483.19	ENST00000588086.5	0.25030657992072	2.20793715259195	153.278627530074
ENSG00000055609.17	ENST00000485241.1	1.365396684658	6.76683343256052	186.573551743235
ENSG00000055917.15	ENST00000403432.5	0.712602334466501	1.58079258495592	225.232096197047
ENSG00000055950.16	ENST00000318364.12	0.0481479342591739	30.0989145627629	730.195068259887
ENSG00000056050.6	ENST00000393381.2	0.140067772517183	1.6152252007194	906.946641168475
ENSG00000056097.15	ENST00000505366.1	0.319890733625492	5.78929047741324	318.552773490393
ENSG00000056277.15	ENST00000447817.1	0.237589914634891	0.784868984299585	140.341016426969
ENSG00000056586.15	ENST00000495727.2	0.47800119272402	1.76393316992662	124.419288763582
ENSG00000057252.12	ENST00000426956.1	0.020273948141724	29.8438333616374	544.318203384396
ENSG00000057294.13	ENST00000340811.8	0.332684676008184	0.652626797331506	496.751011481993
ENSG00000057468.6	ENST00000263187.3	0.146453474938246	0.9829712828013	52.8262081593728
ENSG00000057608.16	ENST00000380191.8	0.6603377433475	2.09476019146856	739.989474968678
ENSG00000057663.12	ENST00000476518.1	0.181243809860828	3.38494781756663	273.743766112178
ENSG00000057757.9	ENST00000246151.8	0.235273952401265	5.92652834114256	255.26927962541
ENSG00000057935.13	ENST00000405094.1	0.0893833680677346	2.6095657420521	241.918835025416
ENSG00000058063.15	ENST00000323116.9	0.120826506241378	3.05142640057011	372.314582402472
ENSG00000058262.9	ENST00000243253.7	0.239176696828119	3.78725635985183	284.842181607931
ENSG00000058272.16	ENST00000551781.2	1.63973291892427	0.375910034041047	150.271642916006
ENSG00000058600.15	ENST00000564883.5	0.135150969650291	3.95783848593304	131.528878540577
ENSG00000058668.14	ENST00000357681.9	0.106750872890952	2.8343802032297	323.452224257846
ENSG00000058673.15	ENST00000453771.5	1.09151213813609	0.864155354820854	211.804539386678
ENSG00000058729.10	ENST00000508447.1	0.278891565088859	1.15101992896016	283.872581902588
ENSG00000058799.13	ENST00000412288.5	0.0880123652006538	2.8128194572723	1007.03269627616
ENSG00000058804.11	ENST00000371429.3	0.114652721958522	3.49078113877403	620.933590179641
ENSG00000059145.18	ENST00000515195.1	0.298398628328617	36.4575872089367	169.264206978885
ENSG00000059378.12	ENST00000488726.5	0.0576963829299944	13.5046299312497	571.540375821143
ENSG00000059573.8	ENST00000371224.6	0.0463171081798233	2.67488867815948	929.612386081358
ENSG00000059691.11	ENST00000512306.5	0.0941084782580913	9.85131496190121	212.736248161251
ENSG00000059728.10	ENST00000264444.6	0.542751987527866	2.42392191183393	89.3585845294741
ENSG00000059758.7	ENST00000543119.6	0.223011399751617	3.48623972420381	161.67069384179
ENSG00000059769.19	ENST00000447096.1	0.788304253348513	1.32304814623213	140.497881215128
ENSG00000059804.15	ENST00000075120.11	0.287630830670122	0.902496926631976	455.202888329054
ENSG00000060069.16	ENST00000075430.11	0.177972341250964	5.55392523443522	102.771313457474
ENSG00000060138.12	ENST00000228251.8	0.0717594287300423	7.13916385165918	958.908667515998
ENSG00000060237.16	ENST00000315939.10	0.363354800137188	2.88893807384824	225.707096952207
ENSG00000060339.13	ENST00000541012.5	0.40491989999022	2.40329802741074	184.003964054356
ENSG00000060491.16	ENST00000290291.10	0.0123649777226243	37.418542709974	566.61965066502
ENSG00000060642.10	ENST00000078527.8	0.0974622049322299	10.7126141444015	529.062502003825
ENSG00000060688.12	ENST00000463988.1	1.9362398905349	2.85186160432747	128.502254340699
ENSG00000060749.14	ENST00000399302.6	0.213164974837633	2.46560500342059	247.043510193028
ENSG00000060762.18	ENST00000360961.10	0.0206217364884292	9.3338497245064	1305.99744615877
ENSG00000060971.17	ENST00000333167.12	0.0394317521393075	15.6485330487298	313.319610686703
ENSG00000060982.14	ENST00000261192.11	0.0998854362642458	2.60470088029422	1165.88512052365
ENSG00000061273.17	ENST00000417902.5	0.0263663271830261	194.728497063589	510.995849750438
ENSG00000061676.14	ENST00000360982.2	0.176411458891009	1.89526065206665	519.346405221251
ENSG00000061794.12	ENST00000081029.7	0.100636506289279	5.41472125668961	399.893625821822
ENSG00000061936.9	ENST00000535202.1	1.53818525406188	3.48067889715563	119.938759267076
ENSG00000061987.14	ENST00000552115.5	0.295895107440653	1.34344432431985	199.319238895424
ENSG00000062194.15	ENST00000506184.6	0.302408737994465	2.89115019754495	265.938345325205
ENSG00000062485.18	ENST00000351328.7	0.495666693377432	3.70263892766	472.527158257419
ENSG00000062582.13	ENST00000317534.5	0.0555330956759846	63.6146592623892	688.675800763812
ENSG00000062650.17	ENST00000298767.9	0.390438804536363	0.688194034893196	201.60485971374
ENSG00000062716.10	ENST00000262291.8	0.349858325719982	3.56556452800171	295.4812032599
ENSG00000062725.9	ENST00000083182.7	0.132937608241851	4.13467144990939	135.446629991658
ENSG00000062822.12	ENST00000440232.6	0.0292302475322338	36.6730308572785	555.278500804834
ENSG00000063046.17	ENST00000262056.13	0.935328888008464	4.39683906588693	542.780076022956
ENSG00000063169.10	ENST00000594866.1	0.0322280777878205	9.2944704641862	191.598701403684
ENSG00000063177.12	ENST00000084795.9	0.0812063148805919	71.3378767870011	1052.67616561655
ENSG00000063180.8	ENST00000594088.1	0.0192762797838075	26.9812161961817	244.390964793422
ENSG00000063241.7	ENST00000589108.1	0.106212233073916	11.9247839188541	364.864863942464
ENSG00000063244.12	ENST00000450554.6	0.0734461132070877	18.7015391060425	369.137253379029
ENSG00000063245.14	ENST00000085079.11	0.0201434965938855	21.9242982508361	646.501966724682
ENSG00000063322.13	ENST00000615911.4	0.0665711502335091	8.25859313684943	231.748424550637
ENSG00000063438.16	ENST00000316418.9	0.0278872885403854	15.0658313680832	116.874251605562
ENSG00000063587.13	ENST00000370251.3	0.0353664969960505	24.7071112039793	249.401501989606
ENSG00000063601.16	ENST00000445323.6	0.0903214874655202	3.58507231274119	386.557636586295
ENSG00000063854.12	ENST00000564445.5	0.00900276359738326	60.9029571149124	868.350083531004
ENSG00000063978.15	ENST00000314289.12	0.521303540415336	1.97103817637055	145.453964275919
ENSG00000064012.21	ENST00000490682.5	0.200719382550166	14.9688043894259	125.001110983555
ENSG00000064102.14	ENST00000537336.1	0.350798179487628	15.612648068445	340.96361211011
ENSG00000064115.10	ENST00000343028.8	0.0289385065727292	28.1756133362028	3028.53293956087
ENSG00000064199.6	ENST00000529498.1	0.268650382680874	5.30953762119723	276.828840913294
ENSG00000064201.15	ENST00000381117.1	0.100556090821823	15.1746872284817	23.6340303750414
ENSG00000064313.11	ENST00000526969.1	1.60047943022834	2.2124511794604	154.538292248777
ENSG00000064393.15	ENST00000428878.6	0.194058216530903	6.14399158144485	167.029354126292
ENSG00000064419.13	ENST00000265388.9	0.277126779052589	1.75163688333837	344.186749507099
ENSG00000064489.22	ENST00000354191.8	0.0365351971709353	15.9084392250273	162.580688425814
ENSG00000064490.13	ENST00000540981.5	0.0545410338690253	11.1851340849718	594.781574028539
ENSG00000064547.13	ENST00000592061.1	0.0475945072316344	20.7101866719398	680.20362956478
ENSG00000064601.16	ENST00000191018.9	0.0391060991471573	20.0363378418904	447.119042255839
ENSG00000064607.16	ENST00000337018.10	0.1501760636074	5.30847936512263	330.212524705347
ENSG00000064651.13	ENST00000628403.2	0.114191459342727	2.06667158678777	159.379694367925
ENSG00000064652.10	ENST00000261369.8	0.0134706006737623	101.560146945674	1521.78190113337
ENSG00000064666.14	ENST00000263097.8	0.0259058767510656	64.4059522230965	801.097474485677
ENSG00000064703.11	ENST00000369702.4	0.180763090707354	4.52821073947815	102.056136033221
ENSG00000064726.9	ENST00000261721.8	0.277608507157322	1.76230360741805	331.905431636723
ENSG00000064763.10	ENST00000536681.7	0.0384482742566925	5.60098218762281	1286.23763032794
ENSG00000064933.16	ENST00000441310.6	0.0688141258441895	55.021099252871	912.598793326879
ENSG00000064961.18	ENST00000333651.10	0.00919442656129568	56.3241305451313	833.641584153148
ENSG00000064995.16	ENST00000361288.8	0.184745165289367	16.523121482809	656.476528356211
ENSG00000064999.13	ENST00000360359.4	0.0406402741533947	8.64025496660756	373.479446643165
ENSG00000065000.15	ENST00000355272.10	0.0280639409961073	26.2299592334096	332.29064666774
ENSG00000065029.14	ENST00000486891.5	0.0915823421689944	8.3647019388697	330.190255236569
ENSG00000065060.16	ENST00000192788.5	0.121690522320347	1.98481126730346	329.439941338661
ENSG00000065135.8	ENST00000369851.5	0.734696439903604	0.791053027117914	366.242358842966
ENSG00000065150.18	ENST00000490680.5	0.0838917936326799	2.58181044620863	1154.83860322134
ENSG00000065154.11	ENST00000368845.5	0.435095272789339	1.68884531281855	348.012383245051
ENSG00000065183.15	ENST00000471680.1	0.25289539030005	10.3986657816539	447.15849651711
ENSG00000065243.18	ENST00000316005.11	0.240074010628157	2.6238169947792	222.883824711073
ENSG00000065268.10	ENST00000585809.5	0.0234384729533824	31.8875836973474	771.1001969476
ENSG00000065308.4	ENST00000182527.3	0.0741047436039524	7.49878052075536	217.714710824783
ENSG00000065328.16	ENST00000484800.6	0.23335185109545	1.44035650928212	387.064938817669
ENSG00000065413.16	ENST00000409919.5	0.104571813401872	2.33273784250308	185.210715629557
ENSG00000065427.14	ENST00000302445.7	0.139560063337071	5.37585236831367	659.522823494139
ENSG00000065485.17	ENST00000316218.11	0.133984110005093	1.28145528036883	315.092577121246
ENSG00000065491.8	ENST00000373491.3	0.101000750902325	2.29949739962031	294.534945516295
ENSG00000065526.10	ENST00000375759.7	0.399647392045514	3.46417013001996	201.213882521144
ENSG00000065548.17	ENST00000337859.10	0.64226896366113	1.65942581399684	432.33838906158
ENSG00000065559.14	ENST00000353533.9	0.283124253812393	0.853873820348436	194.154410895454
ENSG00000065613.13	ENST00000335753.8	0.108680402108932	1.68882092595002	488.780662023932
ENSG00000065615.13	ENST00000369679.4	0.170146507050448	6.14125634592371	251.755072127108
ENSG00000065621.14	ENST00000369707.2	0.0420194567573807	9.56196625053765	34.1468946302936
ENSG00000065665.20	ENST00000379020.8	0.0142249835469629	32.7038056959599	1362.35338867313
ENSG00000065802.11	ENST00000463352.5	0.0753589309460439	5.4982969971828	161.710356564929
ENSG00000065833.8	ENST00000369705.3	0.176155786883689	2.13684125433178	405.919782607573
ENSG00000065882.15	ENST00000510573.6	0.06634674933588	20.371655413013	857.265473019312
ENSG00000065883.14	ENST00000611390.1	0.462810244023672	4.34830008542169	135.00376072818
ENSG00000065911.11	ENST00000470592.5	0.356394733025233	7.21899140730122	536.505752151477
ENSG00000065970.8	ENST00000428177.2	0.0477556312500706	5.56307847130298	122.528725918698
ENSG00000065978.17	ENST00000321358.11	0.726213327852286	16.4098843531125	880.682104498001
ENSG00000065989.15	ENST00000380702.6	0.0192297423080418	13.4154556585025	342.275522466977
ENSG00000066027.11	ENST00000261461.6	0.106574900746219	4.1429250111363	453.01257748584
ENSG00000066044.13	ENST00000596459.5	0.363225513746871	7.97575501469905	532.623620936177
ENSG00000066084.12	ENST00000301180.9	0.212375055999489	1.02901571901377	220.554655218881
ENSG00000066117.14	ENST00000547637.1	0.271697535203303	4.96528456560382	207.881980086834
ENSG00000066135.12	ENST00000372396.3	0.140786161333527	4.09239569155451	147.717386766124
ENSG00000066136.19	ENST00000467203.5	0.372280556140009	3.67772243975791	180.640362577015
ENSG00000066279.16	ENST00000367409.8	0.272866052891034	3.15494240537762	163.298360981742
ENSG00000066322.12	ENST00000372458.7	0.0811046223226159	19.0849690004939	411.289601199692
ENSG00000066336.11	ENST00000378538.7	0.0254788681855822	55.8116936569853	489.766458182337
ENSG00000066379.14	ENST00000359374.8	0.0545481535273194	9.8699276059183	580.573832769801
ENSG00000066422.4	ENST00000312938.4	0.170414551589346	1.44909467388566	399.587127195609
ENSG00000066427.21	ENST00000558190.5	0.0453668747046564	5.07109190523074	291.658108702674
ENSG00000066455.12	ENST00000163416.6	0.136878268919097	2.78421286093151	206.131634716325
ENSG00000066557.5	ENST00000370952.3	0.107847830268899	1.75082137707387	611.207761362598
ENSG00000066583.11	ENST00000173527.5	0.236569562454937	1.10925341798261	612.158284114348
ENSG00000066651.17	ENST00000334379.9	0.160022685747108	1.9733039008953	322.957648226503
ENSG00000066654.12	ENST00000381337.6	0.388141026585755	9.50698946266382	183.260134048864
ENSG00000066697.14	ENST00000395067.6	0.0436329114901725	62.7016554018533	573.84379194852
ENSG00000066739.11	ENST00000359933.5	0.018107594642681	21.4612437355321	420.877971607519
ENSG00000066777.8	ENST00000262215.7	0.187864855518301	2.44917100494455	325.733297061336
ENSG00000066855.15	ENST00000424808.6	0.0482481944269077	24.0281925350395	316.773503901945
ENSG00000066923.17	ENST00000422690.5	0.464612261390304	3.04991431779805	270.396581150941
ENSG00000066926.10	ENST00000585747.1	0.128322059338083	15.97108153681	344.649329355111
ENSG00000067057.16	ENST00000381125.8	0.0491847972395645	10.0715255066248	371.767765118896
ENSG00000067064.10	ENST00000381344.7	0.395842955347987	7.46383464274061	386.150245799113
ENSG00000067066.16	ENST00000459786.1	0.115500011500249	13.5571918340319	155.992037457965
ENSG00000067082.14	ENST00000497571.5	0.266177464564578	6.8155481831308	84.5635624122962
ENSG00000067167.7	ENST00000262213.6	0.113658120963493	3.9545082185724	524.830382294009
ENSG00000067177.14	ENST00000373539.3	0.105618596440532	1.41940196788604	268.880801528147
ENSG00000067182.7	ENST00000162749.6	0.0481980538882621	8.64600036176419	195.218075165704
ENSG00000067208.14	ENST00000474806.1	0.926381134845321	0.599928098424232	71.4158338931134
ENSG00000067225.17	ENST00000335181.9	0.774605092283265	4.75229960279343	294.081792372848
ENSG00000067248.9	ENST00000251636.9	0.175472200471808	4.07079460268206	295.336715880835
ENSG00000067334.13	ENST00000359208.6	0.727209367573573	1.22022352070022	120.096625211799
ENSG00000067365.14	ENST00000163678.11	0.111585040850466	5.18888963271621	113.581463278079
ENSG00000067369.13	ENST00000572085.5	0.0232133096321866	18.8709096179526	539.119705163264
ENSG00000067533.5	ENST00000366932.3	0.423048287489062	1.51924488108661	206.313033914016
ENSG00000067560.10	ENST00000418115.5	0.07885674310463	47.0596824471606	656.452911356014
ENSG00000067596.10	ENST00000262415.7	0.169113621718815	1.32448486773274	117.683930036038
ENSG00000067606.15	ENST00000378567.7	0.094742958253583	5.5352431992109	437.963524000286
ENSG00000067704.9	ENST00000366922.2	0.0660427092365468	4.26753088241035	1031.30685788138
ENSG00000067829.18	ENST00000217901.9	0.0399234381775628	22.9278381542161	842.236280049388
ENSG00000067900.7	ENST00000635540.1	0.0327304428166422	4.87660763930333	651.95610596867
ENSG00000067955.13	ENST00000561924.6	0.107224059704843	17.9364701646465	361.556874774496
ENSG00000068001.13	ENST00000395139.7	0.0317942664191981	7.35450247872194	148.720997572162
ENSG00000068024.16	ENST00000544989.1	0.0234087400804113	18.9243273371976	187.9263686334
ENSG00000068028.17	ENST00000327761.7	0.0985343311527938	3.73967639388044	122.889864266252
ENSG00000068078.17	ENST00000440486.6	0.0137107936494211	11.2485976171253	304.968666718297
ENSG00000068079.7	ENST00000415816.6	0.00541133682756172	394.191540404419	1677.74851747919
ENSG00000068097.14	ENST00000184956.10	0.0430413913012998	5.29821243926956	284.622980824731
ENSG00000068120.14	ENST00000393818.2	0.0419931772881774	19.802482511022	474.583477478964
ENSG00000068305.17	ENST00000558856.5	1.33699505639748	4.6505469840553	80.136530544177
ENSG00000068308.13	ENST00000610466.4	0.0673689623449326	19.7858439188678	317.187101937999
ENSG00000068323.16	ENST00000315869.7	0.0350294185253656	7.27515965579838	404.110244113691
ENSG00000068354.15	ENST00000376771.8	0.0449752732912186	17.7186385198998	140.089817218958
ENSG00000068366.19	ENST00000348502.10	0.0435505997276299	404.282793314842	2415.84850984918
ENSG00000068383.18	ENST00000368594.7	0.0344855298093268	6.41535474471256	207.298387335266
ENSG00000068394.10	ENST00000156109.6	0.050262070422882	5.27268388862528	344.996378254995
ENSG00000068400.13	ENST00000376423.8	0.0212637087303157	20.9195074001326	821.643351720823
ENSG00000068438.14	ENST00000348411.2	0.0140107823913908	71.5934790437991	1319.05082896397
ENSG00000068489.12	ENST00000262293.8	0.223204358466335	2.6584421412736	368.439658395981
ENSG00000068650.18	ENST00000375630.6	0.0771838257631177	5.98408680029727	330.885555202177
ENSG00000068654.15	ENST00000492034.1	0.222908100673722	5.10496633044861	125.871800660871
ENSG00000068697.6	ENST00000175091.4	0.177594108172775	3.3256164250588	280.761225156505
ENSG00000068724.15	ENST00000394850.6	0.0257219342344887	8.53041244580901	230.522214942728
ENSG00000068745.14	ENST00000328631.9	0.106224766693635	7.04151038684529	115.944252534692
ENSG00000068784.12	ENST00000263736.4	0.272238412500269	0.901746597141404	117.394915778933
ENSG00000068796.16	ENST00000401507.7	0.117587231821327	4.64161280846304	833.246099846621
ENSG00000068878.14	ENST00000404125.5	0.38485857733196	1.5252550656315	325.842592350031
ENSG00000068903.19	ENST00000392081.6	0.0109368705308689	91.0024033677981	5427.14709404253
ENSG00000068912.13	ENST00000185150.8	0.0722558664456345	4.76050022847858	453.10108770879
ENSG00000068971.13	ENST00000164133.6	0.0145340746920562	22.7871645559123	603.258415814905
ENSG00000068976.13	ENST00000164139.3	0.0548902637361142	10.933439312757	59.7590828899678
ENSG00000069011.15	ENST00000506438.5	0.282999704285845	16.6318408497182	277.742095326531
ENSG00000069020.18	ENST00000436277.5	0.254277939185714	3.63593516025305	79.026535151514
ENSG00000069248.11	ENST00000261396.5	0.307828214554514	1.93173030146253	195.100609853412
ENSG00000069275.12	ENST00000367142.4	0.501002336546144	2.34422326231036	831.301422505606
ENSG00000069329.15	ENST00000562420.1	0.111889540273024	78.6292339509168	400.222059120526
ENSG00000069345.11	ENST00000317089.9	0.191955103051971	2.50904239532697	185.419350874414
ENSG00000069399.12	ENST00000474300.1	0.0885179465753137	14.2496427145807	118.174697975493
ENSG00000069482.6	ENST00000265643.3	0.0479153566774919	93.3858320662596	1048.35577223489
ENSG00000069509.5	ENST00000378045.4	0.0968508774016638	3.86485098528376	270.572922420946
ENSG00000069702.10	ENST00000468996.2	0.178088125517471	2.87148427135707	316.007957835627
ENSG00000069849.10	ENST00000286371.7	0.180695025711143	4.66289477461185	489.912399874748
ENSG00000069956.11	ENST00000261845.6	0.326222906574891	2.00384426542379	286.623226819121
ENSG00000069974.15	ENST00000569493.5	0.0863281464875844	42.9474917840006	963.199358097982
ENSG00000070010.18	ENST00000399523.5	0.817742187712688	4.2083685834029	178.429100925934
ENSG00000070018.8	ENST00000543091.1	0.268455731859995	0.999928244546168	291.995614816138
ENSG00000070047.11	ENST00000264555.9	0.0764788155881057	10.9406183618771	163.431619790112
ENSG00000070061.14	ENST00000537196.1	0.150941399002818	2.1140216925507	440.581948849722
ENSG00000070081.15	ENST00000622082.4	0.109382364744065	256.621915259248	1403.07329485811
ENSG00000070182.17	ENST00000389721.9	0.055070885381864	7.29206689620047	432.303720129513
ENSG00000070190.12	ENST00000512369.1	0.116000587838388	1.42139328209765	143.128842135483
ENSG00000070214.15	ENST00000374720.7	0.103173249169395	3.10478823655491	544.771558685124
ENSG00000070366.13	ENST00000263073.10	0.0501040935072571	4.34622623220335	161.686146212595
ENSG00000070367.15	ENST00000340918.11	0.0463310329711037	5.18799775109605	515.446647611622
ENSG00000070371.15	ENST00000458188.2	0.0572229357753457	5.88815777488701	232.795438108166
ENSG00000070413.18	ENST00000263196.11	0.0799778618458073	7.92625278920249	314.026270761194
ENSG00000070423.17	ENST00000292363.9	0.0265351220716572	24.2298836302306	273.985996583017
ENSG00000070444.14	ENST00000174618.4	0.0824715563418116	9.8338105021781	88.5977270168686
ENSG00000070476.14	ENST00000336332.5	0.0605581700885344	6.44201509397875	166.671136790435
ENSG00000070495.14	ENST00000397625.8	0.222970617387564	7.41239296354005	160.257121725312
ENSG00000070501.11	ENST00000265421.8	0.196805743224346	3.26651038352378	341.572635543292
ENSG00000070526.14	ENST00000590878.1	0.2707402087042	2.23783372512527	201.50691082151
ENSG00000070610.14	ENST00000378103.7	0.0774266486664684	10.2182768731156	264.959505291948
ENSG00000070614.14	ENST00000523767.5	0.051117409656454	16.1333639082837	256.70998388778
ENSG00000070669.16	ENST00000394308.7	0.0507740772433053	18.7213396244868	1434.4884013886
ENSG00000070718.11	ENST00000521280.5	0.0755212076150879	3.62763147058725	512.070838868754
ENSG00000070756.13	ENST00000519004.5	0.413787157458402	29.786450911914	1099.37317716201
ENSG00000070759.16	ENST00000372086.3	0.0463655756178851	4.20572599327779	436.253313663333
ENSG00000070761.7	ENST00000262498.7	0.160373908636424	4.26454509712488	174.518232875282
ENSG00000070770.8	ENST00000262506.7	0.535675933890547	2.6733331102214	365.790651908927
ENSG00000070778.12	ENST00000536337.5	0.0310591912079219	4.48241486118607	72.1413608527546
ENSG00000070785.16	ENST00000372182.6	0.0328530091853798	149.812583602813	803.97029117768
ENSG00000070814.17	ENST00000445265.6	0.0440103485514572	9.22163709483121	482.097011935973
ENSG00000070831.15	ENST00000315554.12	0.818395894944476	1.61765306986308	339.500124380679
ENSG00000070882.12	ENST00000461835.1	0.172437196064481	3.8998271204855	313.992055373029
ENSG00000070950.9	ENST00000264926.6	0.12857722323246	3.97587843474902	418.658954166087
ENSG00000070961.15	ENST00000428670.7	0.250226300117159	3.35697395457949	306.837707508986
ENSG00000071054.16	ENST00000347699.8	0.379486167554678	1.53180438472005	388.887926943608
ENSG00000071082.10	ENST00000409320.7	1.94081799020531	3.38332158848808	404.834099065136
ENSG00000071127.16	ENST00000499869.6	0.275416638228643	6.39551372257843	229.55587568187
ENSG00000071189.21	ENST00000444712.5	0.145008142504674	2.34747472832369	291.913120654925
ENSG00000071243.15	ENST00000427726.5	0.495926274993987	1.25345361421159	77.2034421427663
ENSG00000071462.11	ENST00000265758.6	0.0446454634127056	30.5330602586433	941.314546750212
ENSG00000071537.13	ENST00000557372.1	0.247448982648233	4.76683592702642	282.282577236312
ENSG00000071539.13	ENST00000166345.7	0.046987056790577	8.5415525759606	359.671017437202
ENSG00000071553.16	ENST00000369762.6	0.0126288061661673	43.8014832388142	1157.13354669504
ENSG00000071564.14	ENST00000587235.5	0.0246961179882671	39.9249596304573	582.619725366204
ENSG00000071575.11	ENST00000155926.8	0.475327664521754	3.98805471801869	373.321576617606
ENSG00000071626.16	ENST00000233078.8	0.0764026115042351	23.3333682533831	658.053690114752
ENSG00000071655.17	ENST00000592361.2	0.0837313388812376	14.6386217692704	351.857802580754
ENSG00000071794.15	ENST00000481663.1	0.110575765366063	11.7490323105941	239.580272321544
ENSG00000071859.14	ENST00000393600.7	0.0213074720528001	47.2149408217781	598.652121052583
ENSG00000071889.16	ENST00000447601.6	0.0158086206707919	35.2255227741375	2073.44327173555
ENSG00000071894.14	ENST00000616140.1	0.0185704920701686	51.3242188323655	944.43440096089
ENSG00000071909.18	ENST00000409940.6	0.0538525081394229	2.80428144509679	232.225366192361
ENSG00000071994.10	ENST00000392090.6	0.158021806369846	8.54584052580447	1173.61033052601
ENSG00000072042.12	ENST00000381346.8	0.0164618353370274	41.1996051195548	1488.43225361017
ENSG00000072062.13	ENST00000308677.8	0.02864956586293	13.1907124364347	516.077331391387
ENSG00000072071.16	ENST00000361434.7	0.0358377571378757	12.9240286817928	329.263673865162
ENSG00000072110.13	ENST00000193403.10	0.0649848038354845	11.2108989231881	327.420278818279
ENSG00000072121.15	ENST00000557204.1	0.373474180755821	3.89901926980884	60.7789275892913
ENSG00000072134.15	ENST00000583197.5	0.0998390987900451	5.85928875396423	309.446620926554
ENSG00000072182.12	ENST00000347842.7	0.0500293856470736	27.3142932487415	198.050694509718
ENSG00000072274.12	ENST00000464011.1	3.61616457704426	5.00684308475157	259.695099313984
ENSG00000072310.16	ENST00000476994.1	0.41779523352745	6.09313123244438	154.504859037551
ENSG00000072364.12	ENST00000378595.7	0.58772526568662	1.74454929326299	121.6228796127
ENSG00000072401.14	ENST00000373910.8	0.20865428351831	0.673298260677278	424.615253395873
ENSG00000072415.8	ENST00000261681.8	0.131298234022411	1.32488424671444	188.624358126238
ENSG00000072422.16	ENST00000357917.4	0.0419933209573133	4.35478973387989	332.096647603386
ENSG00000072501.17	ENST00000428014.1	0.349374303811529	7.00829339374573	448.678771475563
ENSG00000072506.12	ENST00000168216.10	0.0136738328315803	25.3397150491034	1095.60623028368
ENSG00000072518.20	ENST00000408948.7	0.0488452139405479	8.42421166652641	184.295006733336
ENSG00000072571.19	ENST00000432118.6	0.232216947188624	1.90265481516575	348.588271171816
ENSG00000072609.17	ENST00000432561.6	0.0856921757134209	8.22862306779586	307.557307520137
ENSG00000072736.18	ENST00000575270.5	0.737912844686638	2.24545088103193	221.803928743444
ENSG00000072778.19	ENST00000583848.5	0.0450581015276544	67.2549087052897	1170.07259897636
ENSG00000072786.12	ENST00000176763.9	0.0400303898220929	7.17487103612455	263.862784820075
ENSG00000072803.17	ENST00000393802.6	0.0672638690366798	5.55155642225906	263.588144418981
ENSG00000072849.10	ENST00000573547.1	0.203462445764967	2.50860616176967	192.425223670179
ENSG00000072864.12	ENST00000396354.5	0.107785846224491	2.81536394827559	110.409934010931
ENSG00000072958.8	ENST00000589991.1	0.0172838788291233	34.8188181208221	588.71837728752
ENSG00000073008.14	ENST00000425690.7	0.0555243876523443	17.8100516352657	415.260058293852
ENSG00000073050.11	ENST00000543982.5	0.0288221707886464	21.2458863341993	551.07149153457
ENSG00000073060.15	ENST00000545493.1	0.145872102584363	19.7966959814623	647.6365273189
ENSG00000073111.13	ENST00000474964.5	0.156155696731707	3.35872973842478	276.683341227656
ENSG00000073169.13	ENST00000380903.6	0.023357735526265	49.5552573322838	1868.72730172618
ENSG00000073417.14	ENST00000558543.5	0.133373130264067	4.34625619357015	328.944562632999
ENSG00000073536.17	ENST00000589367.5	0.0765156922732716	3.38424350368288	393.478984475415
ENSG00000073578.16	ENST00000264932.10	0.186453442570363	6.1229761132695	385.350726778021
ENSG00000073584.18	ENST00000578044.5	0.422280483097232	2.35106193335627	454.851985088759
ENSG00000073605.18	ENST00000477054.6	0.0408720574157039	14.9316692911945	406.517015143132
ENSG00000073614.11	ENST00000536014.5	0.590710229935394	3.03593281451582	172.195433536837
ENSG00000073792.15	ENST00000382199.6	0.0741538460967326	9.39365278632385	951.106629040775
ENSG00000073849.14	ENST00000169298.7	0.0604675450859187	3.77260473780923	496.113024273006
ENSG00000073921.17	ENST00000528398.5	0.119633701660642	4.90605042341798	858.624945883725
ENSG00000073969.18	ENST00000398238.8	0.126813065974475	2.14757327230881	301.920949492466
ENSG00000074054.17	ENST00000452274.6	0.239692132604444	1.88208744484567	150.578776529487
ENSG00000074071.13	ENST00000397375.6	0.0828870926451556	81.6437515756957	615.569993694364
ENSG00000074201.8	ENST00000528364.1	0.267116454589	1.27219118117585	719.793906451868
ENSG00000074219.13	ENST00000311227.6	0.0292461145495927	112.990451666097	515.000419797572
ENSG00000074266.17	ENST00000528180.5	0.38347114293346	1.50326158884893	179.660316196278
ENSG00000074319.12	ENST00000543054.5	0.373958750790091	1.00199763711189	235.598116801766
ENSG00000074356.16	ENST00000389005.5	0.0885438350358318	2.67189863646419	431.651916470242
ENSG00000074370.17	ENST00000397041.7	0.0502060826183834	2.24402503254514	383.367944699697
ENSG00000074582.12	ENST00000465706.1	0.0729520141504832	68.2720645094426	548.810106937164
ENSG00000074603.18	ENST00000341861.9	0.296504800229394	1.48922980648895	90.6683094585747
ENSG00000074660.15	ENST00000263071.8	0.0801745363414491	17.9641713883106	86.3334879437931
ENSG00000074695.5	ENST00000251047.5	0.130473713371921	13.3177572115073	1637.86941345303
ENSG00000074696.12	ENST00000261875.9	0.121152282074477	3.78601831197057	871.967191914557
ENSG00000074755.14	ENST00000572699.1	0.412764010252972	2.06531437812338	95.4689905961997
ENSG00000074800.13	ENST00000234590.8	0.451780556494055	7.04132952958489	698.596976234824
ENSG00000074842.7	ENST00000262947.7	0.0818079646975059	5.27959490486459	219.124722181199
ENSG00000074935.13	ENST00000368657.7	0.130674300593357	1.76996196345119	310.513352891828
ENSG00000074966.10	ENST00000506073.1	0.439099885858679	1.13108560239332	61.1628216526096
ENSG00000075089.9	ENST00000550813.5	0.115620876054371	2.86562845409286	256.377843735259
ENSG00000075131.9	ENST00000562124.5	0.376058617258924	1.03073446377795	272.931337463435
ENSG00000075142.13	ENST00000394641.7	0.0611959568238554	29.9228378174107	1356.71065152829
ENSG00000075151.20	ENST00000438975.5	0.341965379959989	4.09387836081687	225.841930100814
ENSG00000075188.8	ENST00000251074.5	0.217791608576199	2.19669274584058	368.842847454926
ENSG00000075218.18	ENST00000454366.1	0.0884884225577147	5.96895103052487	192.954914050035
ENSG00000075234.16	ENST00000381031.7	0.0265273128278369	12.0759616831807	303.281156210559
ENSG00000075239.13	ENST00000528370.1	0.191457990061007	4.88459927522042	911.351512511002
ENSG00000075292.18	ENST00000464375.5	0.699790463340114	3.46398782594412	282.877358352544
ENSG00000075303.12	ENST00000341119.9	0.0705417245365852	5.0884664119416	587.778600093446
ENSG00000075336.11	ENST00000577952.1	0.386722443726218	5.01557747766011	336.30909236115
ENSG00000075340.22	ENST00000407644.6	0.0563337501377054	3.73110452680975	882.50156945747
ENSG00000075399.12	ENST00000561976.5	0.0195655536024334	41.8476463505358	258.323928181778
ENSG00000075407.17	ENST00000361085.9	0.0454760586929456	15.6599656987673	350.522301407586
ENSG00000075413.17	ENST00000553942.5	0.141034263587483	7.75800782677614	434.438983885939
ENSG00000075415.12	ENST00000552981.5	0.230621680556512	9.59328810466359	463.762876324269
ENSG00000075420.12	ENST00000443501.1	0.243361051605729	5.86656764085239	61.8224236786486
ENSG00000075426.11	ENST00000264716.8	0.0602662541744096	4.82435141934518	71.3653497265668
ENSG00000075539.13	ENST00000502520.5	0.0404350304849802	6.68136398118478	195.97219102845
ENSG00000075568.16	ENST00000186436.9	0.0822179975675744	3.91036226155985	285.317705001737
ENSG00000075618.17	ENST00000382361.7	0.176556162108933	18.5794139549804	230.159685537746
ENSG00000075624.13	ENST00000331789.9	0.527670627246846	14.5496181441577	502.289783626634
ENSG00000075643.5	ENST00000261326.5	0.0667590742738184	3.10546824416814	621.31984654271
ENSG00000075702.16	ENST00000401500.6	0.0953611281670652	8.1708075192785	146.276590310033
ENSG00000075711.20	ENST00000392382.6	0.166020238523023	2.33969961146477	233.343376533401
ENSG00000075785.12	ENST00000485280.1	1.87200201829776	0.244915507881713	655.156022274276
ENSG00000075790.10	ENST00000486326.5	0.0936263086351446	6.16553138092167	432.764440042837
ENSG00000075856.11	ENST00000552221.1	0.117480833277507	12.833176753768	201.401345594729
ENSG00000075914.12	ENST00000265564.7	0.145831244063967	4.60462866816068	372.211833380183
ENSG00000075945.12	ENST00000361580.6	0.17063167403905	1.99998830628726	355.35665059749
ENSG00000075975.15	ENST00000170447.11	0.112527195589803	3.63592542535645	285.734649524862
ENSG00000076003.4	ENST00000264156.2	0.220579295534596	2.2650561740302	581.581827214886
ENSG00000076043.9	ENST00000265881.9	0.104287870566293	10.5413758673653	1300.669390866
ENSG00000076053.10	ENST00000544582.1	0.14093635296154	6.25385901432399	110.045827007526
ENSG00000076067.11	ENST00000262031.9	0.118467421156737	1.1564548489084	536.729388436087
ENSG00000076201.14	ENST00000265562.4	0.0202180386644179	24.2794665245867	439.499075428071
ENSG00000076242.14	ENST00000231790.6	0.361520521861058	1.65732806317893	224.866778995624
ENSG00000076248.10	ENST00000242576.6	0.265144936027353	2.11242626525587	252.005589905167
ENSG00000076321.10	ENST00000209884.4	0.226909615967053	2.61165781740378	137.183977172706
ENSG00000076382.16	ENST00000321765.9	0.104002103615693	16.5760733721532	380.184835682548
ENSG00000076513.16	ENST00000261739.8	0.148850670836088	2.66594751482038	307.928979366088
ENSG00000076604.14	ENST00000262395.9	0.0661574478799024	22.1842572827528	306.165314303854
ENSG00000076650.6	ENST00000170564.6	0.291048291123741	0.774540634801468	97.5987852951169
ENSG00000076662.9	ENST00000592439.1	0.0168644745462353	79.0959822734369	705.912657758153
ENSG00000076685.18	ENST00000467380.1	0.327897614424762	3.48360319430985	857.210608662063
ENSG00000076864.19	ENST00000317967.11	0.042191078456799	11.3605149404601	276.552140312586
ENSG00000076924.11	ENST00000358368.4	0.0259985362544113	20.9848992907339	415.191089314696
ENSG00000076944.14	ENST00000221283.9	0.0196618770877419	46.1922186157274	1257.87169327004
ENSG00000076984.17	ENST00000397979.3	0.023803273001864	17.8546959310988	286.318206806788
ENSG00000077044.9	ENST00000264057.6	0.0305153558723356	7.74404264282869	330.647479729434
ENSG00000077097.13	ENST00000435706.6	0.124376922576418	5.74826979182395	616.029395796806
ENSG00000077147.14	ENST00000371142.8	0.292765518580842	2.47894245437057	419.468327086544
ENSG00000077150.17	ENST00000189444.10	0.0157423354472564	24.1259235506872	619.587881215624
ENSG00000077152.9	ENST00000367274.8	0.213411545455426	3.26541592242682	424.12098188253
ENSG00000077157.21	ENST00000434615.2	1.11388386132301	0.533618640795812	82.8051255072884
ENSG00000077232.16	ENST00000616986.4	0.106544068783481	4.61784520649723	584.061330742681
ENSG00000077235.17	ENST00000561623.5	0.0469935143863397	8.05402392858146	318.45106402221
ENSG00000077254.14	ENST00000524536.5	0.119908111476828	3.41890203251374	355.090036606043
ENSG00000077312.8	ENST00000243563.7	0.185338761157	4.07879738438362	265.717790345805
ENSG00000077348.8	ENST00000221233.8	0.0912634819175717	8.10749534319141	947.21822973546
ENSG00000077380.15	ENST00000409197.5	0.171533259530806	2.94156040364714	540.224790303672
ENSG00000077454.15	ENST00000310300.10	0.0223613453550458	44.0022045589758	432.55257018064
ENSG00000077458.12	ENST00000535919.1	1.25263341760976	0.554653269342134	149.522863238629
ENSG00000077463.14	ENST00000337491.6	0.00928504299499783	58.6195808606087	745.414224418705
ENSG00000077514.8	ENST00000263681.6	0.212810542767838	1.40470690385094	275.61545073939
ENSG00000077549.17	ENST00000375144.5	0.133702834965039	15.7230718066298	663.325694017486
ENSG00000077684.15	ENST00000226319.10	0.131928141699946	2.67985604949723	175.591117708201
ENSG00000077713.18	ENST00000217909.7	0.112859935602038	34.0108454872217	749.412686364239
ENSG00000077721.15	ENST00000371558.6	0.117165948763547	28.6010994587579	410.979288289039
ENSG00000077782.19	ENST00000531196.5	0.0211764946996751	20.235604786307	250.12679742554
ENSG00000078043.15	ENST00000398654.7	0.142317341070949	4.7502473626899	558.578387438127
ENSG00000078061.12	ENST00000377045.8	0.0538925918998911	22.8761546903427	581.458545438505
ENSG00000078070.11	ENST00000265594.8	0.0438048299966788	3.6594141285319	605.378685791586
ENSG00000078124.11	ENST00000278544.9	0.149484373048016	5.11073728097929	570.912919436031
ENSG00000078140.13	ENST00000510934.5	0.35285517297074	4.48218771243346	502.708117873417
ENSG00000078142.11	ENST00000589550.1	0.199338274915269	2.48119742125895	103.037179537725
ENSG00000078177.13	ENST00000513269.1	0.0648563891643607	3.50559430828491	321.872478088439
ENSG00000078246.15	ENST00000448120.6	0.0496978028487589	38.2338515669251	393.60369080863
ENSG00000078269.13	ENST00000355585.8	0.166469467469221	4.2409851376875	91.198438793305
ENSG00000078304.19	ENST00000445439.7	0.112283068375199	3.93894763098231	518.264251484484
ENSG00000078319.8	ENST00000431037.1	0.218247102972763	0.741231722236249	425.859771069096
ENSG00000078369.17	ENST00000437146.1	0.122730715653748	10.7017878663108	417.751449376454
ENSG00000078403.16	ENST00000307729.11	0.0910231993123229	4.79755338319428	262.114773110515
ENSG00000078487.17	ENST00000464510.5	0.128726420466318	1.62889270343424	145.584165315223
ENSG00000078596.10	ENST00000373298.6	0.0134351193594389	110.322184637129	932.516959108497
ENSG00000078618.19	ENST00000352171.11	0.0835603395953477	9.28878159583317	910.386629638372
ENSG00000078668.13	ENST00000022615.8	0.103889083676352	4.84248562230942	766.336284591117
ENSG00000078674.17	ENST00000519253.5	0.420866277502339	2.18177251437444	445.764754881358
ENSG00000078687.16	ENST00000588847.5	0.0781137615610877	3.85029575130225	94.2972382945405
ENSG00000078699.21	ENST00000342704.10	0.0314445155419527	14.5833044548069	270.645580448183
ENSG00000078747.12	ENST00000262650.10	0.46740110934155	1.28844981676587	118.944702688865
ENSG00000078804.12	ENST00000374810.7	0.14736637691075	8.14534075077601	169.622992920891
ENSG00000078808.16	ENST00000360001.10	0.0385401432121241	20.6329916876289	484.339153475956
ENSG00000078902.15	ENST00000527085.1	0.261230516505536	32.7592356126069	540.892132536274
ENSG00000078967.12	ENST00000454428.5	0.025132527488161	15.3765891134239	563.81427351191
ENSG00000079134.11	ENST00000261600.10	0.0873563324431419	6.01194079312732	355.802474954571
ENSG00000079246.15	ENST00000392132.6	0.609320005673548	1.7614002945662	523.917329747445
ENSG00000079277.19	ENST00000496619.5	0.0730139900553396	5.38032451718107	251.24626062251
ENSG00000079313.11	ENST00000170168.8	0.0344105480141745	28.6591498102606	202.036750472839
ENSG00000079332.14	ENST00000373241.8	0.102542638286045	6.88882054715699	345.598216666711
ENSG00000079335.18	ENST00000336454.3	0.199380458688608	2.04815701103982	188.319548814076
ENSG00000079387.13	ENST00000448372.5	0.252190622724096	1.23730299322208	191.613634110878
ENSG00000079393.20	ENST00000479884.6	0.0263805361767011	54.393481278892	1125.64892224321
ENSG00000079432.7	ENST00000571942.2	0.0568629494541526	13.3853067348728	138.764372047274
ENSG00000079459.12	ENST00000443614.6	0.647380840300695	6.84269631910511	568.186038852322
ENSG00000079462.7	ENST00000262890.7	0.0213096301123923	33.368131729375	1193.87487315339
ENSG00000079482.12	ENST00000355520.5	0.08213043754803	28.9690566270258	228.969109901504
ENSG00000079616.12	ENST00000160827.8	0.0903355602052688	13.8092315580419	326.64761842364
ENSG00000079691.17	ENST00000329474.6	0.09057682796294	3.65643921189983	146.962616844964
ENSG00000079785.14	ENST00000233084.7	0.232341286255563	2.91117479893818	340.104553482047
ENSG00000079805.16	ENST00000585892.5	0.0619960063540342	13.6660099278501	618.550173515699
ENSG00000079819.16	ENST00000628542.2	0.284526888962268	1.71624256959474	951.555618222427
ENSG00000079950.13	ENST00000367937.4	0.0414439331671877	8.7583434873275	490.302974072563
ENSG00000079999.13	ENST00000393623.6	0.0617492002540849	7.71101795432836	135.685804461983
ENSG00000080031.9	ENST00000588370.5	0.112304448559886	2.76469086403121	85.0797904893081
ENSG00000080345.17	ENST00000428287.6	0.321429108937085	2.00502489856855	228.188156550119
ENSG00000080371.5	ENST00000358546.3	0.176323390706209	2.83916412350398	256.508040310061
ENSG00000080603.16	ENST00000395059.6	0.302059685738196	4.68170184995311	124.744138184019
ENSG00000080608.9	ENST00000397885.2	0.33616422335965	0.852927663616157	241.620360929298
ENSG00000080802.18	ENST00000361528.8	0.444585827542335	2.33139723361495	151.653859191941
ENSG00000080815.18	ENST00000554995.1	0.883085525650917	2.65368003167402	180.887589180108
ENSG00000080819.6	ENST00000515041.1	0.123486561232771	2.90386734164763	615.572478099504
ENSG00000080822.16	ENST00000341181.10	0.0574790102939107	38.4916019784006	1062.45852034458
ENSG00000080824.18	ENST00000216281.12	0.170694455164132	56.1775310068331	937.211180647992
ENSG00000080839.11	ENST00000344359.7	0.196297099411323	1.04340325034684	104.127009467791
ENSG00000080845.17	ENST00000340491.8	0.0305249920305129	18.1562009767318	867.286906602949
ENSG00000080986.12	ENST00000261597.8	0.411648989825608	1.26782231205712	194.793226765055
ENSG00000081014.10	ENST00000261842.9	0.0936677407805829	1.5912802741857	139.843351501624
ENSG00000081019.13	ENST00000615321.1	0.269670271420897	1.78352477048104	75.1971544329189
ENSG00000081026.18	ENST00000307546.13	0.109853570937227	2.04236287371304	111.696880925914
ENSG00000081041.8	ENST00000508487.2	0.389602183744811	0.890793374106507	52.8474284387651
ENSG00000081087.14	ENST00000472669.5	0.0936223088682998	2.93008686075449	623.240139444092
ENSG00000081148.11	ENST00000193391.7	0.229937824367912	1.35899609560624	40.5956203744752
ENSG00000081154.11	ENST00000265260.7	0.132430692640164	23.5344251191078	1634.85637556985
ENSG00000081181.7	ENST00000261783.3	0.457501548474938	0.82416405562382	1506.96135063328
ENSG00000081189.13	ENST00000508569.5	0.316370518987239	2.02798780488411	149.122600258776
ENSG00000081237.18	ENST00000348564.10	0.0632574153516129	2.90598489241	1029.2912954497
ENSG00000081307.12	ENST00000464101.2	0.0928342171825042	15.1517791906011	474.819812588282
ENSG00000081320.10	ENST00000263955.8	0.353156526045829	1.19222614580467	135.636203498241
ENSG00000081386.12	ENST00000223428.8	0.225292047003192	2.15497177921099	110.639922167516
ENSG00000081692.12	ENST00000480590.1	0.0999172248442591	11.661079428406	241.755278833477
ENSG00000081721.11	ENST00000464004.2	0.131982932482531	2.4405126307022	153.56724486237
ENSG00000081791.8	ENST00000508751.1	0.0452980715485536	6.8322976628054	277.25560045121
ENSG00000081870.11	ENST00000194214.9	0.102094004869311	6.91659132370037	496.739359464886
ENSG00000081913.13	ENST00000262719.9	0.281258013662474	1.04679268560844	101.113141540965
ENSG00000082014.16	ENST00000470588.1	0.0331032423152421	11.1146476810085	191.724566959248
ENSG00000082068.8	ENST00000504564.1	0.273297832369227	1.84150871343299	95.8783403584133
ENSG00000082153.17	ENST00000409226.5	0.587307012887103	1.4517912686382	283.544876173923
ENSG00000082196.20	ENST00000508434.1	0.0801324273618646	2.81002429620061	78.9220779229604
ENSG00000082212.11	ENST00000585680.1	0.0129009579523791	210.321651751561	1192.25387754366
ENSG00000082213.17	ENST00000517780.1	0.215677866220185	2.88645858434549	440.394315275698
ENSG00000082258.12	ENST00000452839.5	0.284844270810765	4.38017251095524	140.403180913799
ENSG00000082269.16	ENST00000425415.2	0.0226168251212269	35.6655951555325	228.965589890424
ENSG00000082397.16	ENST00000545076.5	0.0919689388406567	2.27778333433188	485.58806158901
ENSG00000082512.14	ENST00000367004.3	0.139167052360396	5.60382977564032	261.565312629481
ENSG00000082515.16	ENST00000614620.1	0.117951181107505	4.69870462482285	365.361429202608
ENSG00000082516.8	ENST00000285873.7	0.193627481889161	1.05364798618184	310.137248983609
ENSG00000082641.15	ENST00000362042.7	0.164814446629977	6.26701176371403	454.828158664894
ENSG00000082701.14	ENST00000316626.5	0.212312903564192	2.25785247664879	151.541129762584
ENSG00000082781.11	ENST00000461306.1	0.0289651027497607	7.77803263574684	279.114272763106
ENSG00000082805.19	ENST00000538971.6	0.164747441885622	1.83313283238391	67.8896077155205
ENSG00000082898.16	ENST00000401558.6	0.23445847687669	4.10052745388438	590.913743534505
ENSG00000082996.19	ENST00000474348.5	0.0862043633349042	25.705268632778	294.776062176847
ENSG00000083093.9	ENST00000261584.8	0.203586528171974	1.04313760805105	90.1125391641576
ENSG00000083097.14	ENST00000604380.1	0.104748593252446	3.21085235635489	210.934086157992
ENSG00000083099.10	ENST00000517396.5	0.166982162456831	2.75811977670255	149.168158988994
ENSG00000083168.9	ENST00000265713.6	0.394814184466052	0.928418742206359	135.809177833219
ENSG00000083223.17	ENST00000375963.7	0.193354018495913	1.74483936582489	142.205656554417
ENSG00000083312.17	ENST00000513944.5	0.757631686953522	2.0538192796256	131.696706965008
ENSG00000083444.16	ENST00000196061.4	0.0126467309449982	42.3337732686625	971.038097585139
ENSG00000083457.11	ENST00000572179.5	0.0286957233394075	14.4168735474545	784.785877304516
ENSG00000083520.14	ENST00000490646.1	0.965317360181768	0.641480315766647	186.148284651337
ENSG00000083535.15	ENST00000617689.4	0.135487565393653	1.2685410887018	121.681135144194
ENSG00000083544.13	ENST00000535286.5	0.0709042696139469	2.94868436254395	485.692430079662
ENSG00000083635.7	ENST00000379161.4	0.538579501248557	0.532752082364556	135.551813818931
ENSG00000083642.18	ENST00000447833.1	0.156469371832269	60.3265201597746	228.770047129719
ENSG00000083750.12	ENST00000374941.8	0.0700214596976777	2.97304616157634	167.543302383194
ENSG00000083807.9	ENST00000594786.1	0.0174630199942134	28.9760584784644	1179.67515102225
ENSG00000083812.11	ENST00000535298.5	0.0276014598391999	9.94348015306278	34.1861679428522
ENSG00000083814.12	ENST00000600125.5	0.0167289178923809	10.3169494885531	94.0938680813249
ENSG00000083817.8	ENST00000196489.3	0.0304018813307786	4.73523505960233	42.6857558199258
ENSG00000083828.15	ENST00000598885.5	0.357675507743293	8.04911094432918	67.5145103723534
ENSG00000083845.8	ENST00000196551.7	0.126765301616546	52.5118522431698	773.922160432387
ENSG00000083896.12	ENST00000355665.7	0.270316645835066	3.83364549392675	271.576781285648
ENSG00000083937.8	ENST00000263780.8	0.179338521708598	1.45734022706983	405.458617422751
ENSG00000084070.11	ENST00000372718.7	0.0633317309318592	4.83623337386608	1107.64635114573
ENSG00000084072.16	ENST00000324379.9	0.2030786403998	3.1727832176328	409.639590345694
ENSG00000084073.8	ENST00000372759.3	0.132215054887896	2.17966384857918	376.458469167133
ENSG00000084090.13	ENST00000337288.9	0.523967957397228	2.25805348079067	237.109682676771
ENSG00000084092.6	ENST00000264230.4	0.167092769528402	2.4720904160267	362.083453573695
ENSG00000084093.15	ENST00000611211.1	0.270896339753998	8.52372894251706	114.836216136554
ENSG00000084112.14	ENST00000551165.5	0.201748659235717	4.40322996136097	82.4096436160345
ENSG00000084207.15	ENST00000398606.7	0.0632022467124317	57.1955292046851	1724.40330970972
ENSG00000084234.16	ENST00000263574.9	0.154799674559118	9.18307528128262	593.94210137838
ENSG00000084463.7	ENST00000544764.5	0.804727832029867	1.97789185157981	339.187530621269
ENSG00000084623.11	ENST00000373586.1	0.244750553901727	5.5406788246617	678.942020352176
ENSG00000084652.15	ENST00000373610.7	0.339971829872197	7.98280742320399	155.910161127247
ENSG00000084676.15	ENST00000407230.5	0.243102977382504	1.53120504706613	231.732470594497
ENSG00000084693.15	ENST00000323064.12	0.0854223135757363	3.90616559873517	329.124208566806
ENSG00000084733.10	ENST00000473035.1	1.10395214484907	1.54272540928441	293.802767581089
ENSG00000084754.10	ENST00000380649.7	0.103679531520117	8.46514401457912	811.246422476021
ENSG00000084764.10	ENST00000233121.6	0.0149682711793485	92.7394205261587	1485.59261505316
ENSG00000084774.13	ENST00000264705.8	0.0590622935527579	6.53098382280427	383.290986796325
ENSG00000085063.14	ENST00000395850.7	0.0439055553291749	12.4071726216734	393.412862677257
ENSG00000085185.15	ENST00000218147.11	0.363145896810988	0.849098557333863	128.530034075915
ENSG00000085224.20	ENST00000624166.3	0.257545716159783	1.79878930779468	228.419593127959
ENSG00000085231.13	ENST00000380818.7	0.235131129809372	7.99498163258071	351.774171131209
ENSG00000085274.15	ENST00000356716.8	0.219622123908009	4.52971304955471	131.729689701254
ENSG00000085377.13	ENST00000369110.7	0.128683693342693	1.47373955801369	686.983600843722
ENSG00000085415.15	ENST00000585730.5	0.866488147783381	2.83006495450671	603.473091098414
ENSG00000085433.15	ENST00000369962.7	0.409698720014157	0.412400645522463	106.282610175384
ENSG00000085449.14	ENST00000233055.8	0.0511562386300852	10.7615506356183	398.325066741813
ENSG00000085465.12	ENST00000369732.3	0.0449992821140369	6.98226735278956	76.8627450561616
ENSG00000085491.15	ENST00000565488.5	0.112262517291125	116.620769858978	445.95989986428
ENSG00000085511.19	ENST00000348824.11	0.190341446517172	3.58487645685319	393.375987417393
ENSG00000085514.15	ENST00000484934.1	0.0489399653014912	13.4465209629102	65.5967611597483
ENSG00000085644.13	ENST00000574902.5	0.0190666698503317	10.3380874188554	227.880462784085
ENSG00000085719.11	ENST00000517490.5	0.0418708913388965	13.4860065661074	939.890936618726
ENSG00000085721.12	ENST00000198767.10	0.200894034420831	1.7774304513859	123.090676700553
ENSG00000085733.15	ENST00000527622.5	0.243111883915967	13.8395858912534	380.100358282163
ENSG00000085760.14	ENST00000263629.8	0.149365412097801	3.10992205713262	547.2082486177
ENSG00000085788.13	ENST00000397166.6	0.0744510067212271	5.48165346620789	549.132915631951
ENSG00000085832.16	ENST00000371733.7	0.163962935873332	4.05983172444534	599.884036633398
ENSG00000085840.12	ENST00000371568.7	0.501172641888442	1.84450358019104	191.887687297979
ENSG00000085871.8	ENST00000265498.5	0.0833932302380321	4.53474922288015	618.420183075282
ENSG00000085872.14	ENST00000546361.6	0.0677176833123015	12.5983401052952	263.599582657281
ENSG00000085978.21	ENST00000485623.5	0.116744776486223	5.01473273817384	58.1433914719346
ENSG00000085998.13	ENST00000371984.7	0.0147965711776444	36.4681493798762	1593.93219307662
ENSG00000085999.11	ENST00000371975.8	0.141907462871639	6.08748214765389	294.39408474768
ENSG00000086015.20	ENST00000361297.6	0.0588491266269572	6.24019524702249	277.934352314086
ENSG00000086061.15	ENST00000330899.4	0.45818406709464	2.78145788295137	230.440949108162
ENSG00000086062.12	ENST00000379731.4	0.179727722395486	2.78476262788171	297.712751263236
ENSG00000086065.13	ENST00000223500.8	0.132797488984717	2.85204556303374	327.765334368507
ENSG00000086102.18	ENST00000318524.6	0.351172952237458	1.39082878980988	118.73812849988
ENSG00000086189.9	ENST00000199320.8	0.566569870830333	1.37428316239956	427.573588989783
ENSG00000086200.16	ENST00000325324.10	0.507873289942982	0.874281493427791	192.271773857016
ENSG00000086232.12	ENST00000199389.10	0.338772678481389	2.71393663938267	717.965418560875
ENSG00000086475.14	ENST00000327347.9	0.0982177930414135	4.23285108967437	358.763363581211
ENSG00000086504.15	ENST00000199706.12	0.0338117583773263	37.5526037948275	959.574509986747
ENSG00000086544.2	ENST00000263370.2	0.0255125806847552	10.9508124068425	151.368575582641
ENSG00000086589.11	ENST00000199814.8	0.272753816846882	3.61777457346398	196.983431519221
ENSG00000086598.10	ENST00000262225.7	0.216465450249228	6.86158142702465	463.137928417894
ENSG00000086619.13	ENST00000354619.9	0.0314223119143135	19.835175684572	331.206338836127
ENSG00000086666.18	ENST00000564367.5	0.521183925621354	1.59820180050244	514.38742162995
ENSG00000086712.12	ENST00000380122.9	0.213596061179322	1.42957545501827	247.2021378369
ENSG00000086730.16	ENST00000398475.5	0.0209734767096216	7.74734193084519	46.586939498728
ENSG00000086758.15	ENST00000262854.10	0.280010781041982	2.44084113302775	232.996838728952
ENSG00000086827.8	ENST00000200135.7	0.0939132593722398	2.9073190564522	205.419509214944
ENSG00000086848.14	ENST00000618252.1	0.172606681118396	12.3295079122342	303.612316630021
ENSG00000087008.15	ENST00000503233.5	0.0261355177723791	9.55855548129358	164.222055774639
ENSG00000087053.18	ENST00000444541.6	0.22440941040172	0.966504673109514	449.214019765343
ENSG00000087074.7	ENST00000200453.5	0.191696782623172	13.3694175873206	90.7371997359033
ENSG00000087077.11	ENST00000200457.8	0.0350458311770186	22.4059224177666	640.151002377863
ENSG00000087086.13	ENST00000331825.10	0.279975130072919	48.9229246890974	855.665770555366
ENSG00000087087.18	ENST00000474896.1	0.394160738209651	16.6207882903948	191.566382476184
ENSG00000087088.19	ENST00000345358.11	0.0397109800303343	29.309517730232	1689.30677896195
ENSG00000087095.12	ENST00000407008.7	0.130104317757663	1.53191906585057	274.871422772577
ENSG00000087111.20	ENST00000268758.13	0.0291057142618374	17.3647936417831	1272.21467883593
ENSG00000087152.15	ENST00000587097.5	0.0671021877701261	10.3820111567432	143.910266275356
ENSG00000087157.18	ENST00000592043.5	0.0651784303857942	9.80869234904161	173.707973169318
ENSG00000087191.12	ENST00000310144.10	0.1295291178883	12.3408483083654	575.491925386037
ENSG00000087206.16	ENST00000505879.1	1.57494606585664	2.30145883208901	63.2105211321578
ENSG00000087253.11	ENST00000262134.9	0.0471799747853696	7.25028634181547	429.654142380249
ENSG00000087263.16	ENST00000336111.9	0.436164968077112	0.506417436122857	495.360175207318
ENSG00000087269.15	ENST00000314262.10	0.191883328852359	3.86761370478156	188.80473794357
ENSG00000087274.16	ENST00000398129.5	0.0722329871683398	10.7333840538635	603.947184794417
ENSG00000087299.11	ENST00000267436.8	0.0568441344659493	3.30292130285098	550.159923667463
ENSG00000087301.8	ENST00000281741.8	0.0720160758083788	3.2902231310315	339.12112509517
ENSG00000087302.8	ENST00000557553.5	0.0315155810330914	70.7815547534363	743.55406452088
ENSG00000087338.4	ENST00000282570.3	0.0921546000400882	2.72965385506391	624.331094583568
ENSG00000087365.14	ENST00000322535.10	0.0832400754191491	7.27232141775969	524.350958464267
ENSG00000087448.9	ENST00000539176.1	0.014272019957226	17.215361618834	1050.45632887634
ENSG00000087460.23	ENST00000371095.7	0.125867058392199	6.27438285227897	964.402426348923
ENSG00000087470.17	ENST00000452533.6	0.158544710008341	3.46187328514957	575.838538094674
ENSG00000087502.17	ENST00000552155.5	0.0630956110071754	3.33788817356341	277.930453365515
ENSG00000087586.17	ENST00000347343.6	0.639239442877851	1.43802512964215	174.712079309614
ENSG00000087589.16	ENST00000434344.2	0.460126472117819	1.67973020188428	90.9990485909391
ENSG00000087884.14	ENST00000393427.6	0.141464279973306	4.32707637644194	606.245441267733
ENSG00000087995.15	ENST00000311506.9	0.160570635210695	1.64790636698117	312.185264383923
ENSG00000088038.17	ENST00000221232.9	0.133100085316317	11.7208157453188	191.623841690216
ENSG00000088179.8	ENST00000460289.5	0.365747498122132	5.86764658678343	104.346821695845
ENSG00000088205.12	ENST00000263239.6	0.345970150138478	2.31841776581028	338.818843289386
ENSG00000088247.15	ENST00000398148.7	0.119186942113824	17.9406754441664	428.627197863115
ENSG00000088256.8	ENST00000078429.8	0.0294667161752634	28.2054877686515	278.662252075767
ENSG00000088298.12	ENST00000374492.7	0.0381524122754812	10.6249507966787	453.76750284882
ENSG00000088305.18	ENST00000348286.6	0.093803866682682	6.64024697650232	294.394530494101
ENSG00000088325.15	ENST00000300403.10	0.911480799233243	0.669860148364378	303.832412470015
ENSG00000088356.5	ENST00000202017.5	0.16530820394385	7.29420091912936	162.23080691515
ENSG00000088387.17	ENST00000427887.2	0.0642950655690614	4.10944588963437	271.561029190263
ENSG00000088448.14	ENST00000464579.1	0.324008275831086	55.8749739208345	437.080702265325
ENSG00000088451.10	ENST00000261296.6	0.111235651895871	2.4126766776515	273.591016195295
ENSG00000088682.13	ENST00000262507.10	0.033822141154456	21.4258563037994	678.904811003431
ENSG00000088727.12	ENST00000265529.7	0.133572402053282	1.77564299168154	116.949127553548
ENSG00000088766.11	ENST00000489345.5	0.0824185916083423	3.23515399150288	468.391460720695
ENSG00000088812.17	ENST00000446916.2	0.0811123898724976	2.69729501782697	274.262757583285
ENSG00000088826.17	ENST00000305958.8	0.0178151069416	14.8123528662515	337.376796138543
ENSG00000088832.14	ENST00000400137.8	0.0682341674039032	171.259822188168	1024.4363208726
ENSG00000088833.17	ENST00000470376.5	0.287167495752586	3.33110063043464	214.715004883362
ENSG00000088854.12	ENST00000252032.9	0.274791752216445	2.21267189765486	147.229664817098
ENSG00000088876.11	ENST00000381253.5	0.0109517449832492	123.632707902337	191.960097975784
ENSG00000088888.17	ENST00000428216.3	0.0770619098090841	6.17785531437414	343.334119830373
ENSG00000088930.7	ENST00000377191.4	0.107310406667794	5.41756614849966	382.53025984532
ENSG00000088970.15	ENST00000619189.4	0.0636702499071109	7.85806581666975	277.095722637255
ENSG00000088986.10	ENST00000242577.10	0.175717888571987	43.7932728309214	219.349368713824
ENSG00000088992.17	ENST00000335209.11	0.22507516502244	12.1910668349937	294.028137459332
ENSG00000089006.16	ENST00000476648.5	1.07460774969777	0.912117571542166	269.375416250269
ENSG00000089009.15	ENST00000202773.13	0.472429445755191	12.2358248002327	766.21083898903
ENSG00000089022.13	ENST00000551404.6	0.248094230523883	2.70469800535376	189.169200010559
ENSG00000089048.14	ENST00000202816.5	0.188654289813046	1.34219445069902	248.95336031579
ENSG00000089053.12	ENST00000261819.7	0.140274477561976	6.44557244142099	925.138682257802
ENSG00000089057.14	ENST00000338244.5	0.0476962125928614	5.17913623566048	298.974327024394
ENSG00000089063.14	ENST00000202834.11	0.155713306746993	9.14623634771861	1072.83787141268
ENSG00000089154.10	ENST00000300648.6	0.100808701142697	6.48576463513828	361.400817706939
ENSG00000089157.15	ENST00000392514.8	0.851660371475965	15.605911935509	864.042195758024
ENSG00000089159.15	ENST00000424649.6	0.0441006906764772	25.0438257612219	412.362966959324
ENSG00000089177.17	ENST00000408042.5	0.059496308987468	3.5412328798267	210.672949114352
ENSG00000089195.14	ENST00000203001.6	0.0586434563171003	3.10412595480306	250.596286599085
ENSG00000089220.4	ENST00000261313.2	0.050559080969895	31.5830196977058	834.961104195035
ENSG00000089234.15	ENST00000327551.6	1.65873298877548	0.576137077776524	112.05552437884
ENSG00000089248.6	ENST00000455836.1	0.013562192176967	60.0430504966684	420.284097035514
ENSG00000089280.18	ENST00000380244.7	1.05916690731622	7.51125709881088	290.363046198503
ENSG00000089289.15	ENST00000356413.4	0.0869582535749426	4.70309335618463	460.667213110987
ENSG00000089327.14	ENST00000392219.6	0.0339337328059784	102.759689327368	1379.80226780221
ENSG00000089351.14	ENST00000424536.2	0.0212002621220232	25.9494305138709	509.933231107616
ENSG00000089472.16	ENST00000458621.5	0.706041936275108	6.98818213652873	817.047593395965
ENSG00000089597.16	ENST00000356638.7	0.0991032345691981	10.4700639481559	764.874439547472
ENSG00000089639.10	ENST00000203556.8	0.024924931646998	8.06149382509107	377.321174069485
ENSG00000089682.16	ENST00000372487.5	0.157260922715496	6.47494007140536	379.587357916296
ENSG00000089685.14	ENST00000590449.1	0.080651151767277	12.3257083491449	175.085092837043
ENSG00000089692.8	ENST00000541049.1	0.0538481082001186	15.0029812725037	47.903086886507
ENSG00000089693.10	ENST00000435120.5	0.0361320830069313	15.2820399575876	499.056696882267
ENSG00000089818.16	ENST00000540083.1	0.077092959387877	18.5867330010128	395.837390775331
ENSG00000089820.15	ENST00000422918.5	0.0114353486865987	40.9063092539211	470.681907008657
ENSG00000089876.11	ENST00000284690.3	0.0394288512917529	6.19095272180297	479.574916423803
ENSG00000089902.9	ENST00000262241.6	0.390515191207781	1.34273476451144	202.754385278463
ENSG00000090006.17	ENST00000595529.1	0.0205555797781941	60.4264284891548	2841.16550701458
ENSG00000090013.9	ENST00000263368.8	0.016951567836338	127.140744228517	3264.72922830317
ENSG00000090020.10	ENST00000263980.7	0.0491482763175919	9.25117327539957	114.922218836327
ENSG00000090054.13	ENST00000262554.6	0.226844156493429	3.26506293554349	316.531188056576
ENSG00000090060.17	ENST00000553689.5	0.306156415368891	2.92018798977483	426.145607426063
ENSG00000090061.17	ENST00000555049.5	0.164153224960978	5.48488633918022	456.922528180384
ENSG00000090238.11	ENST00000398838.8	0.0326826553800072	15.5303131341433	617.460254946041
ENSG00000090263.15	ENST00000496641.1	0.25200237227231	9.10040551781056	599.467435496384
ENSG00000090266.12	ENST00000247866.8	0.0812586106551256	17.4448802380238	829.760401825038
ENSG00000090273.13	ENST00000321265.9	0.0845431611748697	25.7062005373586	897.793282276047
ENSG00000090316.15	ENST00000503653.5	0.101829826481099	9.87899546900283	143.227021259704
ENSG00000090339.8	ENST00000423829.2	0.0417850470052687	29.4777434792557	474.301215299702
ENSG00000090372.14	ENST00000263280.10	0.0331452999311022	11.8657127816019	312.569292527477
ENSG00000090432.6	ENST00000264198.4	0.0529642063582877	8.77750986340837	90.1502725867098
ENSG00000090447.11	ENST00000204517.10	0.0307673465192526	5.4156709139995	295.415507664377
ENSG00000090470.14	ENST00000204549.8	0.20639797589309	1.86363908151303	147.11842309409
ENSG00000090520.10	ENST00000265028.7	0.133402815294668	2.47511726937681	519.808672181017
ENSG00000090554.12	ENST00000594009.5	0.0910353989541799	34.0796727849494	683.465632736711
ENSG00000090581.9	ENST00000527876.5	0.0553504909223132	32.926508383743	560.718404873417
ENSG00000090612.20	ENST00000536435.6	0.0456392708203313	5.69120357181547	96.3979416234091
ENSG00000090615.12	ENST00000537317.1	0.194992036855866	28.4753595576602	1086.96477958351
ENSG00000090621.13	ENST00000470443.5	0.758666396717256	6.74643021609901	211.809150792117
ENSG00000090661.11	ENST00000559450.5	0.0121158887249406	55.4849942396374	738.550972773384
ENSG00000090686.15	ENST00000529637.5	0.109218005142295	7.52921671472502	457.480328647261
ENSG00000090857.13	ENST00000288050.8	0.14814972920444	2.42870779863898	93.8549469035831
ENSG00000090861.15	ENST00000261772.12	0.190277257893085	8.90307400175785	557.631298584829
ENSG00000090863.11	ENST00000422840.6	0.187926185051461	1.78962127849453	456.561338643392
ENSG00000090889.11	ENST00000374403.3	0.316388989488813	1.2611086341171	156.635294542567
ENSG00000090905.17	ENST00000315183.11	0.274037988973241	3.75364576814197	150.391538209171
ENSG00000090924.14	ENST00000425673.5	0.0221689313380387	9.65400553849816	162.806468917677
ENSG00000090989.17	ENST00000349598.6	0.0624592218959238	4.36019454542578	480.746972744571
ENSG00000091009.7	ENST00000265271.6	0.787605718239424	1.25388219437207	219.794357800684
ENSG00000091039.16	ENST00000393250.8	0.250533022383338	2.68328479250176	332.236952543905
ENSG00000091127.13	ENST00000469408.5	0.114554673734435	2.53456838073101	233.748766011628
ENSG00000091136.13	ENST00000222399.10	0.0225826622851807	79.080969275263	2646.34270503893
ENSG00000091140.12	ENST00000417551.5	0.232421843795533	1.85304328558852	654.168177223907
ENSG00000091157.13	ENST00000586124.2	0.322152436387536	2.51144848279297	101.679852818229
ENSG00000091164.12	ENST00000590954.5	0.325512577803888	3.66702784943973	320.594233800031
ENSG00000091317.7	ENST00000205636.3	0.100601082540829	8.65908300904067	218.399893940013
ENSG00000091436.16	ENST00000409176.6	0.151113811364079	2.26192081516116	133.977118716104
ENSG00000091483.6	ENST00000366560.3	0.147761958554579	4.54658889282337	652.003168388145
ENSG00000091490.10	ENST00000502949.5	0.17591464030848	3.1924538503036	420.383016624901
ENSG00000091527.15	ENST00000420115.6	0.134838879247256	5.36931388377319	288.521319099741
ENSG00000091542.8	ENST00000399138.4	0.108449777840281	6.95109025065738	227.848009233733
ENSG00000091592.15	ENST00000572143.1	0.552493589398024	16.4423994331838	135.544453100429
ENSG00000091640.7	ENST00000206020.7	0.0338454456073487	17.8580024442909	289.984977049391
ENSG00000091651.8	ENST00000569239.5	0.131354363320807	4.98093193320586	193.795872581348
ENSG00000091732.15	ENST00000358303.8	0.25148052984105	3.33452346982088	267.48558909312
ENSG00000091947.9	ENST00000206380.7	0.0209297873105078	24.2125304001948	1830.95691349291
ENSG00000092010.14	ENST00000206451.10	0.0233990904451332	35.9674152777593	1344.83006480401
ENSG00000092020.10	ENST00000557217.5	0.0842383617251114	3.22605033340219	358.697039724819
ENSG00000092036.16	ENST00000541587.5	0.0180119043232466	152.216248594611	8554.78404484876
ENSG00000092094.10	ENST00000555656.5	0.121591262124962	2.86035626422307	211.410421162283
ENSG00000092098.16	ENST00000560631.1	0.0169307973670345	12.3993072871174	248.037112542525
ENSG00000092108.20	ENST00000544052.6	0.247193378435104	2.34958284059912	306.463430082732
ENSG00000092140.14	ENST00000554714.5	0.0825703892785561	2.73246345555877	228.764260211894
ENSG00000092148.12	ENST00000553700.5	0.181262837725797	2.47854136923873	193.868426011212
ENSG00000092199.17	ENST00000553614.5	1.03610281052291	13.7029519099043	600.342515875482
ENSG00000092201.9	ENST00000216297.6	0.168730760449057	2.43966987831881	336.341072881965
ENSG00000092203.13	ENST00000473176.1	1.12349643834746	0.791673888315854	240.926018107262
ENSG00000092330.15	ENST00000399423.8	0.0893856904870681	8.11430138517797	243.671806394245
ENSG00000092439.13	ENST00000560955.5	0.225679742447541	1.5741863892125	222.721467462265
ENSG00000092470.11	ENST00000452115.1	0.251408196860709	1.22159638702898	203.819476110856
ENSG00000092531.9	ENST00000627440.2	0.181795429052484	3.13606831656157	1046.49021223736
ENSG00000092621.11	ENST00000369409.8	0.0636083358369455	8.91703018902093	1141.20010108634
ENSG00000092820.17	ENST00000367075.3	0.392984941673513	3.58681899282171	237.386360137726
ENSG00000092841.18	ENST00000547649.5	0.146814732151174	9.75225079156726	532.370334317957
ENSG00000092847.11	ENST00000373204.5	0.153397024173356	6.4799416044482	328.077006191119
ENSG00000092853.13	ENST00000251195.9	0.477743208996626	0.987747099120696	166.887429690628
ENSG00000092871.16	ENST00000394597.6	0.0421002861541048	8.46788903407672	280.736442108925
ENSG00000092964.16	ENST00000311151.9	0.0369423730670375	20.2654820823116	375.118426916255
ENSG00000092969.11	ENST00000366929.4	0.249698489237079	0.955839274555984	20.2499338347223
ENSG00000092978.10	ENST00000366934.3	0.11758688649006	5.83954666482582	170.511523775464
ENSG00000093000.18	ENST00000347635.8	0.308924570953496	2.78404773722974	152.764367439839
ENSG00000093009.9	ENST00000483431.5	0.911508381994228	2.99013718121778	184.936150003939
ENSG00000093010.11	ENST00000449653.5	0.0899940358598247	39.6620549927471	1102.47542711527
ENSG00000093100.13	ENST00000476405.1	0.024713850255063	12.6684673698916	253.678682746804
ENSG00000093144.18	ENST00000368291.6	0.0788107570441951	17.4078590034914	861.080146746325
ENSG00000093167.17	ENST00000416425.5	0.149976152440343	9.72201212779493	556.724078353331
ENSG00000093183.13	ENST00000487701.1	0.0625991567801091	16.3391804259471	153.445673417929
ENSG00000093217.9	ENST00000487569.1	0.207986851902115	6.93162990238786	200.231087944374
ENSG00000094804.9	ENST00000580824.5	0.573796621021884	3.0033192329002	97.4703778748895
ENSG00000094841.13	ENST00000373383.8	0.0274168555169826	30.4478215467989	427.433987347637
ENSG00000094880.10	ENST00000394886.6	0.110797680336007	3.98853922521111	226.762258410117
ENSG00000094914.12	ENST00000209873.8	0.0461457334768524	18.0378853286824	613.166967724062
ENSG00000094916.13	ENST00000439541.6	0.167991741182459	77.7409601325344	540.093002634025
ENSG00000094975.13	ENST00000263688.3	0.163329233849921	1.90597977577829	228.296168570653
ENSG00000095002.12	ENST00000233146.6	0.0608449066474243	5.75018278052404	536.678309396605
ENSG00000095015.5	ENST00000399503.3	0.0882325679101554	2.457217054171	155.978596934415
ENSG00000095059.15	ENST00000210060.11	0.126939614152555	15.9007296131604	1069.18328242928
ENSG00000095139.13	ENST00000264028.4	1.26809687399375	0.341502723612029	333.033262330952
ENSG00000095209.11	ENST00000374692.7	0.108439308332965	5.04994603947066	912.663944917832
ENSG00000095261.13	ENST00000210313.7	0.268117856489494	8.46898710193671	287.38055614822
ENSG00000095303.14	ENST00000223423.8	0.0151239029384601	19.4142215535391	2411.49236557567
ENSG00000095319.14	ENST00000372577.2	0.111634540022155	4.77254965003054	305.872506587863
ENSG00000095380.10	ENST00000210444.5	0.114413238663662	12.214331180939	444.339147352927
ENSG00000095485.16	ENST00000354105.8	0.0680358922152423	5.02282167343651	286.252281972108
ENSG00000095564.13	ENST00000265990.10	0.146700912461322	1.66475746745222	285.932569732423
ENSG00000095574.11	ENST00000368886.9	0.0833409858985433	11.4118651130987	409.554391142908
ENSG00000095596.11	ENST00000622925.1	0.0855952916846469	7.50077631071386	109.186027446026
ENSG00000095637.21	ENST00000371241.5	0.0738949328501578	2.6959807713752	194.511856777844
ENSG00000095739.10	ENST00000375533.5	0.830080025731345	5.77366080280859	52.0257723180916
ENSG00000095787.21	ENST00000354911.8	0.745645563203637	1.59265601124376	155.595333423357
ENSG00000095794.19	ENST00000488328.5	0.136607259915178	72.7872664996025	611.277442295423
ENSG00000095906.16	ENST00000568834.5	0.0145039646750115	42.4683739984595	958.629214452617
ENSG00000095951.16	ENST00000379388.6	0.158928284749643	4.77308073112349	138.312138729731
ENSG00000096060.14	ENST00000357266.8	0.183860740030072	1.74519448754554	844.524692059487
ENSG00000096063.14	ENST00000513367.1	0.130626203121791	125.929030943564	854.325193466634
ENSG00000096070.19	ENST00000357641.10	0.109615128433955	8.18157442856285	129.377583928561
ENSG00000096080.11	ENST00000372133.7	0.313567445427739	5.68047051863598	136.827861618058
ENSG00000096384.19	ENST00000371646.9	0.811933999918689	14.5486892831574	572.099089792462
ENSG00000096401.7	ENST00000371477.3	0.569601553924763	0.750059148524545	141.346731250606
ENSG00000096433.10	ENST00000605930.2	0.0130355879232862	82.411019845224	821.009294334543
ENSG00000096654.15	ENST00000377419.1	0.161246690183691	1.50292880867646	145.517944771177
ENSG00000096717.11	ENST00000212015.10	0.434272627473715	1.66525813856912	94.7889063110247
ENSG00000096746.17	ENST00000467249.1	0.613810845701292	28.2776029674853	975.782329227384
ENSG00000096872.15	ENST00000380062.9	0.0299587078806093	3.6964400498363	347.214618823073
ENSG00000096968.12	ENST00000381652.3	0.0306854945342551	20.5708236416771	459.397611847087
ENSG00000097007.17	ENST00000318560.5	0.419076177670298	3.99789429781286	206.250797490015
ENSG00000097021.19	ENST00000608083.5	0.032082038549112	33.5086441142442	633.776343495826
ENSG00000097033.14	ENST00000482504.1	0.392081260875855	0.787608968948502	474.618364456949
ENSG00000097046.12	ENST00000234626.10	0.0612962759701859	14.6094376462052	384.705058250784
ENSG00000097096.8	ENST00000341460.5	0.158138870420896	2.02398601092531	245.448380042174
ENSG00000099194.5	ENST00000370355.2	0.92642596636837	31.1917879276636	1068.53278344919
ENSG00000099203.6	ENST00000588289.1	0.0094360212782696	44.2260655723338	269.938404395086
ENSG00000099219.13	ENST00000339450.9	0.00591293671378888	67.3377469050059	1771.9274616081
ENSG00000099246.16	ENST00000375802.7	0.504034346404112	3.85827795915776	288.804155158642
ENSG00000099290.15	ENST00000492914.1	0.169429659819881	4.59339244584298	181.740804285843
ENSG00000099308.10	ENST00000262811.10	0.0356406255232733	14.2995689656348	168.17673495816
ENSG00000099330.8	ENST00000215061.8	0.0180581650191633	163.105057410978	1076.00943006158
ENSG00000099331.13	ENST00000595641.5	0.0887138997075406	5.1220882977565	321.416690240583
ENSG00000099341.11	ENST00000592561.5	0.0693603632244235	65.5550703873695	792.71370246051
ENSG00000099364.16	ENST00000565939.1	0.0504817233510198	13.5297518002048	600.191550501453
ENSG00000099377.13	ENST00000297679.9	0.0155838324338716	26.7502218183538	467.933780431876
ENSG00000099381.16	ENST00000262519.12	0.068165395468781	11.89570973166	146.397582756096
ENSG00000099385.11	ENST00000572628.5	0.0505998147340026	41.519666416767	591.611721005793
ENSG00000099399.5	ENST00000378988.4	0.0209209170911499	33.8434196057846	421.438711902644
ENSG00000099622.13	ENST00000589686.5	0.297064858229693	10.7579955268074	227.343235662046
ENSG00000099624.7	ENST00000614837.1	0.0167589057901459	1152.13094111804	1713.12128263022
ENSG00000099783.11	ENST00000325495.8	0.416014409609636	3.50321723777941	353.750107762848
ENSG00000099785.10	ENST00000602117.1	0.0370144977034093	24.2432086172042	352.027068109066
ENSG00000099795.6	ENST00000215565.2	0.0855936334818202	17.3968955560872	636.889937367804
ENSG00000099797.11	ENST00000215567.9	0.0159441070133151	80.0510088018059	1353.45524349053
ENSG00000099800.7	ENST00000591871.1	0.146726272591656	10.0030728702805	369.76313532532
ENSG00000099804.8	ENST00000215574.8	0.0401392107567033	28.5097364908727	455.730640649058
ENSG00000099817.11	ENST00000614705.4	0.0646627942084057	18.6156795107134	643.676239780877
ENSG00000099821.13	ENST00000588649.6	0.015119196236504	33.7708342739853	499.025646654931
ENSG00000099860.8	ENST00000215631.8	0.049375939872165	18.8795819341138	64.0513573278708
ENSG00000099875.14	ENST00000589509.5	0.0772057593654793	85.0074554480754	440.490458917984
ENSG00000099889.13	ENST00000495096.5	0.0157324621315748	24.5022032947026	515.374991259534
ENSG00000099899.14	ENST00000488335.1	0.232526377608545	12.2673875070855	215.748980269454
ENSG00000099901.16	ENST00000331821.7	0.350000628615727	29.7588686420884	501.366892085177
ENSG00000099904.15	ENST00000320602.11	0.0348059708177648	27.068618215441	631.976088428714
ENSG00000099917.17	ENST00000487550.5	0.348811175007293	9.07913750265969	256.345216378454
ENSG00000099940.11	ENST00000439214.1	0.44093836685566	12.6925493027105	275.724759234799
ENSG00000099942.12	ENST00000354336.7	1.99951750081527	19.7804594196644	124.63987893562
ENSG00000099949.18	ENST00000480895.1	0.0720186764091845	18.6411734220167	260.116499163295
ENSG00000099954.18	ENST00000262608.12	0.221227177778608	1.00258107300514	246.947629627975
ENSG00000099956.18	ENST00000407422.7	0.0284208858519382	12.9216458370687	465.890531944914
ENSG00000099958.14	ENST00000476077.1	0.00926138463107406	81.6115486975064	1233.52412062116
ENSG00000099968.17	ENST00000317582.9	0.227198459052872	2.54888915107942	300.245954287467
ENSG00000099991.16	ENST00000496016.1	0.0359776815550234	24.4275092292467	1082.04543567185
ENSG00000099992.15	ENST00000490449.1	0.0278727238533768	10.7811842423485	175.466573598847
ENSG00000099994.10	ENST00000358321.3	0.0757382052333376	7.73972764191695	37.4319336723259
ENSG00000099995.18	ENST00000485618.1	0.366690408706793	4.75443867613811	313.504885880964
ENSG00000100014.19	ENST00000541492.1	0.134273256801755	1.35607812029372	159.303783300122
ENSG00000100027.14	ENST00000477675.1	0.0438781115425116	11.361576422991	193.803975817636
ENSG00000100028.11	ENST00000402849.5	0.359664356477552	2.07208633408419	405.22653608424
ENSG00000100029.17	ENST00000433575.5	0.30591585448782	4.14618103557659	210.806649496226
ENSG00000100030.14	ENST00000544786.1	0.762275087621924	6.3594444142055	286.482654616029
ENSG00000100034.13	ENST00000263212.9	0.0486124637419449	12.9607045141672	683.658642189871
ENSG00000100038.19	ENST00000357179.9	0.190528220949833	12.0910470353777	139.040973542381
ENSG00000100056.11	ENST00000472073.1	0.0752483379869712	10.5489600428578	201.648923839148
ENSG00000100058.12	ENST00000382734.9	0.151401530343125	26.1009244736527	341.020289659448
ENSG00000100068.11	ENST00000444995.7	0.0131231437324297	195.11463946448	118.983519229989
ENSG00000100075.9	ENST00000215882.9	0.0529796351961289	37.0880081435811	1498.19977567654
ENSG00000100077.14	ENST00000324198.10	0.0596396309649012	3.95849977388969	643.591041472787
ENSG00000100083.18	ENST00000460957.1	0.0176658024040562	96.2839930506178	447.045027308551
ENSG00000100084.14	ENST00000263208.5	0.370722016670666	7.25513510394528	175.169932495647
ENSG00000100092.20	ENST00000357436.4	0.0226677845188665	10.726596507729	511.741707330215
ENSG00000100097.11	ENST00000215909.9	0.0282145512106625	55.6439397791745	643.147676186666
ENSG00000100099.20	ENST00000483631.1	0.679822431779793	38.4705498829535	256.000746772465
ENSG00000100101.15	ENST00000455236.4	0.0451834207907903	9.66159657319821	188.921058554637
ENSG00000100104.12	ENST00000477945.1	0.0349069842698297	5.20171314257876	428.983943323526
ENSG00000100105.17	ENST00000351933.8	0.0195350536541302	9.711234706102	78.0356491199401
ENSG00000100106.19	ENST00000403663.6	0.0240645505979283	21.0339491515024	251.90774427763
ENSG00000100109.16	ENST00000479489.5	0.171591550973991	2.73967938635505	138.666136816337
ENSG00000100116.16	ENST00000248924.10	0.0168688689974778	15.298161854167	1215.69909104065
ENSG00000100129.17	ENST00000477256.5	0.234869080753583	2.39588874050921	866.361671223181
ENSG00000100138.13	ENST00000355257.7	0.151876555106314	7.32150834545237	520.563353060494
ENSG00000100139.13	ENST00000215957.10	0.0558555162083536	2.3553921512795	282.489332281966
ENSG00000100142.14	ENST00000407936.5	0.0430029256603134	75.8371421140678	340.992666634964
ENSG00000100147.13	ENST00000255784.5	0.0354666891403119	15.9966120789522	664.448037385745
ENSG00000100150.16	ENST00000400242.7	0.426195882430266	0.952966945511523	60.270284907737
ENSG00000100154.14	ENST00000397906.6	0.0790856773181089	2.04708941521961	57.1412868768837
ENSG00000100162.14	ENST00000396437.3	0.152984008172058	3.36355498727592	144.340609897715
ENSG00000100181.21	ENST00000592918.5	0.753627355513789	99.1337566128714	527.296138843426
ENSG00000100196.10	ENST00000216014.8	0.0349419580873421	32.3214580631395	681.271398003808
ENSG00000100201.19	ENST00000396821.7	0.458827815236701	1.99818427436297	420.797946635248
ENSG00000100206.9	ENST00000464842.1	0.0250903906185959	9.02826219856195	346.867506820803
ENSG00000100207.18	ENST00000335626.8	0.0570395774906344	8.42931432730711	276.673301717214
ENSG00000100209.9	ENST00000483861.5	0.0474307271742405	4.37325754812896	269.889121506626
ENSG00000100216.5	ENST00000216034.5	0.113264730304396	4.2410883741609	367.931495684998
ENSG00000100219.16	ENST00000216037.10	0.456964026539452	4.15810579796263	239.223856077264
ENSG00000100220.11	ENST00000216038.5	0.114333927603341	2.17986806969047	396.660353103729
ENSG00000100221.10	ENST00000216039.9	0.199618702928959	2.53231493425088	134.673618219942
ENSG00000100225.17	ENST00000452138.3	0.0746006076195758	16.0728200524819	463.538168843349
ENSG00000100226.15	ENST00000216044.9	0.0564896659383144	8.90939028273728	282.366837462252
ENSG00000100227.17	ENST00000454057.1	0.457416402503815	6.27072265030022	226.505815553537
ENSG00000100239.15	ENST00000612753.4	0.0150470628792828	28.8485604903186	418.175617977941
ENSG00000100241.20	ENST00000348911.10	0.0145394569872198	35.8423765993417	818.12639134975
ENSG00000100242.15	ENST00000464202.1	0.0405443529204919	17.9187846995555	279.093327189412
ENSG00000100243.20	ENST00000407332.5	0.0169152736352943	56.7435189159166	639.041149664732
ENSG00000100258.17	ENST00000474879.6	0.0155601245373478	20.8038994467	710.311593728619
ENSG00000100263.13	ENST00000493894.1	0.0707814048403337	15.3318474052425	89.6865609903959
ENSG00000100266.18	ENST00000402229.5	0.114387285227336	9.01427075624943	267.26006867046
ENSG00000100280.16	ENST00000415447.5	0.0297380221071438	14.2763427102601	799.528198613828
ENSG00000100281.13	ENST00000216106.5	0.304660577722272	2.48953411249347	120.530425038697
ENSG00000100284.20	ENST00000395736.7	0.131289020005706	5.80567670720659	171.972663086732
ENSG00000100285.9	ENST00000310624.6	0.0321883685876502	5.47300350455402	195.045894758014
ENSG00000100288.19	ENST00000492582.5	0.0160792134004716	30.515560598662	618.902147125589
ENSG00000100294.12	ENST00000290429.10	0.100731355754858	6.89139654434797	266.022594273155
ENSG00000100296.13	ENST00000397873.6	0.0330894626890074	6.20996512872482	368.208508738302
ENSG00000100297.15	ENST00000382011.9	0.0723290017821243	9.64539497190761	352.977444334443
ENSG00000100304.12	ENST00000216129.6	0.0378575963053165	13.9421812506204	646.403276467142
ENSG00000100316.15	ENST00000216146.8	0.215044157955655	24.991863280988	1103.78038634472
ENSG00000100320.22	ENST00000438146.6	0.120578581067378	2.24326868177804	355.81002392064
ENSG00000100324.13	ENST00000216160.10	0.011357273585531	70.9884496025625	1244.36152025975
ENSG00000100325.14	ENST00000307790.7	0.0308262221810272	10.1697985868707	471.768717230335
ENSG00000100330.15	ENST00000323630.9	0.141370889200852	2.6578233682389	220.511573972256
ENSG00000100335.12	ENST00000494219.1	0.103324981862531	6.37761670978498	135.874231153004
ENSG00000100336.17	ENST00000616056.4	0.0146441684634767	26.0570627432492	375.066973528958
ENSG00000100345.20	ENST00000216181.9	0.101847149804899	6.99904192132608	214.519280212245
ENSG00000100347.14	ENST00000350028.4	0.014613442964897	24.500814779138	606.237080756726
ENSG00000100348.9	ENST00000216185.6	0.734537861732396	13.7044757769891	649.23496378748
ENSG00000100350.14	ENST00000397224.8	0.135421263549821	4.79706664019841	278.638836966584
ENSG00000100351.16	ENST00000407075.3	0.0466986237771027	5.25893475636837	567.461928447601
ENSG00000100353.17	ENST00000432675.4	0.280960709284515	3.34959219923117	439.157205965824
ENSG00000100354.20	ENST00000441751.5	0.019301209841772	48.1635754702976	131.679915152997
ENSG00000100359.20	ENST00000248929.13	0.015768815278682	36.092934371235	1130.06950771938
ENSG00000100372.14	ENST00000435456.6	0.0963782422548468	2.91012538848204	569.310679674132
ENSG00000100376.11	ENST00000441876.6	0.0583642183604158	10.9043837827147	627.404903213273
ENSG00000100380.12	ENST00000455824.1	0.888820397648443	1.4983096583161	816.643185662534
ENSG00000100387.8	ENST00000476110.1	0.357648248596943	5.5116357078523	415.417207285334
ENSG00000100393.10	ENST00000263253.8	0.663982928205529	0.607567732774412	105.816001600373
ENSG00000100395.14	ENST00000216237.9	0.0361385189243687	9.41009912848264	265.17585327423
ENSG00000100401.19	ENST00000356244.7	0.0554813988565124	9.96290045153627	300.883174336412
ENSG00000100403.11	ENST00000352645.4	0.0146710059141746	34.9863559563537	797.681580850681
ENSG00000100410.7	ENST00000216252.3	1.23673141854123	2.21445223909145	206.753862085982
ENSG00000100412.15	ENST00000216254.8	0.0347397233410595	14.2825453012511	439.399854435261
ENSG00000100413.16	ENST00000431534.5	0.069748915725693	7.495388432866	141.418447441464
ENSG00000100416.12	ENST00000476901.1	0.0480799522115284	10.3022224998988	111.007470734451
ENSG00000100417.11	ENST00000216259.7	0.0177535302201014	18.2134467041351	354.370701653772
ENSG00000100425.18	ENST00000494833.1	0.181726799398679	8.19457655695723	102.01160355592
ENSG00000100429.17	ENST00000216271.9	0.0147926049639656	46.426131607215	664.000742072994
ENSG00000100439.10	ENST00000428304.6	0.0393108656007237	7.35312865501904	394.232579798252
ENSG00000100441.9	ENST00000251343.9	0.0581083460692652	12.7377631896867	218.615035358479
ENSG00000100442.10	ENST00000396062.3	0.0502452579465891	6.30140618133653	1177.45842163235
ENSG00000100445.16	ENST00000555778.1	0.43272325847246	12.4512463901781	557.356856361051
ENSG00000100461.17	ENST00000553876.2	0.764289760343434	4.09214942565514	606.039614640531
ENSG00000100462.15	ENST00000324366.12	0.0563203686063518	5.63957096945347	722.603285359457
ENSG00000100473.15	ENST00000216361.8	0.0344387309661231	46.6772939957468	3319.84528010243
ENSG00000100478.14	ENST00000557346.5	0.0863035618757317	3.62744666338377	403.923229244238
ENSG00000100479.12	ENST00000554396.5	0.0719164534919606	5.85292024056878	401.151844717429
ENSG00000100483.13	ENST00000395859.2	0.228268786472797	2.98036497435243	94.218642718114
ENSG00000100485.11	ENST00000543680.5	0.131189424840844	2.03289929516771	164.776554509929
ENSG00000100504.16	ENST00000216392.7	0.0386896052899522	128.993044527566	1936.94046367347
ENSG00000100519.11	ENST00000556813.1	0.179779927286894	3.43861233813961	337.081381306788
ENSG00000100522.8	ENST00000557604.1	0.0876571432243502	4.62953637122691	497.872325417102
ENSG00000100523.14	ENST00000395606.5	0.0428098680676689	6.75437136138959	214.41831534788
ENSG00000100526.19	ENST00000395577.2	0.216228132067765	1.47578353018558	859.661396010387
ENSG00000100528.11	ENST00000556113.1	0.200142794510164	1.94523782175628	840.634440586899
ENSG00000100554.11	ENST00000555335.1	0.872017069391602	0.64944886424994	184.884177537918
ENSG00000100564.8	ENST00000216452.8	0.00803457964121151	57.2551402399318	1262.61926945078
ENSG00000100567.12	ENST00000216455.8	0.586678631908065	0.988006310483014	333.343817507933
ENSG00000100568.10	ENST00000216456.6	0.136900932119384	2.68208200986864	310.922319568731
ENSG00000100575.13	ENST00000555404.5	0.0545791074166377	4.39111970917455	870.479518461406
ENSG00000100577.18	ENST00000216465.9	0.0482260060917131	13.5791821813279	752.39417310333
ENSG00000100578.14	ENST00000555203.5	0.0502905770556744	4.2287636531979	197.668789743483
ENSG00000100591.7	ENST00000216479.7	0.0801808286052434	11.9747825421101	399.583475541744
ENSG00000100592.15	ENST00000360909.7	0.110736879592363	2.12157846915873	154.327262738185
ENSG00000100596.6	ENST00000216484.6	0.140765840343478	2.31358499012847	298.590294686319
ENSG00000100600.14	ENST00000334869.8	0.10379705851726	3.75321482842998	296.536609124426
ENSG00000100601.9	ENST00000216489.7	0.233835220720155	1.45088467235129	107.392460232639
ENSG00000100603.13	ENST00000261531.11	0.129376537235429	2.26466668517777	391.840383052769
ENSG00000100605.16	ENST00000553695.5	0.100394916743577	4.74281594934365	407.235798996296
ENSG00000100614.17	ENST00000325642.7	0.976310463106943	2.04633016391556	253.774417016677
ENSG00000100632.10	ENST00000557016.5	0.59541346972342	2.5778604873133	340.187596222194
ENSG00000100644.16	ENST00000557538.5	0.0959648795082988	1.90003922048487	292.843341259335
ENSG00000100647.7	ENST00000342745.4	0.157450840580927	22.4027239332698	330.132719714416
ENSG00000100650.15	ENST00000553548.5	0.709228081243678	6.19200771494623	239.25087515021
ENSG00000100664.10	ENST00000558265.5	1.03803888765048	4.56931315414077	101.391840109638
ENSG00000100697.14	ENST00000527414.5	0.0866915977721933	2.18025674920887	482.035167044676
ENSG00000100711.13	ENST00000311141.6	0.0355566686103909	13.4109036027498	282.379702115304
ENSG00000100714.15	ENST00000216605.12	0.119348860037411	2.60843047294654	820.77080184333
ENSG00000100722.18	ENST00000556945.5	0.162592812933172	3.03263810981566	209.69761136265
ENSG00000100726.14	ENST00000262319.10	0.0211006114597082	29.1063182045597	634.052095265535
ENSG00000100749.7	ENST00000216639.7	0.212372640309965	2.46716316505343	593.61925217618
ENSG00000100764.13	ENST00000555679.5	0.102017248363157	9.90953516843782	329.624355604857
ENSG00000100784.9	ENST00000554206.1	0.0830505889926933	1.55922656292482	89.2459859701347
ENSG00000100796.17	ENST00000554511.1	0.119714873444696	17.7221675233782	130.684671676027
ENSG00000100804.18	ENST00000361611.10	0.13604151253255	7.69835178751883	561.428615845339
ENSG00000100811.10	ENST00000262238.8	0.0760101492739614	12.8241464871202	296.272042717499
ENSG00000100813.14	ENST00000605057.5	0.23120213782492	4.68173081018566	273.290049573045
ENSG00000100814.17	ENST00000358932.8	0.0590112172053751	57.6817879560867	1577.5307734405
ENSG00000100815.12	ENST00000554357.5	0.215478838815018	1.2707371765021	145.259762848701
ENSG00000100823.11	ENST00000216714.7	0.182558373979715	17.7976448437863	687.372551766397
ENSG00000100836.10	ENST00000216727.8	0.235510103580245	11.611425374313	349.310512592911
ENSG00000100852.12	ENST00000539826.6	0.0864099276639672	44.3011826957283	336.517502760052
ENSG00000100865.14	ENST00000216756.10	0.307758717616071	1.37858861714045	350.262128170252
ENSG00000100867.14	ENST00000250383.10	0.033258508467558	8.87859509967812	659.57605278279
ENSG00000100883.11	ENST00000216774.10	0.187202793635041	1.87056561060281	695.819554359764
ENSG00000100888.12	ENST00000557364.5	0.23583453469853	1.53696784387666	190.775199953335
ENSG00000100889.11	ENST00000216780.8	0.0291316151457196	14.2115428698376	1994.03401833367
ENSG00000100897.17	ENST00000446197.7	0.0607026003418682	7.72039755597338	575.477512584581
ENSG00000100902.10	ENST00000261479.8	0.278197568106922	1.71084784131394	443.809464066679
ENSG00000100906.10	ENST00000216797.9	0.150869311052258	8.22555637257765	48.0056376364148
ENSG00000100908.13	ENST00000558200.1	0.120181687701052	16.1340248002218	120.866412743784
ENSG00000100911.13	ENST00000615264.4	0.0250721756060659	23.6210008079087	1372.6828666295
ENSG00000100926.14	ENST00000531406.1	0.035229996274022	29.501754870672	340.408034575558
ENSG00000100934.14	ENST00000307712.10	0.108157580792828	1.81081662724097	618.087851406182
ENSG00000100938.17	ENST00000558007.1	0.0606207367435668	30.8413533686493	4569.91700805236
ENSG00000100941.8	ENST00000554902.5	1.78621954284457	2.57865576965585	224.47459784289
ENSG00000100949.14	ENST00000216840.10	0.0429546574210691	10.9335360943215	272.33547805867
ENSG00000100979.14	ENST00000372431.7	0.0360043302683931	7.75985527582307	1693.19487761936
ENSG00000100982.11	ENST00000372409.7	0.0363137681848706	9.75597464714232	390.826270299005
ENSG00000100983.9	ENST00000216951.6	0.0231921545839577	21.6291123410585	1335.91689854127
ENSG00000100991.11	ENST00000252015.2	0.101768564307806	8.70019749436884	291.103070991639
ENSG00000100994.11	ENST00000216962.8	0.0213505030592467	10.8588128384576	255.195862373324
ENSG00000100997.18	ENST00000339157.9	0.0393796195786632	9.39676129085813	225.925545385267
ENSG00000101000.5	ENST00000216968.4	0.0293004343082057	34.3644074042353	1684.58323830443
ENSG00000101003.9	ENST00000262460.4	0.102599155751909	1.89083121089154	355.191333607793
ENSG00000101004.14	ENST00000278886.10	0.0220187131371847	13.4852829406564	289.189027633496
ENSG00000101019.21	ENST00000491125.5	0.0945886859900273	6.22584612882848	195.042611174438
ENSG00000101040.19	ENST00000471951.6	0.182496570171243	5.05775485004231	251.221413150743
ENSG00000101057.15	ENST00000217026.4	0.11545304844198	9.32732558544514	554.034672833305
ENSG00000101079.20	ENST00000349004.5	0.00860449693511301	201.651085030811	1562.57074835554
ENSG00000101084.16	ENST00000344795.7	0.0976720526904235	8.75370634433871	284.706584717284
ENSG00000101096.19	ENST00000414705.5	0.065194394545983	2.90112307378799	247.904211049929
ENSG00000101104.12	ENST00000217074.8	0.107548489059465	1.59342299207286	238.211805037315
ENSG00000101109.11	ENST00000372806.7	0.0483591493309236	6.38799188212695	424.060050909205
ENSG00000101126.15	ENST00000396032.7	0.518578349934092	2.56495367976548	135.679472912451
ENSG00000101138.11	ENST00000415828.5	0.36840492935725	1.85767678885117	142.598111020473
ENSG00000101146.12	ENST00000527947.5	0.0438162468768421	7.00345849417472	204.277633259121
ENSG00000101150.17	ENST00000346249.8	0.044022896115695	6.7657082636413	569.184243668142
ENSG00000101152.10	ENST00000360864.8	0.185932893517157	7.10680249309281	157.075821388923
ENSG00000101158.12	ENST00000602795.5	0.0490344512375403	9.57274061397191	414.458149140355
ENSG00000101160.13	ENST00000217131.5	0.0143567027687652	92.1682735605763	1629.58848152129
ENSG00000101161.7	ENST00000266079.4	0.0783188221204081	5.43550754917921	353.819064278201
ENSG00000101166.15	ENST00000371033.9	0.122406179161389	3.31935656737434	475.031088954823
ENSG00000101181.17	ENST00000488748.1	0.0145698134652422	46.0872056597049	243.767219611317
ENSG00000101182.14	ENST00000370873.8	0.128576069393566	6.13138700806634	336.320328349657
ENSG00000101189.6	ENST00000370487.4	0.0126012363909102	42.6721611624102	353.012213466982
ENSG00000101190.12	ENST00000335351.7	0.0550861594294763	10.6666796489854	254.719138439907
ENSG00000101191.16	ENST00000266070.8	0.241602089363197	3.93616342108086	83.4547408150933
ENSG00000101193.7	ENST00000266069.4	0.0705415920552171	5.69565786236017	342.770717351429
ENSG00000101199.12	ENST00000370283.8	0.0179802058869335	25.1572726882595	862.237248783105
ENSG00000101216.10	ENST00000370077.1	0.0191664768032934	14.2757628216908	186.803229519355
ENSG00000101224.17	ENST00000245960.9	0.0331624429859557	12.1375899885008	483.05597871459
ENSG00000101230.5	ENST00000262487.4	0.094419284286221	3.54186371790323	150.502635942953
ENSG00000101236.16	ENST00000336095.10	0.119234794736323	6.58524711381595	271.919138554875
ENSG00000101246.19	ENST00000609537.5	0.0561230745635822	21.1254153984248	635.447586871039
ENSG00000101247.17	ENST00000463598.1	0.158712246478902	2.56649175189739	165.748941739929
ENSG00000101255.10	ENST00000217233.7	0.19335592012815	5.86463414479595	287.437325669927
ENSG00000101265.15	ENST00000379400.7	0.0903812132027101	2.51135189552878	106.022761861569
ENSG00000101266.16	ENST00000609606.5	0.356437038541717	2.34289500146774	375.180112979147
ENSG00000101290.13	ENST00000379070.3	0.0385577169151745	10.0343889058918	716.742022773238
ENSG00000101294.16	ENST00000340852.9	0.173977463315897	5.74902092883533	465.001983975734
ENSG00000101306.10	ENST00000375994.6	0.0483812980207498	5.33184119251756	43.2799819588764
ENSG00000101310.14	ENST00000336714.7	0.088043817044967	2.12016923405986	511.684736556063
ENSG00000101335.9	ENST00000346786.2	0.0505889877875682	4.99007274281157	752.284668979522
ENSG00000101337.15	ENST00000398022.6	0.0736115975221537	8.84814091751453	360.713774413137
ENSG00000101343.14	ENST00000536226.1	0.0907038906594873	2.34979888554129	180.204151749379
ENSG00000101346.11	ENST00000375749.7	0.139501947921052	3.8781968193462	317.270628516672
ENSG00000101350.7	ENST00000375712.3	0.0455645928549736	5.35476020064054	219.876756552859
ENSG00000101361.14	ENST00000329276.9	0.307701190423323	17.2276279259909	236.193818534919
ENSG00000101365.20	ENST00000380843.8	0.0316032285639597	35.3630962204549	762.03555552432
ENSG00000101367.8	ENST00000375571.5	2.01470864894522	3.28725405931491	320.958600454375
ENSG00000101391.20	ENST00000473791.1	0.240761159369976	4.95264789623912	241.231886681968
ENSG00000101407.12	ENST00000373447.7	0.0485624730223026	11.0223475751172	463.845448867044
ENSG00000101412.12	ENST00000343380.5	0.10258112366497	10.5635113093889	133.985235796795
ENSG00000101413.11	ENST00000495457.1	0.440865900188607	0.929829979781552	162.262176232691
ENSG00000101421.3	ENST00000217402.2	0.0442811389708178	11.3397811603195	431.835050355642
ENSG00000101439.8	ENST00000376925.7	0.0385727908391231	13.5906757644045	1615.73046109318
ENSG00000101442.9	ENST00000243903.5	0.0245037043268862	14.5721070435703	306.44513863171
ENSG00000101444.12	ENST00000217426.6	0.104468525869198	29.4089408499388	1663.97376362577
ENSG00000101447.13	ENST00000217429.8	0.159610143617807	2.26281143349711	89.887228713012
ENSG00000101452.14	ENST00000252011.7	0.0808194342230054	2.30034396040032	182.410955814923
ENSG00000101457.12	ENST00000372622.7	0.07093277016591	4.92794068633266	183.201716139658
ENSG00000101464.10	ENST00000217446.7	0.0494614358392785	3.23054327598447	1044.0897726681
ENSG00000101473.16	ENST00000217455.8	0.0311870503392726	14.711919975377	427.533452280908
ENSG00000101474.11	ENST00000217456.2	0.0181315023230051	23.9299919175782	726.931467209983
ENSG00000101544.8	ENST00000560752.5	2.10794102496469	25.9107928311667	153.118308876824
ENSG00000101546.12	ENST00000306735.9	0.039822255672037	9.78560974557058	663.686130798636
ENSG00000101557.14	ENST00000400266.7	0.653878569160616	0.796005536402899	505.80095981204
ENSG00000101558.13	ENST00000584796.5	1.04416473348534	1.46528748870747	391.705489218073
ENSG00000101574.14	ENST00000574538.1	0.0616777216995934	6.09156969047781	267.339876568206
ENSG00000101577.9	ENST00000584294.1	0.266300522971275	2.70525249065075	119.164449810022
ENSG00000101596.14	ENST00000320876.10	0.265495995842568	2.03371382951878	226.938455766968
ENSG00000101608.12	ENST00000217652.7	0.323904697978494	2.50426706722595	488.89892567827
ENSG00000101624.10	ENST00000587929.1	0.727544147616785	2.17979771204941	88.3204115779833
ENSG00000101639.18	ENST00000325971.12	0.0822444354769858	4.77942855196313	255.316169218514
ENSG00000101654.17	ENST00000383314.6	0.361169595448097	1.14995046589807	218.249784322597
ENSG00000101665.8	ENST00000262158.6	0.244203009824032	4.93491433490921	40.9543550170974
ENSG00000101745.15	ENST00000359158.7	0.0956469599774322	2.22226112609454	339.439709956996
ENSG00000101752.11	ENST00000261537.6	0.0883237617735569	3.92122107991563	561.284477331554
ENSG00000101773.16	ENST00000327155.9	0.188537571219962	1.49713205740811	324.867328043982
ENSG00000101782.14	ENST00000577501.5	0.223107507977312	4.38268027600804	232.534232981352
ENSG00000101811.13	ENST00000372972.6	0.192347693877692	2.82590923808911	225.610918891428
ENSG00000101843.18	ENST00000217958.7	0.114516733387565	4.33238377403252	777.883692416863
ENSG00000101844.17	ENST00000372232.7	0.0474042367050265	7.51357277182151	506.146123084234
ENSG00000101849.15	ENST00000424279.5	0.16061467331026	2.23852176215847	280.258472764799
ENSG00000101856.9	ENST00000217971.7	0.0453105862659804	7.16462449149935	1651.80952737309
ENSG00000101868.10	ENST00000379068.7	0.10126097231786	3.14726945305326	226.638564992792
ENSG00000101871.14	ENST00000380780.5	0.176483091867222	0.801391167480643	88.795824114589
ENSG00000101882.9	ENST00000371410.4	0.354567458216451	0.713312620489852	587.034210983383
ENSG00000101888.11	ENST00000372106.5	0.0141764384055322	28.8849726131723	461.807336279681
ENSG00000101892.11	ENST00000361319.3	0.134827374153204	4.19491579804774	321.429184662828
ENSG00000101901.10	ENST00000473389.5	0.210248558785736	3.1798652402686	336.129625502871
ENSG00000101928.12	ENST00000370783.7	0.0693655510884292	7.0226466508669	752.291091364127
ENSG00000101935.9	ENST00000473662.1	0.0410612121314085	20.9999006825478	233.450547659034
ENSG00000101940.17	ENST00000218056.9	0.0258061126345382	11.8285988208692	937.599604759846
ENSG00000101945.16	ENST00000376687.3	0.0718492369220547	11.4206373366545	133.608370038997
ENSG00000101966.12	ENST00000468503.1	1.1059480612277	3.74475310638036	87.8078255776876
ENSG00000101972.18	ENST00000371157.7	0.330836634924762	2.63037267752352	376.760282216331
ENSG00000101974.14	ENST00000327569.7	0.0847389957377647	2.99862430292361	347.457883054565
ENSG00000101986.11	ENST00000218104.5	0.0496381532789438	13.9188441572106	158.484987217765
ENSG00000101997.12	ENST00000376227.3	0.0943180087260531	13.1562680110205	1135.34525134294
ENSG00000102030.15	ENST00000432089.1	0.087478196450685	16.9438673731986	714.936470244172
ENSG00000102032.12	ENST00000393700.7	0.0257683070139932	20.059949443917	153.717450941509
ENSG00000102034.16	ENST00000335997.11	0.106411378175775	5.43774794172415	127.19121261823
ENSG00000102038.15	ENST00000371121.4	0.1201836025085	2.69964798735799	658.039828141448
ENSG00000102054.17	ENST00000380087.6	0.144629621419633	2.05864710038382	751.426999397125
ENSG00000102081.13	ENST00000463120.2	0.143890428511094	30.1584120963304	1308.07355558377
ENSG00000102096.9	ENST00000376509.4	0.0500880381431255	13.6977881751749	492.207005690299
ENSG00000102098.17	ENST00000251900.8	0.014364773683935	41.5299230717986	1500.01468320872
ENSG00000102100.15	ENST00000376521.6	0.069988772186281	19.6306423094737	633.585576288248
ENSG00000102103.15	ENST00000447146.6	0.0482580227819295	17.2896589140656	528.543024327846
ENSG00000102119.10	ENST00000369842.8	0.022835329076987	57.148281960111	952.467965046848
ENSG00000102125.15	ENST00000613002.4	0.00732345340817961	90.8761148561742	1360.18996987719
ENSG00000102144.13	ENST00000491291.1	0.131444398587747	9.79670721147156	825.403197743587
ENSG00000102145.13	ENST00000376670.7	0.493103249569685	15.1615487441741	373.543116897558
ENSG00000102158.19	ENST00000476168.1	0.435109525580435	1.63630577679452	353.227631032153
ENSG00000102172.15	ENST00000404933.6	0.0505320841554198	8.04863865596584	2036.0170617154
ENSG00000102178.12	ENST00000369660.8	0.0483415597030104	23.5802989273222	169.533869415589
ENSG00000102181.20	ENST00000418547.2	0.170512215058621	12.0074121260841	610.606906984136
ENSG00000102189.16	ENST00000418984.7	0.457679256257249	0.463390395679308	173.763482396799
ENSG00000102225.15	ENST00000518022.5	0.107804866500105	10.3433536329905	323.017142761758
ENSG00000102226.9	ENST00000218348.7	0.0552623198775467	7.06047003201467	279.669348569846
ENSG00000102241.11	ENST00000218364.4	0.145953559035969	3.27049314283312	632.318373157906
ENSG00000102265.11	ENST00000218388.8	0.0608455574798694	27.3185328622705	942.843313380292
ENSG00000102287.16	ENST00000491339.1	0.042878418417216	86.7183537453024	836.019460271286
ENSG00000102309.12	ENST00000439980.6	0.106421308539754	42.1203800613554	274.449865194596
ENSG00000102316.16	ENST00000375058.5	0.0135595494733454	62.0776298681089	1440.22076862369
ENSG00000102317.17	ENST00000472897.5	0.238334458496251	4.7325002370787	268.542743054711
ENSG00000102362.15	ENST00000491326.1	0.00488466525078098	201.133129431201	1129.08018988246
ENSG00000102384.13	ENST00000403304.6	0.094520494750457	13.3001748658756	457.436594268445
ENSG00000102390.10	ENST00000373358.7	0.165020349721731	5.39815930931751	155.456670222724
ENSG00000102393.9	ENST00000218516.3	0.283416164045388	9.62451708557912	694.356653553743
ENSG00000102401.19	ENST00000341189.8	0.0516251505753147	26.5258627118499	620.057788297638
ENSG00000102409.9	ENST00000372695.5	0.142598089785523	51.4783953092513	676.203292945916
ENSG00000102471.13	ENST00000620924.1	0.0886512501077975	8.7945583768428	683.367872383939
ENSG00000102531.16	ENST00000492622.6	0.137139585542119	2.06932177255098	292.498137523723
ENSG00000102543.14	ENST00000496061.5	0.0300423598100313	7.94466196138017	288.854484309097
ENSG00000102572.14	ENST00000376547.7	0.0498282443354312	11.1057556786106	402.617134345867
ENSG00000102575.10	ENST00000412435.6	0.0262437565277954	22.4303898765101	363.640629116643
ENSG00000102580.14	ENST00000602402.5	0.144754414654891	1.93000039860541	308.052468771452
ENSG00000102595.18	ENST00000462472.1	0.0663738732283895	14.1886299152081	188.086510544736
ENSG00000102606.17	ENST00000466143.5	0.130285692991206	3.02251082356078	297.950233067233
ENSG00000102699.5	ENST00000381989.3	0.110036495555304	3.71576635239686	294.149672274009
ENSG00000102710.19	ENST00000475892.5	0.0886406482856292	3.59991233969331	518.59424069536
ENSG00000102738.7	ENST00000323563.7	0.0480545185965489	26.4130307923781	461.246094717461
ENSG00000102753.9	ENST00000261667.7	0.223923835120828	0.640771436414739	306.375752067743
ENSG00000102763.15	ENST00000281496.6	0.0545644030333282	4.25028564549565	153.047580211155
ENSG00000102781.13	ENST00000380615.7	0.0396911172568984	5.17362878652757	356.83018814771
ENSG00000102786.14	ENST00000461515.5	2.60309670817205	2.19661422203396	38.9261042986779
ENSG00000102804.14	ENST00000261489.6	0.132449483770074	5.75355678484885	89.4743919160121
ENSG00000102805.13	ENST00000485938.2	0.0301624055443669	9.1856657287438	140.880865479461
ENSG00000102858.12	ENST00000262370.11	0.0295257616960749	10.0979547308162	356.389398136898
ENSG00000102878.16	ENST00000521916.1	0.00851431753723083	25.1704348494445	6409.88052598522
ENSG00000102890.14	ENST00000477898.5	0.0319614800409752	9.95548506237502	31.7846161628233
ENSG00000102893.15	ENST00000567200.1	0.126420667986098	75.3544684255933	287.699378572735
ENSG00000102897.9	ENST00000567954.5	0.0204548003361887	31.6388495848577	3399.64605953952
ENSG00000102898.11	ENST00000568233.5	0.125061900649859	8.26308912722466	523.104185185791
ENSG00000102900.12	ENST00000308159.9	0.149679851589369	2.66439747745079	528.929866131351
ENSG00000102901.12	ENST00000565157.5	0.0488576096498963	13.6700622064996	338.453587193047
ENSG00000102908.20	ENST00000566899.5	0.265691884604245	2.20139850759387	234.215809312132
ENSG00000102910.13	ENST00000285737.8	0.156316752195732	2.20027713101713	326.147224556534
ENSG00000102921.7	ENST00000564124.5	0.0440695312065613	7.52110098252656	241.969972006103
ENSG00000102931.7	ENST00000219204.7	0.092503674344927	3.98390858996063	362.08818599371
ENSG00000102974.14	ENST00000264010.8	0.910472621052603	1.39137473113317	132.897850959572
ENSG00000102977.13	ENST00000602850.5	0.0261298620569844	26.7118244597784	1949.34431883587
ENSG00000102978.12	ENST00000219252.9	0.076342786039998	9.63461094163942	256.760433661407
ENSG00000102984.14	ENST00000566987.5	0.0409751988203363	7.38157399127283	95.3832718639967
ENSG00000102996.4	ENST00000219271.3	0.0176644152602305	11.6633278874669	310.982070755638
ENSG00000103005.11	ENST00000219281.7	0.0153552560432965	29.6871179960899	1412.65416990605
ENSG00000103018.16	ENST00000568237.1	0.0762814327323453	13.163231717568	1352.20952693999
ENSG00000103024.7	ENST00000566600.1	0.0115994311430294	31.6941430999866	605.645526242209
ENSG00000103035.10	ENST00000219313.8	0.706021142750661	4.75256164571776	312.79222571624
ENSG00000103037.11	ENST00000491587.1	0.512940213977808	1.80286654069554	135.965509534959
ENSG00000103042.8	ENST00000219320.8	0.0381386380147227	11.6692964480053	218.557854042701
ENSG00000103043.14	ENST00000261776.9	0.0491922788121378	7.65741460770345	117.84690523523
ENSG00000103051.18	ENST00000323786.9	0.0442095868631238	8.22540107927848	775.334910422206
ENSG00000103061.11	ENST00000263997.10	0.194326795566631	11.1181339146232	169.209041542679
ENSG00000103064.13	ENST00000567325.1	0.0305936236589711	17.4648880726026	538.171173292885
ENSG00000103066.12	ENST00000219345.9	0.0167961364333507	28.3754097571395	345.93643065708
ENSG00000103091.14	ENST00000569549.5	0.0255174493619811	72.5063241714412	695.94793950606
ENSG00000103111.14	ENST00000248248.7	0.0522159424760293	21.6191744197747	277.44784912111
ENSG00000103121.8	ENST00000562828.5	0.187967959149449	4.7049656540171	432.714983742177
ENSG00000103126.14	ENST00000354866.7	0.0282473576745735	27.8562547174654	428.981263192072
ENSG00000103145.10	ENST00000248089.7	0.0367876398171478	63.2442427714289	1301.59000366736
ENSG00000103148.15	ENST00000621703.4	0.0151903389290155	42.0880328584093	1509.3165884251
ENSG00000103150.5	ENST00000262430.5	0.0286501026040173	17.8193238235014	279.087828045272
ENSG00000103160.11	ENST00000567294.5	0.252751882336961	8.94008526847682	464.905362428977
ENSG00000103168.16	ENST00000564774.5	0.0338430714617065	21.7205307042046	199.343070912546
ENSG00000103194.15	ENST00000219473.11	0.263272001240122	4.08953756641661	299.100950276513
ENSG00000103196.11	ENST00000262424.9	0.139965692957076	2.88225756146582	43.66089194454
ENSG00000103199.13	ENST00000219478.10	0.0266938887415303	16.0021463224843	98.5700256098664
ENSG00000103202.12	ENST00000219479.6	0.00502620920974967	594.371155067884	1920.86290227235
ENSG00000103222.18	ENST00000399410.7	0.0471482894083462	7.09345717419724	319.419638491485
ENSG00000103249.17	ENST00000567139.1	0.382190907784066	7.02854020710773	195.36830874348
ENSG00000103253.17	ENST00000389703.7	0.00620957400726797	87.9170862925948	4531.05211083899
ENSG00000103254.9	ENST00000219535.7	0.0162133073793864	29.6737705104172	2366.13433116874
ENSG00000103257.8	ENST00000261622.4	0.127736533760824	17.5670148063866	418.497802225648
ENSG00000103264.15	ENST00000563113.5	0.0469044835605367	12.1346634974527	240.951035502509
ENSG00000103266.10	ENST00000219548.8	0.0518882328311642	20.2841085850495	621.900206441253
ENSG00000103274.10	ENST00000283027.9	0.0541670488464439	7.18273252972885	234.439488330107
ENSG00000103275.18	ENST00000403747.6	0.0839122179075802	28.2100283595171	320.661610411338
ENSG00000103319.11	ENST00000568269.5	0.0623493766736609	3.98337562539892	294.506677764774
ENSG00000103326.10	ENST00000565010.1	0.0394992298647604	22.3908253792936	345.143184306416
ENSG00000103335.19	ENST00000301015.13	0.0166004482501446	45.1867561348692	637.775022574339
ENSG00000103342.12	ENST00000563468.5	0.490910236803703	1.75964940731276	433.693116900684
ENSG00000103343.12	ENST00000268655.4	0.351164703244865	5.57359348676846	92.5749743605786
ENSG00000103353.15	ENST00000571064.5	0.311578146582349	3.5550122670718	154.796401877783
ENSG00000103356.15	ENST00000449606.5	0.0604861622174132	4.25210755066479	395.069678372956
ENSG00000103363.14	ENST00000262306.11	0.0420965130845378	230.765379465338	485.344593729432
ENSG00000103365.15	ENST00000567201.5	0.085986364247451	4.35269730867263	201.30846035365
ENSG00000103381.11	ENST00000539677.1	0.223142309920388	5.84314481761819	122.193369707726
ENSG00000103415.11	ENST00000570646.5	0.0478819105679553	14.2516290492569	413.017240844347
ENSG00000103423.13	ENST00000576911.5	0.0720711260715522	8.00143923956489	365.506570380549
ENSG00000103426.12	ENST00000572467.5	0.0220056207799869	15.107154567721	407.351512039459
ENSG00000103429.10	ENST00000562442.5	0.0976021280638748	3.07469348995177	301.872731342596
ENSG00000103479.14	ENST00000262133.10	0.046857710588643	5.51630835472802	498.265803382084
ENSG00000103485.17	ENST00000395384.8	0.0130278097173075	96.9742906420243	2880.71809935914
ENSG00000103495.13	ENST00000219782.10	0.25357495056593	21.8822307822325	473.392288140355
ENSG00000103496.14	ENST00000460668.5	0.0234827875390913	26.312989150913	398.247738144896
ENSG00000103502.13	ENST00000219789.10	0.0186919506030466	15.8926329879615	894.48108441846
ENSG00000103507.13	ENST00000394950.7	0.030520178629328	12.8726408210822	628.908267003234
ENSG00000103510.19	ENST00000219797.8	0.0323044467855878	14.8998051135527	573.931771569137
ENSG00000103512.14	ENST00000566883.5	0.657576221228884	35.7862233830206	553.728230117039
ENSG00000103540.16	ENST00000381396.9	0.0337416857122007	6.19219386481143	992.816607089372
ENSG00000103544.14	ENST00000417362.6	0.0428141145783866	3.83341149175717	555.88049963539
ENSG00000103549.21	ENST00000563683.5	0.107311234770156	11.7873880376762	205.313392457117
ENSG00000103550.13	ENST00000565844.1	0.104259548372988	63.8228235251215	266.806715495214
ENSG00000103591.12	ENST00000542650.5	0.105592965127392	4.5982538176844	603.237106060235
ENSG00000103642.11	ENST00000557972.1	0.0448230924922079	13.2489977732825	339.179806952828
ENSG00000103653.16	ENST00000220003.13	0.0327182472829552	15.0168024254975	426.485160166386
ENSG00000103657.13	ENST00000559715.1	0.393068528086997	18.8875481936264	208.926293887453
ENSG00000103671.9	ENST00000261884.7	0.139674029611321	1.51075127988783	221.766076636743
ENSG00000103769.9	ENST00000566233.5	0.200863345381201	3.39317397041761	618.999232552964
ENSG00000103811.15	ENST00000534038.5	0.000841013386105856	1414.2156517984	1811.71095810231
ENSG00000103852.12	ENST00000560860.5	0.201513253586028	8.97057718218322	226.27027111884
ENSG00000103855.17	ENST00000560928.5	0.0141629560425057	18.9313493777799	611.82357250019
ENSG00000103876.11	ENST00000561421.5	0.0536393890013373	10.3351284208397	331.250991818939
ENSG00000103932.11	ENST00000304330.8	0.0263084899816666	9.29576262821739	617.790153103129
ENSG00000103966.9	ENST00000612090.1	0.187391866968625	0.540953103599787	382.279853655564
ENSG00000103978.15	ENST00000562946.5	0.227831596257104	1.45927746962563	117.716152894888
ENSG00000103994.16	ENST00000564754.5	0.276813308942656	15.9808610775814	215.491456983219
ENSG00000103995.13	ENST00000325747.9	0.275723386700205	0.766745231922192	228.658203500298
ENSG00000104047.14	ENST00000560735.5	0.0301179288435479	18.8561932658072	1352.91668272011
ENSG00000104064.16	ENST00000396464.7	0.77853225824058	0.397410359154364	240.706741226003
ENSG00000104067.16	ENST00000545208.6	0.145653382195913	2.31916515658066	229.584620090208
ENSG00000104081.13	ENST00000354670.8	0.165451108254354	10.8968846362377	109.986428269391
ENSG00000104093.13	ENST00000543779.6	0.0379104019153662	5.32416814237573	638.416206869799
ENSG00000104131.12	ENST00000558353.1	0.547838977218311	1.48769406542463	464.021104124147
ENSG00000104133.14	ENST00000558988.5	0.0571284816694967	10.4925566870778	632.03435816224
ENSG00000104142.10	ENST00000220509.9	0.0280886272398533	7.11589416748631	94.587701295728
ENSG00000104147.8	ENST00000220514.7	0.0672571006454944	3.82673100044713	241.305806726729
ENSG00000104164.10	ENST00000566753.5	0.127767494755816	7.38519575849875	229.138161448372
ENSG00000104218.14	ENST00000262210.9	0.351128864205007	2.38645117114983	110.385790957726
ENSG00000104221.12	ENST00000220659.10	0.266430366913806	3.99494281903646	39.1402439677988
ENSG00000104228.12	ENST00000519219.1	0.0600917691997976	8.26904343978379	136.902707825433
ENSG00000104231.10	ENST00000220669.9	0.0825970789017022	5.68676739899456	444.80701910035
ENSG00000104299.14	ENST00000520983.5	0.105643407459849	3.2502246617761	472.559632897951
ENSG00000104312.7	ENST00000522965.1	0.128793276605064	4.27956737853353	521.404198787809
ENSG00000104320.13	ENST00000265433.7	0.161905133933038	1.89965379879357	442.101706938324
ENSG00000104325.6	ENST00000220764.6	0.0121725818042313	165.53178121331	4144.72229015155
ENSG00000104331.8	ENST00000262644.8	0.332248200447601	2.60733360782674	233.275769039978
ENSG00000104341.16	ENST00000521545.6	0.115141063387082	11.1327320876892	504.753620760476
ENSG00000104343.19	ENST00000602593.5	0.0802099149843346	6.48717325827573	187.80838570631
ENSG00000104356.10	ENST00000522319.5	0.377011078776369	0.65720815352604	90.0257944850304
ENSG00000104375.15	ENST00000419617.6	0.102763718741299	11.8892208226497	166.202207967237
ENSG00000104388.14	ENST00000531289.5	0.333757361329558	10.7635264276696	136.15837460162
ENSG00000104408.9	ENST00000220849.9	0.114123994481023	6.09729919935901	1318.00495485699
ENSG00000104412.7	ENST00000220853.7	0.0313564532788469	14.9157850258337	515.364106818271
ENSG00000104442.9	ENST00000276569.7	0.271932247368825	1.76204940512343	353.282905497519
ENSG00000104447.11	ENST00000519674.1	0.502286381712865	0.719736688481938	82.4404683764799
ENSG00000104472.9	ENST00000523569.1	0.133525007548953	3.34442818575433	394.67839957966
ENSG00000104517.12	ENST00000521566.1	1.0569580079066	1.90795572718503	210.062686114785
ENSG00000104522.15	ENST00000425753.6	0.0255186094953682	24.8683520853656	628.263609415379
ENSG00000104529.17	ENST00000530109.5	0.0833752376724546	17.8339821457215	684.75888210933
ENSG00000104549.11	ENST00000265896.9	0.148531923830331	6.19654964575404	740.325417990862
ENSG00000104613.11	ENST00000397977.7	0.0460777045764307	5.71284301013449	713.649341518705
ENSG00000104626.14	ENST00000250263.7	0.232987775576528	4.90299557781346	317.328982221061
ENSG00000104635.13	ENST00000359741.9	0.0297529696566777	29.8745855608099	581.21868435788
ENSG00000104643.9	ENST00000221086.7	0.178407219567715	3.06462898449714	98.8801763740738
ENSG00000104671.7	ENST00000221114.7	0.27707826219378	2.54063539422682	365.706535854756
ENSG00000104679.10	ENST00000265806.10	0.0759291991557661	12.9985260215532	587.20480334986
ENSG00000104687.12	ENST00000541648.5	0.634297002588618	1.49870932253667	428.525432343149
ENSG00000104689.9	ENST00000221132.7	0.166700964199563	1.77673045917422	512.177379473761
ENSG00000104691.14	ENST00000265616.9	0.137100483397248	2.35884243702165	183.555322806766
ENSG00000104695.12	ENST00000221138.8	0.374695364622971	1.15056339679788	285.415447505981
ENSG00000104714.13	ENST00000262109.7	0.257404500339841	3.19620223844372	133.395833804311
ENSG00000104723.20	ENST00000503731.5	0.260153410906239	3.60823796471367	400.492013638789
ENSG00000104728.15	ENST00000520359.5	0.0390758670162522	6.26680253074327	362.398828763427
ENSG00000104731.13	ENST00000567513.1	0.288687900790033	1.14541522136941	291.997807305397
ENSG00000104738.16	ENST00000518382.1	0.560608816761985	56.2249237040152	489.098100370236
ENSG00000104756.15	ENST00000221200.8	0.13390857678681	2.09135044520218	247.503346050823
ENSG00000104763.17	ENST00000518087.6	0.331055277501402	23.9517414065911	409.762849855887
ENSG00000104765.14	ENST00000518611.5	0.200492764211586	4.58372563022392	585.26071995711
ENSG00000104774.12	ENST00000456935.6	0.0316522782389875	8.27115516748825	1584.45416230598
ENSG00000104783.11	ENST00000262888.7	0.0272299183353786	24.3700125812475	162.944530781724
ENSG00000104805.15	ENST00000407032.5	0.00855354576871042	105.302796146687	2197.24744790283
ENSG00000104823.8	ENST00000221418.8	0.0387855573592225	32.0827530017015	1134.51092824765
ENSG00000104824.16	ENST00000600873.5	0.651508694058322	7.21897691084427	379.257194660621
ENSG00000104825.16	ENST00000509705.3	0.0152383449989022	53.9522735544182	543.148616097827
ENSG00000104835.14	ENST00000221431.10	0.0302424177064459	34.1269758731526	496.847171066743
ENSG00000104852.14	ENST00000598441.5	0.336733554117515	7.09911513510184	283.775045769846
ENSG00000104853.15	ENST00000337392.9	0.072592178922718	9.33255310622542	277.48098093253
ENSG00000104856.13	ENST00000510184.1	0.135824895967286	6.34374991373891	97.8701678604689
ENSG00000104859.14	ENST00000592056.5	0.0993715642900163	9.05243002921239	135.00143062804
ENSG00000104866.10	ENST00000544069.2	0.0396031344244108	11.2790592670703	116.123049152454
ENSG00000104872.10	ENST00000262265.9	0.0321087042088754	29.1536128689812	462.643268072172
ENSG00000104880.17	ENST00000319670.13	0.0239939049365043	51.0295493471074	153.012666312317
ENSG00000104881.14	ENST00000593226.5	0.240461953284273	10.2578910058846	222.157975809518
ENSG00000104884.14	ENST00000587376.5	0.00805822590095158	85.0911030733972	1423.70463985196
ENSG00000104885.17	ENST00000398665.7	0.0753262858401712	9.62864113346284	245.883864105167
ENSG00000104886.9	ENST00000326631.6	0.0432469535121209	29.7530249417587	687.539862049813
ENSG00000104889.4	ENST00000221486.4	0.0255244256397377	23.1852259397555	1422.72923940744
ENSG00000104897.9	ENST00000221494.9	0.03506302787766	36.4369312981263	477.43298119221
ENSG00000104899.5	ENST00000221496.4	0.0129410812401584	42.7578447458822	352.688242637019
ENSG00000104903.4	ENST00000264824.4	0.111013277315567	14.4132889433751	282.328376241344
ENSG00000104904.12	ENST00000592727.3	0.242004303100055	39.8548031732714	562.065927595374
ENSG00000104907.12	ENST00000221504.12	0.0329433668619247	24.2522038909182	555.293809510538
ENSG00000104915.14	ENST00000591197.1	0.0180862176747439	44.996098037942	539.837944178158
ENSG00000104946.10	ENST00000599049.6	0.0538102230884298	13.813936458675	184.806152394312
ENSG00000104957.13	ENST00000221554.12	0.0257555139461186	11.648094979734	160.793473055629
ENSG00000104960.15	ENST00000599732.5	0.0259818531371224	30.9054739410579	818.972017663857
ENSG00000104964.14	ENST00000327141.8	0.0336632195366573	32.216241955173	1073.182983832
ENSG00000104969.9	ENST00000221566.6	0.0517946752326626	10.0121671266969	322.547294590372
ENSG00000104973.14	ENST00000312865.10	0.0202661756159142	22.0918102184963	918.133184407072
ENSG00000104976.11	ENST00000221573.10	0.0133705976593337	29.20708627657	221.128250522807
ENSG00000104979.8	ENST00000588234.5	0.179893675359708	10.1494933513594	377.3777486788
ENSG00000104980.7	ENST00000600748.5	0.0421146060152834	9.50549206073312	336.701165664743
ENSG00000104998.3	ENST00000263379.3	0.012620159189353	40.2354331651499	363.429312277502
ENSG00000105011.8	ENST00000589468.1	0.0206176265266019	30.6626877106092	235.700336631536
ENSG00000105048.16	ENST00000585321.6	0.00470789627693959	692.648640069474	2437.07430337771
ENSG00000105053.10	ENST00000424804.6	0.0833432398833707	7.78687428864004	185.369178366712
ENSG00000105058.11	ENST00000263384.11	0.0639785281310283	27.6802741033776	179.32227021458
ENSG00000105063.18	ENST00000412770.6	0.0536024647307156	21.7213273148392	359.613140657338
ENSG00000105085.10	ENST00000263390.7	0.217705089503314	3.58394488369416	70.9654795064018
ENSG00000105127.8	ENST00000269701.6	0.0566477612014896	7.23540827855627	117.326875574634
ENSG00000105131.7	ENST00000602233.5	0.132026303928492	4.13589667669137	19.2681160449275
ENSG00000105135.15	ENST00000263383.7	0.0179754962496909	15.8329933121402	453.125544424601
ENSG00000105171.9	ENST00000592759.5	0.0993509026465982	11.1094232003852	264.359093435167
ENSG00000105173.13	ENST00000444983.6	0.0623670036983476	7.13435961717149	154.991219699875
ENSG00000105176.17	ENST00000360605.8	0.152583982855247	5.21511980034516	772.645039957008
ENSG00000105185.11	ENST00000590247.6	0.0803930748602385	19.3638143068558	788.55435202684
ENSG00000105186.14	ENST00000306065.8	0.0496284108063706	8.51059052740259	381.152368795578
ENSG00000105193.8	ENST00000251453.7	0.477053353281806	13.8140762467363	584.314474839427
ENSG00000105197.10	ENST00000607714.5	0.0587253311371602	9.70541544236933	495.901987489703
ENSG00000105202.7	ENST00000221801.7	0.0209123075502696	143.275017389692	1286.62586909436
ENSG00000105204.13	ENST00000430012.6	0.047725092696545	8.76070264043493	119.2596094038
ENSG00000105220.14	ENST00000356487.9	0.00878007331370997	141.850153406576	1667.41225305201
ENSG00000105221.16	ENST00000391844.8	0.0230331141861769	33.5731464910991	656.627729944978
ENSG00000105223.19	ENST00000356508.9	0.025443160097819	35.0398299113601	1802.77559272018
ENSG00000105229.6	ENST00000600566.5	0.0816386057035295	12.061373083401	225.582980922332
ENSG00000105248.15	ENST00000262962.11	0.0440365272806931	5.99643436094925	91.7876108758535
ENSG00000105254.11	ENST00000585746.1	0.044579442300471	17.4641754892263	427.966976165318
ENSG00000105258.8	ENST00000592962.5	0.0179191532027095	24.4170589466566	663.675012861874
ENSG00000105281.12	ENST00000542575.6	0.134489739030769	9.30641906589435	354.869939876416
ENSG00000105287.12	ENST00000593363.1	0.0575178352237599	184.041926486525	1608.66794542188
ENSG00000105298.13	ENST00000429344.6	0.0184264978959928	38.1345502195682	251.34826109459
ENSG00000105321.12	ENST00000221922.10	0.0243660428794234	27.61195484528	250.06136046653
ENSG00000105323.16	ENST00000392006.7	0.737790374051157	2.82895130006402	308.023107718329
ENSG00000105325.13	ENST00000441788.6	0.0211472549856635	21.8982461639148	243.229045976125
ENSG00000105327.15	ENST00000439096.2	0.0606418073022241	31.6234438630736	168.238935262734
ENSG00000105329.9	ENST00000221930.5	0.160521262737961	25.6620479077789	511.048102196542
ENSG00000105341.18	ENST00000589503.1	0.0523606015175872	15.0915545448985	611.614271692453
ENSG00000105364.13	ENST00000592514.5	0.032533944846411	56.182619320141	934.864024630013
ENSG00000105371.8	ENST00000380770.3	0.0136010398803076	38.815627236174	1480.96797460907
ENSG00000105372.6	ENST00000221975.6	0.18155964160113	7.97794694835141	849.067833353577
ENSG00000105373.18	ENST00000594525.5	0.0434114271574531	9.59794500147595	641.663684654154
ENSG00000105379.9	ENST00000309244.8	0.0150378337699504	38.1257061837208	1041.25451421284
ENSG00000105383.14	ENST00000262262.4	0.0388426647068705	17.0576501954219	1850.8528867519
ENSG00000105393.15	ENST00000602066.5	0.0449739033980397	21.7603405139569	765.217858325262
ENSG00000105397.13	ENST00000525621.5	0.0114540969560948	65.0014201521641	1032.10491761343
ENSG00000105401.6	ENST00000222005.6	0.064445874866796	79.9025126067113	646.788597977343
ENSG00000105402.7	ENST00000263354.7	0.118303756685914	14.2089155737977	228.735114853778
ENSG00000105404.10	ENST00000222008.10	0.0375870637387327	5.3658987365077	322.972245615415
ENSG00000105419.17	ENST00000559524.5	0.0321359564906563	39.8951017340484	704.105491731216
ENSG00000105426.14	ENST00000588552.5	0.0172045673910614	16.1408462398993	857.936701424962
ENSG00000105438.8	ENST00000330720.6	0.0372261142394266	38.1519132823647	1309.61039992127
ENSG00000105443.13	ENST00000391881.7	0.0690586962764911	9.77065537393876	125.655121516503
ENSG00000105447.12	ENST00000598711.1	0.20611237509554	3.04354756125373	165.825526585726
ENSG00000105464.3	ENST00000263269.3	0.0177736668713565	27.9796457735237	449.832497228021
ENSG00000105483.16	ENST00000520007.5	0.110353914098901	2.37390620674143	497.808760910328
ENSG00000105486.13	ENST00000600055.1	0.317735556935451	1.16831882753035	286.013749094111
ENSG00000105492.15	ENST00000346477.7	0.0538634987482173	15.5044579983811	602.513530310054
ENSG00000105497.7	ENST00000262259.6	0.147225836321747	11.8544193971163	133.543361644835
ENSG00000105518.13	ENST00000593256.6	0.0174101893567861	205.548889183494	5131.24606648871
ENSG00000105568.17	ENST00000462990.5	0.0991486600046124	4.64615364283099	535.50062745878
ENSG00000105576.15	ENST00000590781.1	0.11675167504101	7.89701285391312	264.26750962266
ENSG00000105583.9	ENST00000596731.5	0.0209525878127698	23.2072912453713	410.219853226268
ENSG00000105610.4	ENST00000264834.4	0.170867999807826	21.4988552063232	165.392876695258
ENSG00000105612.8	ENST00000222219.7	0.0549522917267432	14.6108822795012	277.564649044413
ENSG00000105617.3	ENST00000222224.3	0.0878082390257058	7.39837985994006	99.8387930646787
ENSG00000105618.13	ENST00000445124.5	0.0494816066567601	8.70816942733495	357.905100697309
ENSG00000105619.13	ENST00000391759.5	0.0186828627869944	16.5302488014736	324.497775956988
ENSG00000105640.12	ENST00000222247.9	0.24628790923398	14.7594923081202	966.131177383664
ENSG00000105643.9	ENST00000379656.7	0.0298469398172429	12.5008272187732	122.024736323941
ENSG00000105647.14	ENST00000222254.12	0.0323986370525133	15.2223908286764	270.639300101255
ENSG00000105655.18	ENST00000582287.6	0.0536175690396081	47.9539303613651	1101.66968081304
ENSG00000105656.12	ENST00000596124.3	0.0426000371145062	5.48799172301022	140.071014980793
ENSG00000105662.15	ENST00000321949.12	0.0337585016496131	14.4909591881347	220.049876940923
ENSG00000105669.12	ENST00000262812.8	0.0279450346508816	45.8509078279095	802.581160397885
ENSG00000105671.11	ENST00000247003.8	0.0355030035409335	17.964367666112	364.065857954344
ENSG00000105676.13	ENST00000540634.2	0.0110373868529252	40.1946906200561	326.188399593966
ENSG00000105677.11	ENST00000222284.9	0.0143665295550024	65.2121832374828	3277.94922241513
ENSG00000105695.14	ENST00000593348.1	0.0621407912978525	5.99052274490039	59.2201012070879
ENSG00000105697.7	ENST00000222304.3	0.026785433454813	13.9441113037695	78.5693012262984
ENSG00000105698.15	ENST00000594064.5	0.126557769459363	21.2125245040382	531.438611944845
ENSG00000105699.16	ENST00000354900.7	0.0311911829827183	11.1848676826734	824.755673631421
ENSG00000105700.10	ENST00000222307.8	0.160156531527523	38.5339297815846	555.141582170155
ENSG00000105701.15	ENST00000608443.5	0.0266305783644599	27.6970633245353	891.425511039215
ENSG00000105705.15	ENST00000585444.1	0.156030971845884	5.61432047226416	120.748052504727
ENSG00000105708.8	ENST00000344099.3	0.0396511203795905	5.55312877979763	84.8361143012355
ENSG00000105722.9	ENST00000222329.8	0.0723429708323413	27.1284146108358	210.601628571033
ENSG00000105723.11	ENST00000222330.7	0.0473051527092808	25.6613943181625	404.297234747171
ENSG00000105726.16	ENST00000471063.2	0.259855316319617	10.689289662787	233.166216233216
ENSG00000105738.10	ENST00000222345.10	0.0539778119439082	3.98133172051767	178.976146118895
ENSG00000105771.13	ENST00000598860.1	0.227823912348382	3.91519411992186	151.907983694194
ENSG00000105778.17	ENST00000318709.8	0.205149688183663	2.60167840424494	230.417009533728
ENSG00000105793.15	ENST00000474503.1	0.184097647995489	2.25885427803037	245.961376042689
ENSG00000105810.9	ENST00000265734.8	0.217100475130258	2.07596033979457	325.70202920642
ENSG00000105819.13	ENST00000428154.5	0.204081923132198	2.97094929938964	479.835203687435
ENSG00000105821.14	ENST00000379263.7	0.378277634533908	3.35327268464021	285.71946032852
ENSG00000105829.11	ENST00000222547.7	0.191828555125206	1.83577535772398	496.321138275032
ENSG00000105835.11	ENST00000354289.8	0.480371358040976	1.35356505868672	669.584014636351
ENSG00000105849.5	ENST00000222567.5	0.0659138200076715	4.69824829801168	337.208568391874
ENSG00000105851.10	ENST00000496166.5	0.0476786825652927	4.46292390180237	807.744964526235
ENSG00000105856.13	ENST00000498408.1	0.556480889966784	4.72354814819408	94.6923467101125
ENSG00000105865.10	ENST00000265720.7	0.0903594399727879	12.4109686217874	654.668663802855
ENSG00000105866.13	ENST00000222584.7	0.204562374395051	2.92872688224005	98.2095113277465
ENSG00000105879.11	ENST00000222597.6	0.610393353681904	1.60930611038026	139.593089240254
ENSG00000105887.10	ENST00000393085.3	0.769760181504406	7.89071167614922	631.038397368948
ENSG00000105889.14	ENST00000406890.6	0.070116689303963	71.2299467318047	369.8267939516
ENSG00000105926.15	ENST00000409761.5	0.0301632736527348	78.4382784174007	1311.92487020003
ENSG00000105939.12	ENST00000242351.9	0.524810644204673	3.0140372694133	126.524680365389
ENSG00000105948.13	ENST00000464848.5	0.0964838588760458	0.99695084899696	143.980029606257
ENSG00000105953.14	ENST00000222673.5	0.0577544116131689	6.3245374233948	314.722919832188
ENSG00000105968.18	ENST00000308153.8	0.145931521421663	11.7557193530943	690.810894792306
ENSG00000105971.14	ENST00000222693.4	0.0193788187953211	94.8578688406663	846.125248981067
ENSG00000105982.16	ENST00000463028.1	0.0422316582733482	2.35745574885335	93.9246129569344
ENSG00000105991.7	ENST00000355633.5	0.00630803337412056	247.023533098072	337.36033989294
ENSG00000105993.14	ENST00000488001.5	2.37977690826098	0.487949411503685	164.403991380794
ENSG00000106009.15	ENST00000340611.8	0.0200638248975819	30.9385300652465	349.729822778356
ENSG00000106012.17	ENST00000470731.5	0.011281083630149	27.5726398367612	292.913823164754
ENSG00000106028.10	ENST00000265304.10	0.202872035210439	6.39092302203891	544.143623979068
ENSG00000106034.17	ENST00000443817.1	0.423156188265137	3.86245049605743	564.19617092723
ENSG00000106049.8	ENST00000265395.6	0.0608680051179589	13.6476251243755	907.829052528069
ENSG00000106052.13	ENST00000265393.10	0.069514970700264	5.39088653403877	568.011420499956
ENSG00000106077.18	ENST00000222800.7	0.0323419344458104	18.8626269858491	922.596094699219
ENSG00000106078.17	ENST00000452534.5	0.146776796956085	3.24126756737868	172.495188549224
ENSG00000106080.10	ENST00000222803.9	0.0574089846532525	84.631149988225	509.983969847793
ENSG00000106086.18	ENST00000440706.2	0.170493990914799	54.4528728052418	2416.35704446627
ENSG00000106105.13	ENST00000389266.7	0.44993404001991	2.00716364232557	670.527988594422
ENSG00000106125.14	ENST00000265299.6	0.0448516442379369	12.058152597766	267.645571733984
ENSG00000106133.17	ENST00000602348.5	0.0401861481624976	30.8475993350538	320.86613142051
ENSG00000106144.19	ENST00000310447.9	0.12142301073981	5.33316547323769	179.67324988522
ENSG00000106153.12	ENST00000395422.3	0.265121264907234	9.63309185902515	688.46014655559
ENSG00000106211.8	ENST00000248553.6	0.0478335540550186	314.052205356388	793.70122829695
ENSG00000106244.12	ENST00000350498.7	0.106596216003615	33.9948191740809	568.854758580648
ENSG00000106245.9	ENST00000403633.6	0.475619873654653	2.8668575531614	188.886194860528
ENSG00000106246.17	ENST00000292478.8	0.0915418293062464	7.8943138431522	97.3412184448982
ENSG00000106258.13	ENST00000463907.5	0.150705682066146	22.420655958099	210.332951007857
ENSG00000106261.16	ENST00000324306.10	0.167316947578937	15.3814588949388	175.890882911373
ENSG00000106263.17	ENST00000431643.5	0.58749184010245	5.69347137922865	314.24279347082
ENSG00000106266.8	ENST00000479689.1	0.0730747086326087	6.73941278507457	379.170374781113
ENSG00000106268.15	ENST00000356714.5	0.0119961612418491	32.0189189985896	925.412850399196
ENSG00000106290.14	ENST00000452041.5	0.021386465732038	39.0292434643968	1296.9953062618
ENSG00000106299.7	ENST00000223023.4	0.159497635872188	3.13970704219703	122.413546127396
ENSG00000106305.9	ENST00000223029.7	0.052968337433387	8.8212307661027	362.181760926051
ENSG00000106327.12	ENST00000223051.7	0.00633050684495011	100.636383815668	1943.73643451474
ENSG00000106330.11	ENST00000223054.8	0.0480290577496758	8.47257743370108	1387.24218093321
ENSG00000106344.8	ENST00000478061.5	0.247832478584202	2.2777938815384	294.291222042869
ENSG00000106346.11	ENST00000306177.9	0.0604762646460611	4.15924680546852	133.626395275256
ENSG00000106348.16	ENST00000496487.5	0.0272048715712805	28.246759471825	711.613000015472
ENSG00000106351.12	ENST00000429987.1	0.0566156467097787	10.6401995005988	187.883188244145
ENSG00000106355.9	ENST00000409909.7	0.249656741622532	5.12119475349802	460.436324943029
ENSG00000106366.8	ENST00000223095.4	0.047675870954009	5.00200400612429	51.5940091714536
ENSG00000106367.13	ENST00000337619.9	0.0304483483894427	7.72269146772812	1587.65029028547
ENSG00000106392.10	ENST00000402468.3	0.0509927621773043	7.60359269836631	624.122086552522
ENSG00000106397.11	ENST00000223127.7	0.0246217483673611	14.0659607911023	563.236371153001
ENSG00000106399.11	ENST00000406109.5	0.0363085852003978	10.5681488584196	766.252870001146
ENSG00000106400.11	ENST00000305105.2	0.0206013753741037	56.3940339564351	1210.45036113809
ENSG00000106404.13	ENST00000401528.5	0.0157471840396442	52.4001316442423	526.379534834511
ENSG00000106415.12	ENST00000489405.5	0.188449824089196	3.38419890659527	122.200769656566
ENSG00000106443.15	ENST00000634607.1	0.0930760109302134	2.77628136381367	216.035888182675
ENSG00000106459.14	ENST00000477428.5	0.24733094636753	5.2395119383373	422.673704238487
ENSG00000106460.18	ENST00000396668.7	0.0376327226866045	8.16606106828949	1575.09270822822
ENSG00000106462.10	ENST00000483012.1	0.908963462039284	3.6527902935482	259.427052916538
ENSG00000106524.8	ENST00000628652.1	0.0513847463909287	7.35320116837008	448.489031409022
ENSG00000106526.10	ENST00000252071.8	0.0527329855320141	5.17252947189681	272.002462861145
ENSG00000106536.19	ENST00000517348.1	0.113902695816595	13.1904645264599	127.580733382355
ENSG00000106537.7	ENST00000262067.4	0.200395815523758	4.26458749274256	604.83692868035
ENSG00000106546.12	ENST00000463496.1	0.398285578452323	2.26214269644832	411.761669011172
ENSG00000106554.11	ENST00000262570.9	0.163857324823979	4.64763845072799	507.895223597395
ENSG00000106588.10	ENST00000223321.8	0.246425076430831	1.68510676595008	696.433626493266
ENSG00000106591.3	ENST00000223324.2	0.263097612477	11.85351192447	391.041415761001
ENSG00000106603.17	ENST00000223336.10	0.0476305279134035	28.7059219261724	857.8707664648
ENSG00000106605.10	ENST00000265523.8	0.00223212343834865	444.987841886462	1906.91918533842
ENSG00000106608.16	ENST00000402306.7	0.0953009277139801	2.16651673960753	242.760730321385
ENSG00000106609.16	ENST00000424964.6	0.484414199396869	3.95407937893728	261.164557198698
ENSG00000106610.14	ENST00000416602.6	0.249375088938403	8.35398959637515	143.565427572268
ENSG00000106615.9	ENST00000262187.9	0.690972763379876	2.51753556656993	286.747077310444
ENSG00000106628.10	ENST00000610533.4	0.00857155135979464	126.907513149519	2429.41195006602
ENSG00000106635.7	ENST00000223368.6	0.105376684696241	5.74949068260174	109.423796128121
ENSG00000106636.7	ENST00000447123.5	0.116242198938463	6.51332283929447	480.059073385571
ENSG00000106638.15	ENST00000496056.5	0.249507858804889	19.0854709612713	262.886933424056
ENSG00000106682.14	ENST00000353999.6	0.455104789607208	2.7038184913062	412.155950813673
ENSG00000106701.11	ENST00000394926.7	0.023944601771578	20.0346326390454	253.249184879291
ENSG00000106723.16	ENST00000469017.6	0.104904096313778	1.83168890181113	269.176848045676
ENSG00000106771.12	ENST00000491854.1	0.284587073992115	2.64421120021417	184.22146803957
ENSG00000106789.12	ENST00000375077.4	0.0405737535384963	23.001993823892	828.548187024091
ENSG00000106799.12	ENST00000552516.5	0.266131421444664	1.7615964183699	528.721650914767
ENSG00000106803.9	ENST00000223641.4	0.111384358494321	6.80414066973949	395.266971485048
ENSG00000106829.18	ENST00000495170.1	0.275298496144408	2.43675950340241	112.402561015494
ENSG00000106852.15	ENST00000464484.3	0.0580535548190836	7.31847304692768	217.860386722871
ENSG00000106868.16	ENST00000374264.6	0.165811907334232	3.34148229032327	294.292772573088
ENSG00000106948.16	ENST00000374075.9	0.040734058903921	5.6062527934715	465.941503778013
ENSG00000106976.19	ENST00000628346.2	0.0283038853798066	21.1124279241458	325.275766887354
ENSG00000106992.17	ENST00000373156.5	0.0192825403440784	54.2476804139835	984.739466625157
ENSG00000106993.11	ENST00000381858.5	0.099391054715567	4.28803614837844	126.642568149719
ENSG00000107021.15	ENST00000475097.5	0.0209504777006632	13.7487633607375	169.705142873651
ENSG00000107036.11	ENST00000414202.6	0.0342052932475529	3.38577414961442	178.279869785394
ENSG00000107077.17	ENST00000489243.5	0.0722196849242739	4.39508654942571	95.1435964698901
ENSG00000107099.15	ENST00000453981.5	0.113835725346365	2.69373176238333	220.912184982657
ENSG00000107140.15	ENST00000336395.5	0.0285929588755062	14.6765291079883	109.936232717153
ENSG00000107164.15	ENST00000319725.9	0.149556150878374	7.14517529773995	276.004213300942
ENSG00000107175.10	ENST00000353704.2	0.182384315055746	7.47761457623576	196.519339177482
ENSG00000107185.9	ENST00000378078.4	0.0837066928228564	9.56309310333868	281.397259605142
ENSG00000107186.16	ENST00000319217.11	0.0475830552849783	3.82637377468334	241.177918403357
ENSG00000107223.12	ENST00000224073.5	0.067733966569219	31.0721951897165	412.433572439222
ENSG00000107242.17	ENST00000541509.5	0.149247845486541	6.36308197193357	144.915457666451
ENSG00000107262.17	ENST00000379704.7	0.206602330611501	1.76395202709927	193.420991174399
ENSG00000107263.18	ENST00000372189.7	0.0445875134289951	7.60517823014687	343.054642392188
ENSG00000107290.13	ENST00000224140.5	0.242871044323904	1.36017490174931	175.336326302404
ENSG00000107338.9	ENST00000377707.3	0.179474662775124	5.20516101128088	65.9482013908861
ENSG00000107341.4	ENST00000263228.3	0.0808530745837546	28.864902130061	306.00208305899
ENSG00000107362.13	ENST00000377041.6	0.386471645077592	8.24470128280496	107.220525455146
ENSG00000107371.12	ENST00000396521.3	0.443999603007503	6.01569822465457	112.573825581889
ENSG00000107372.12	ENST00000471197.1	0.921964523402423	1.91286458145607	172.955372237627
ENSG00000107404.17	ENST00000378891.9	0.0168632829230218	42.9781680343988	803.33353442234
ENSG00000107438.8	ENST00000329399.6	0.0548708690673791	5.69594161063487	647.355918585181
ENSG00000107443.15	ENST00000265992.9	0.0687167998987479	8.00694106212213	196.690586689589
ENSG00000107521.18	ENST00000465957.1	0.0952933530444591	12.3358425894767	159.24321761544
ENSG00000107554.15	ENST00000324109.8	0.127991457687642	1.89543440120137	124.004255683347
ENSG00000107560.10	ENST00000483413.1	0.0985636488635421	2.52252481483016	232.28236234352
ENSG00000107566.13	ENST00000407654.7	0.144974972247047	1.61274544839876	281.76904576001
ENSG00000107581.12	ENST00000541549.2	1.29412633584421	1.6978556153467	289.635717505489
ENSG00000107614.21	ENST00000354631.7	0.0611191274992053	12.449260699826	344.677688224239
ENSG00000107625.12	ENST00000373585.7	0.205560372702938	1.74514173906275	513.147516227718
ENSG00000107643.15	ENST00000469879.6	0.199069955760184	7.30732162213916	442.184897376249
ENSG00000107651.12	ENST00000470478.1	0.0566394934514061	20.8000773964716	157.294712642493
ENSG00000107672.14	ENST00000369023.7	0.0675042569781137	3.30436267506435	581.592110041339
ENSG00000107731.12	ENST00000335350.10	0.023960639035131	7.79144733673547	375.124544164681
ENSG00000107745.17	ENST00000361114.9	0.2133506564215	1.71885380215802	416.158802296155
ENSG00000107758.15	ENST00000360663.9	0.0821867425316327	2.94212134204235	680.007796654172
ENSG00000107771.15	ENST00000359979.8	0.29904086474742	5.67981438216895	98.7328475465205
ENSG00000107779.11	ENST00000372037.7	0.20498463911765	1.70459590395583	115.378710036932
ENSG00000107789.15	ENST00000371996.8	0.0456569152186826	6.47788650746796	414.110437221529
ENSG00000107816.17	ENST00000370223.7	0.0150374256397705	37.1122578325497	640.135853372268
ENSG00000107821.14	ENST00000370200.5	0.0548563977658907	14.0056372142554	204.912531171146
ENSG00000107833.10	ENST00000370110.5	0.0238171732346528	13.871640528862	2516.10219773084
ENSG00000107854.5	ENST00000371627.4	0.121509987757813	2.31191887541327	234.638713180627
ENSG00000107862.4	ENST00000369983.3	0.0594032006155581	5.3893400332781	276.135025168542
ENSG00000107863.16	ENST00000320481.10	0.0981589644568341	6.44346860317996	407.778579524531
ENSG00000107872.12	ENST00000369956.6	0.0123126983226966	35.1213717301122	744.178236331619
ENSG00000107882.11	ENST00000369902.7	0.0586651504380138	4.89921167885624	198.24337786562
ENSG00000107890.16	ENST00000376087.4	0.0409893160676631	2.6441876733024	373.85488765285
ENSG00000107897.18	ENST00000375888.5	0.105444498537836	3.00638123570211	211.784048845213
ENSG00000107929.14	ENST00000316157.7	0.116568128480356	5.38870012473758	436.160815606682
ENSG00000107937.18	ENST00000483839.2	0.62694266534646	0.849399181771463	263.061013919415
ENSG00000107938.17	ENST00000368813.1	0.213047633421303	0.693421098193596	120.626707724789
ENSG00000107949.16	ENST00000278100.10	0.157516955452328	2.95881912145459	429.19622178142
ENSG00000107951.12	ENST00000263063.8	0.212021616645742	7.31365938409784	202.827681479919
ENSG00000107959.15	ENST00000224949.8	0.0939850556085324	4.37073743163443	676.627804594786
ENSG00000107960.10	ENST00000224950.7	0.0335049054746752	11.1670853339324	1305.88914930536
ENSG00000107968.9	ENST00000413724.5	0.395268870043741	6.576220954101	54.3645816019779
ENSG00000108010.11	ENST00000331244.9	0.116372396699133	4.3969856874887	647.068671431039
ENSG00000108018.15	ENST00000344440.7	0.0588297562745922	3.10954681376867	279.675129152967
ENSG00000108021.19	ENST00000328090.9	0.198228467492198	2.21415649160869	285.823343670349
ENSG00000108039.17	ENST00000502935.5	0.02359855743127	9.57414644223046	1383.38247324046
ENSG00000108055.9	ENST00000361804.4	0.233555404355348	1.91504827014905	354.905838123214
ENSG00000108061.11	ENST00000369452.8	0.403943725506274	0.477894625770912	212.912827475844
ENSG00000108064.10	ENST00000373895.7	0.556606800314341	1.39246743272328	267.842806981526
ENSG00000108091.10	ENST00000263102.6	0.159154803975712	1.92736015280953	353.241553167978
ENSG00000108094.14	ENST00000421317.4	0.157294818602479	1.98238539377312	265.55077222805
ENSG00000108100.17	ENST00000374704.7	0.202454693873895	7.19479081837011	238.367847409056
ENSG00000108106.13	ENST00000589978.1	0.692289228648025	5.99867219163477	296.631203673722
ENSG00000108107.12	ENST00000558815.5	0.115588603623459	35.4321259978099	608.641882132934
ENSG00000108175.16	ENST00000334512.9	0.0548822589104618	10.289134861973	255.650851116114
ENSG00000108179.13	ENST00000225174.7	0.158736133026161	8.63086527570957	327.721021761907
ENSG00000108187.15	ENST00000495025.2	0.0514009905461061	2.81788530958915	92.7513828263021
ENSG00000108219.14	ENST00000616406.1	0.03851158674773	6.23657989754259	943.080050260194
ENSG00000108256.8	ENST00000579665.1	1.85431196124048	11.8300534167497	153.865885500227
[truncated: 7,427 more rows]
