# Supplementary material for: Global donor and acceptor splicing site kinetics in human cells
Source: eLife. 2019 Apr 26;8:e45056. doi: 10.7554/eLife.45056 (PMC6548502; doi:10.7554/eLife.45056)
Supplement: Supplementary file 4. — For each position, it is annotated whether there is a known contact between a spliceosomal structure and the processed RNA. [file elife-45056-supp4.gz]

Archive with 1 entries (1 files):
- elife-45056-supp4
