# Supplementary material for: Global donor and acceptor splicing site kinetics in human cells
Source: eLife. 2019 Apr 26;8:e45056. doi: 10.7554/eLife.45056 (PMC6548502; doi:10.7554/eLife.45056)
Supplement: Supplementary file 4. — For each position, it is annotated whether there is a known contact between a spliceosomal structure and the processed RNA. [file elife-45056-supp4.gz › elife-45056-supp4]

pos	region	coef	base	effect on acceptor bond half-life	effect on donor bond half-life	Kondo U1	Bertram U5	Bertram U6	Bertram U2	Bertram U5__1	Bertram U6__1	Galej U2	Galej U5	Galej U6	Zhang U6	Zhang BP(U2)	Zhang U5	Bai U2	Bai U5	Bai U6	noContact
NA	NA	X(Intercept)	NA	0.247483285255341	0.630646405967537	NA	NA	NA	NA	NA	NA	NA	NA	NA	NA	NA	NA	NA	NA	NA	NA
NA	NA	Xgc.A	NA	7.08205502596226	1.44509508883489	NA	NA	NA	NA	NA	NA	NA	NA	NA	NA	NA	NA	NA	NA	NA	NA
NA	NA	Xgc.intron	NA	34.080959490599	29.2847070071892	NA	NA	NA	NA	NA	NA	NA	NA	NA	NA	NA	NA	NA	NA	NA	NA
-15	seqB	XseqBpos_m15A	A	1.00152860171391	1	0	0	0	0	0	0	0	0	0	0	0	0	1	0	0	0
-15	seqB	XseqBpos_m15C	C	1.05166839515579	1	0	0	0	0	0	0	0	0	0	0	0	0	1	0	0	0
-15	seqB	XseqBpos_m15G	G	1.0492503656523	1	0	0	0	0	0	0	0	0	0	0	0	0	1	0	0	0
-14	seqB	XseqBpos_m14A	A	0.992637328126675	1	0	0	0	0	0	0	0	0	0	0	0	0	1	0	0	0
-14	seqB	XseqBpos_m14C	C	1.0644980417731	1	0	0	0	0	0	0	0	0	0	0	0	0	1	0	0	0
-14	seqB	XseqBpos_m14G	G	1.05953755142019	1	0	0	0	0	0	0	0	0	0	0	0	0	1	0	0	0
-13	seqB	XseqBpos_m13A	A	1.00475192426755	1	0	0	0	0	0	0	0	0	0	0	0	0	1	0	0	0
-13	seqB	XseqBpos_m13C	C	1.05225290904588	1	0	0	0	0	0	0	0	0	0	0	0	0	1	0	0	0
-13	seqB	XseqBpos_m13G	G	1.05419984337677	1	0	0	0	0	0	0	0	0	0	0	0	0	1	0	0	0
-12	seqB	XseqBpos_m12A	A	1.00927458818367	1	0	0	0	0	0	0	0	0	0	0	1	0	1	0	0	0
-12	seqB	XseqBpos_m12C	C	1.05590610862027	1	0	0	0	0	0	0	0	0	0	0	1	0	1	0	0	0
-12	seqB	XseqBpos_m12G	G	1.05947503612207	1	0	0	0	0	0	0	0	0	0	0	1	0	1	0	0	0
-11	seqB	XseqBpos_m11A	A	0.970902367509649	1	0	0	0	1	0	0	0	0	0	0	1	0	1	0	0	0
-11	seqB	XseqBpos_m11C	C	1.00505044229123	1	0	0	0	1	0	0	0	0	0	0	1	0	1	0	0	0
-11	seqB	XseqBpos_m11G	G	1.02736302836506	1	0	0	0	1	0	0	0	0	0	0	1	0	1	0	0	0
-10	seqB	XseqBpos_m10A	A	1.01485676809695	1	0	0	0	0	0	0	0	0	0	0	0	0	1	0	0	0
-10	seqB	XseqBpos_m10C	C	1.05562250161924	1	0	0	0	0	0	0	0	0	0	0	0	0	1	0	0	0
-10	seqB	XseqBpos_m10G	G	1.06197381979238	1	0	0	0	0	0	0	0	0	0	0	0	0	1	0	0	0
-9	seqB	XseqBpos_m9A	A	0.972169780047539	1	0	0	0	0	0	0	0	0	0	0	0	0	0	0	0	1
-9	seqB	XseqBpos_m9C	C	1.05408848790236	1	0	0	0	0	0	0	0	0	0	0	0	0	0	0	0	1
-9	seqB	XseqBpos_m9G	G	1.039024035554	1	0	0	0	0	0	0	0	0	0	0	0	0	0	0	0	1
-8	seqB	XseqBpos_m8A	A	1.02164977197683	1	0	0	0	1	0	0	0	0	0	0	0	0	1	0	0	0
-8	seqB	XseqBpos_m8C	C	1.04025013696358	1	0	0	0	1	0	0	0	0	0	0	0	0	1	0	0	0
-8	seqB	XseqBpos_m8G	G	1.06959217040498	1	0	0	0	1	0	0	0	0	0	0	0	0	1	0	0	0
-7	seqB	XseqBpos_m7A	A	0.987444137250481	1	0	0	0	0	0	0	0	0	0	0	0	0	1	0	0	0
-7	seqB	XseqBpos_m7C	C	1.0396893774054	1	0	0	0	0	0	0	0	0	0	0	0	0	1	0	0	0
-7	seqB	XseqBpos_m7G	G	1.03126105384527	1	0	0	0	0	0	0	0	0	0	0	0	0	1	0	0	0
-6	seqB	XseqBpos_m6A	A	1.04600361920963	1	0	0	0	0	0	0	1	0	0	0	1	0	1	0	0	0
-6	seqB	XseqBpos_m6C	C	1.09582691443111	1	0	0	0	0	0	0	1	0	0	0	1	0	1	0	0	0
-6	seqB	XseqBpos_m6G	G	1.09742687016074	1	0	0	0	0	0	0	1	0	0	0	1	0	1	0	0	0
-5	seqB	XseqBpos_m5A	A	1.00265312570626	1	0	0	0	1	0	0	0	0	0	0	1	0	1	0	0	0
-5	seqB	XseqBpos_m5C	C	1.06915778782743	1	0	0	0	1	0	0	0	0	0	0	1	0	1	0	0	0
-5	seqB	XseqBpos_m5G	G	1.03822704260828	1	0	0	0	1	0	0	0	0	0	0	1	0	1	0	0	0
-4	seqA	XseqApos_m4A	A	1.00729263832654	1.0131097043619	NA	NA	NA	NA	NA	NA	NA	NA	NA	NA	NA	NA	NA	NA	NA	NA
-4	seqA	XseqApos_m4C	C	1.04831900359849	1.03599512477375	NA	NA	NA	NA	NA	NA	NA	NA	NA	NA	NA	NA	NA	NA	NA	NA
-4	seqA	XseqApos_m4G	G	1.17034433479612	1.01663436502651	NA	NA	NA	NA	NA	NA	NA	NA	NA	NA	NA	NA	NA	NA	NA	NA
-4	seqB	XseqBpos_m4A	A	0.974239066656057	0.975581432360837	0	0	0	1	0	0	1	0	0	0	1	0	1	0	0	0
-4	seqB	XseqBpos_m4C	C	1.10438294577565	1.0373521061901	0	0	0	1	0	0	1	0	0	0	1	0	1	0	0	0
-4	seqB	XseqBpos_m4G	G	1.06492605997245	1.0202876871622	0	0	0	1	0	0	1	0	0	0	1	0	1	0	0	0
-3	seqA	XseqApos_m3A	A	1.18211011641751	1.13081054877604	NA	NA	NA	NA	NA	NA	NA	NA	NA	NA	NA	NA	NA	NA	NA	NA
-3	seqA	XseqApos_m3G	G	3.6907105702124	2.87397975871363	NA	NA	NA	NA	NA	NA	NA	NA	NA	NA	NA	NA	NA	NA	NA	NA
-3	seqA	XseqApos_m3T	T	0.98126484081957	1.03075638645463	NA	NA	NA	NA	NA	NA	NA	NA	NA	NA	NA	NA	NA	NA	NA	NA
-3	seqB	XseqBpos_m3A	A	0.947153523994825	1.00911030030488	0	0	0	1	0	0	1	0	0	0	1	0	1	0	0	0
-3	seqB	XseqBpos_m3G	G	1.04785174137692	1.07113889736741	0	0	0	1	0	0	1	0	0	0	1	0	1	0	0	0
-3	seqB	XseqBpos_m3T	T	1.00888723278277	1.03437139924436	0	0	0	1	0	0	1	0	0	0	1	0	1	0	0	0
-3	seqD	XseqDpos_m3A	A	0.956559343666739	0.905828988048322	0	1	0	0	1	0	0	1	0	0	0	1	0	1	0	0
-3	seqD	XseqDpos_m3G	G	1.05370151653326	1.10186698166918	0	1	0	0	1	0	0	1	0	0	0	1	0	1	0	0
-3	seqD	XseqDpos_m3T	T	1.02320732930341	0.967675650464083	0	1	0	0	1	0	0	1	0	0	0	1	0	1	0	0
-2	seqA	XseqApos_m2C	C	0.797878288093907	0.820736679923401	NA	NA	NA	NA	NA	NA	NA	NA	NA	NA	NA	NA	NA	NA	NA	NA
-2	seqA	XseqApos_m2G	G	3.17991536657819	1.20385382565326	NA	NA	NA	NA	NA	NA	NA	NA	NA	NA	NA	NA	NA	NA	NA	NA
-2	seqA	XseqApos_m2T	T	1.08204258930206	1.73926913672678	NA	NA	NA	NA	NA	NA	NA	NA	NA	NA	NA	NA	NA	NA	NA	NA
-2	seqB	XseqBpos_m2A	A	1.08124061479636	1.06239585821539	0	0	0	1	0	0	1	0	0	0	1	0	1	0	0	0
-2	seqB	XseqBpos_m2C	C	1.21279607915536	1.13876904419517	0	0	0	1	0	0	1	0	0	0	1	0	1	0	0	0
-2	seqB	XseqBpos_m2G	G	1.14996747961947	1.10418272525556	0	0	0	1	0	0	1	0	0	0	1	0	1	0	0	0
-2	seqD	XseqDpos_m2C	C	1.1791026916337	1.42050688080094	1	0	0	0	1	0	0	1	0	0	0	1	0	1	0	0
-2	seqD	XseqDpos_m2G	G	1.14706785387445	1.44287761790551	1	0	0	0	1	0	0	1	0	0	0	1	0	1	0	0
-2	seqD	XseqDpos_m2T	T	1.26091420850292	1.23840658528674	1	0	0	0	1	0	0	1	0	0	0	1	0	1	0	0
-1	seqA	XseqApos_m1A	A	3.51152608655279	2.52964593934769	NA	NA	NA	NA	NA	NA	NA	NA	NA	NA	NA	NA	NA	NA	NA	NA
-1	seqA	XseqApos_m1C	C	1.27697141182583	1.3390949955849	NA	NA	NA	NA	NA	NA	NA	NA	NA	NA	NA	NA	NA	NA	NA	NA
-1	seqA	XseqApos_m1T	T	1.32094269582418	0.754969930326978	NA	NA	NA	NA	NA	NA	NA	NA	NA	NA	NA	NA	NA	NA	NA	NA
-1	seqB	XseqBpos_m1A	A	0.928430379561777	1	0	0	0	0	0	0	1	0	0	0	0	0	1	0	0	0
-1	seqB	XseqBpos_m1G	G	1.00574929246223	1	0	0	0	0	0	0	1	0	0	0	0	0	1	0	0	0
-1	seqB	XseqBpos_m1T	T	0.96559240341644	1	0	0	0	0	0	0	1	0	0	0	0	0	1	0	0	0
-1	seqD	XseqDpos_m1A	A	0.800004394092137	1.05878657510935	1	1	0	0	0	0	0	0	0	0	0	1	0	1	0	0
-1	seqD	XseqDpos_m1C	C	0.919049503758029	1.34121138345788	1	1	0	0	0	0	0	0	0	0	0	1	0	1	0	0
-1	seqD	XseqDpos_m1T	T	0.837896578398869	1.12386236144077	1	1	0	0	0	0	0	0	0	0	0	1	0	1	0	0
0	seqB	XseqBpos_0C	C	1.52957005847284	1.36805509094892	0	0	0	0	0	0	1	0	0	0	1	0	1	0	0	0
0	seqB	XseqBpos_0G	G	1.03184966939758	1.51529507966878	0	0	0	0	0	0	1	0	0	0	1	0	1	0	0	0
0	seqB	XseqBpos_0T	T	3.12188451690686	1.96853629494863	0	0	0	0	0	0	1	0	0	0	1	0	1	0	0	0
1	seqA	XseqApos_1A	A	1.01390318715558	0.629548072272921	NA	NA	NA	NA	NA	NA	NA	NA	NA	NA	NA	NA	NA	NA	NA	NA
1	seqA	XseqApos_1C	C	1.06904195112744	0.663620918424073	NA	NA	NA	NA	NA	NA	NA	NA	NA	NA	NA	NA	NA	NA	NA	NA
1	seqA	XseqApos_1T	T	1.13182866012394	0.676678781302121	NA	NA	NA	NA	NA	NA	NA	NA	NA	NA	NA	NA	NA	NA	NA	NA
1	seqB	XseqBpos_1A	A	0.992155980703292	0.976434600136332	0	0	0	1	0	0	1	0	0	0	1	0	1	0	0	0
1	seqB	XseqBpos_1G	G	1.13234541475606	1.08276254745702	0	0	0	1	0	0	1	0	0	0	1	0	1	0	0	0
1	seqB	XseqBpos_1T	T	0.983248506662577	1.01746116304029	0	0	0	1	0	0	1	0	0	0	1	0	1	0	0	0
1	seqD	XseqDpos_1A	A	1.61972773309041	1.6438226473438	1	0	0	0	0	0	0	0	0	0	0	0	0	0	0	0
1	seqD	XseqDpos_1C	C	1.14138993822103	1.63248168371393	1	0	0	0	0	0	0	0	0	0	0	0	0	0	0	0
1	seqD	XseqDpos_1T	T	1.36676219463771	1.47135664882232	1	0	0	0	0	0	0	0	0	0	0	0	0	0	0	0
2	seqA	XseqApos_2A	A	1.08180243523087	1.15908596269102	NA	NA	NA	NA	NA	NA	NA	NA	NA	NA	NA	NA	NA	NA	NA	NA
2	seqA	XseqApos_2C	C	1.03277660578235	1.07598228714541	NA	NA	NA	NA	NA	NA	NA	NA	NA	NA	NA	NA	NA	NA	NA	NA
2	seqA	XseqApos_2G	G	1.01535887544325	1.10048994054664	NA	NA	NA	NA	NA	NA	NA	NA	NA	NA	NA	NA	NA	NA	NA	NA
2	seqB	NA	NA	1	1	0	0	0	0	0	0	1	0	0	0	0	0	1	0	0	0
2	seqD	XseqDpos_2A	A	1.98014367787207	2.25881183992869	1	0	0	0	0	0	0	0	1	0	0	0	0	0	0	0
2	seqD	XseqDpos_2C	C	1.84575808539112	2.05800376228596	1	0	0	0	0	0	0	0	1	0	0	0	0	0	0	0
2	seqD	XseqDpos_2G	G	2.12301882239634	6.55163627982494	1	0	0	0	0	0	0	0	1	0	0	0	0	0	0	0
3	seqA	XseqApos_3A	A	0.99932357590836	1.04023455230739	NA	NA	NA	NA	NA	NA	NA	NA	NA	NA	NA	NA	NA	NA	NA	NA
3	seqA	XseqApos_3C	C	0.926517689033408	1.04036334174952	NA	NA	NA	NA	NA	NA	NA	NA	NA	NA	NA	NA	NA	NA	NA	NA
3	seqA	XseqApos_3G	G	0.957497652356322	1.0942492357441	NA	NA	NA	NA	NA	NA	NA	NA	NA	NA	NA	NA	NA	NA	NA	NA
3	seqB	XseqBpos_3A	A	1.00141162568886	0.999623946513305	0	0	0	0	0	0	0	0	0	0	1	0	1	0	0	0
3	seqB	XseqBpos_3C	C	1.03945555107967	1.03768201762533	0	0	0	0	0	0	0	0	0	0	1	0	1	0	0	0
3	seqB	XseqBpos_3G	G	1.03959788607746	0.997675852204712	0	0	0	0	0	0	0	0	0	0	1	0	1	0	0	0
3	seqD	XseqDpos_3C	C	1.4228945170566	1.79416635563243	1	0	0	0	0	0	0	0	1	0	0	0	0	0	0	0
3	seqD	XseqDpos_3G	G	1.16353163118231	1.33498191568834	1	0	0	0	0	0	0	0	1	0	0	0	0	0	0	0
3	seqD	XseqDpos_3T	T	1.37296731876576	1.51814535513473	1	0	0	0	0	0	0	0	1	0	0	0	0	0	0	0
4	seqA	XseqApos_4A	A	0.963220694005758	1	NA	NA	NA	NA	NA	NA	NA	NA	NA	NA	NA	NA	NA	NA	NA	NA
4	seqA	XseqApos_4C	C	0.918694068696371	1	NA	NA	NA	NA	NA	NA	NA	NA	NA	NA	NA	NA	NA	NA	NA	NA
4	seqA	XseqApos_4G	G	0.943597640408884	1	NA	NA	NA	NA	NA	NA	NA	NA	NA	NA	NA	NA	NA	NA	NA	NA
4	seqB	XseqBpos_4A	A	1.02034086959701	1	NA	NA	NA	NA	NA	NA	NA	NA	NA	NA	NA	NA	NA	NA	NA	NA
4	seqB	XseqBpos_4C	C	1.05153502368597	1	NA	NA	NA	NA	NA	NA	NA	NA	NA	NA	NA	NA	NA	NA	NA	NA
4	seqB	XseqBpos_4G	G	1.0265803082483	1	NA	NA	NA	NA	NA	NA	NA	NA	NA	NA	NA	NA	NA	NA	NA	NA
4	seqD	XseqDpos_4C	C	1.15437976637477	1.24761328095131	1	0	0	0	0	1	0	0	1	0	0	0	0	0	1	0
4	seqD	XseqDpos_4G	G	1.20184858394389	1.37301014700726	1	0	0	0	0	1	0	0	1	0	0	0	0	0	1	0
4	seqD	XseqDpos_4T	T	1.15482975374402	1.17909732997021	1	0	0	0	0	1	0	0	1	0	0	0	0	0	1	0
5	seqA	XseqApos_5A	A	1.00046424788534	1	NA	NA	NA	NA	NA	NA	NA	NA	NA	NA	NA	NA	NA	NA	NA	NA
5	seqA	XseqApos_5C	C	0.947958437741214	1	NA	NA	NA	NA	NA	NA	NA	NA	NA	NA	NA	NA	NA	NA	NA	NA
5	seqA	XseqApos_5G	G	0.993330593512723	1	NA	NA	NA	NA	NA	NA	NA	NA	NA	NA	NA	NA	NA	NA	NA	NA
5	seqB	XseqBpos_5A	A	1.03199754477582	1	NA	NA	NA	NA	NA	NA	NA	NA	NA	NA	NA	NA	NA	NA	NA	NA
5	seqB	XseqBpos_5C	C	1.03430848440619	1	NA	NA	NA	NA	NA	NA	NA	NA	NA	NA	NA	NA	NA	NA	NA	NA
5	seqB	XseqBpos_5G	G	1.05385549671956	1	NA	NA	NA	NA	NA	NA	NA	NA	NA	NA	NA	NA	NA	NA	NA	NA
5	seqD	XseqDpos_5A	A	1.17362861411703	1.2047239138202	1	0	1	0	0	1	0	0	1	1	0	0	0	0	1	0
5	seqD	XseqDpos_5C	C	1.27308799084185	1.39742570374496	1	0	1	0	0	1	0	0	1	1	0	0	0	0	1	0
5	seqD	XseqDpos_5T	T	1.23965093198479	1.18443612855074	1	0	1	0	0	1	0	0	1	1	0	0	0	0	1	0
6	seqA	XseqApos_6C	C	0.996127531664129	1	NA	NA	NA	NA	NA	NA	NA	NA	NA	NA	NA	NA	NA	NA	NA	NA
6	seqA	XseqApos_6G	G	0.997992778354422	1	NA	NA	NA	NA	NA	NA	NA	NA	NA	NA	NA	NA	NA	NA	NA	NA
6	seqA	XseqApos_6T	T	1.06517792099496	1	NA	NA	NA	NA	NA	NA	NA	NA	NA	NA	NA	NA	NA	NA	NA	NA
6	seqD	XseqDpos_6A	A	1.14703518648841	1.13694201080803	1	0	0	0	0	1	0	0	1	0	0	0	0	0	1	0
6	seqD	XseqDpos_6C	C	1.13091162429765	1.21174684308322	1	0	0	0	0	1	0	0	1	0	0	0	0	0	1	0
6	seqD	XseqDpos_6G	G	1.16547634561905	1.28784445754938	1	0	0	0	0	1	0	0	1	0	0	0	0	0	1	0
7	seqD	XseqDpos_7A	A	1	0.844925220277043	1	0	0	0	0	1	0	0	1	1	0	0	0	0	1	0
7	seqD	XseqDpos_7C	C	1	0.970186528360141	1	0	0	0	0	1	0	0	1	1	0	0	0	0	1	0
7	seqD	XseqDpos_7T	T	1	0.88100269655687	1	0	0	0	0	1	0	0	1	1	0	0	0	0	1	0
8	seqD	XseqDpos_8A	A	1	1.01104552759016	0	0	0	0	0	1	0	0	0	1	0	0	0	0	1	0
8	seqD	XseqDpos_8C	C	1	1.11690450575411	0	0	0	0	0	1	0	0	0	1	0	0	0	0	1	0
8	seqD	XseqDpos_8G	G	1	1.14873412680225	0	0	0	0	0	1	0	0	0	1	0	0	0	0	1	0
9	seqD	XseqDpos_9A	A	1	1.0032881486678	0	0	1	0	0	1	0	0	0	1	0	0	0	0	0	0
9	seqD	XseqDpos_9C	C	1	1.08513264748677	0	0	1	0	0	1	0	0	0	1	0	0	0	0	0	0
9	seqD	XseqDpos_9G	G	1	1.1785794174712	0	0	1	0	0	1	0	0	0	1	0	0	0	0	0	0
10	seqD	XseqDpos_10A	A	1	0.997498712546302	0	0	0	0	0	0	0	0	0	1	0	0	0	0	0	0
10	seqD	XseqDpos_10C	C	1	1.06344595684995	0	0	0	0	0	0	0	0	0	1	0	0	0	0	0	0
10	seqD	XseqDpos_10G	G	1	1.16455331422099	0	0	0	0	0	0	0	0	0	1	0	0	0	0	0	0
11	seqD	NA	NA	1	1	0	0	0	0	0	0	0	0	0	0	0	0	0	0	0	1
12	seqD	NA	NA	1	1	0	0	0	0	0	0	0	0	0	0	0	0	0	0	0	1
13	seqD	XseqDpos_13A	A	1	0.991574635478177	0	0	1	0	0	0	0	0	0	1	0	0	0	0	0	0
13	seqD	XseqDpos_13C	C	1	1.08642058986098	0	0	1	0	0	0	0	0	0	1	0	0	0	0	0	0
13	seqD	XseqDpos_13G	G	1	1.13908718588414	0	0	1	0	0	0	0	0	0	1	0	0	0	0	0	0
14	seqD	NA	NA	1	1	0	0	0	0	0	0	0	0	0	1	0	0	0	0	0	0
15	seqD	XseqDpos_15A	A	1	1.01412664912646	0	0	0	0	0	0	0	0	0	0	0	0	0	0	0	1
15	seqD	XseqDpos_15C	C	1	1.10147325159382	0	0	0	0	0	0	0	0	0	0	0	0	0	0	0	1
15	seqD	XseqDpos_15G	G	1	1.14511126301382	0	0	0	0	0	0	0	0	0	0	0	0	0	0	0	1
16	seqD	XseqDpos_16A	A	1	0.986755024655347	NA	NA	NA	NA	NA	NA	NA	NA	NA	NA	NA	NA	NA	NA	NA	NA
16	seqD	XseqDpos_16C	C	1	1.10335678650337	NA	NA	NA	NA	NA	NA	NA	NA	NA	NA	NA	NA	NA	NA	NA	NA
16	seqD	XseqDpos_16G	G	1	1.14624542127329	NA	NA	NA	NA	NA	NA	NA	NA	NA	NA	NA	NA	NA	NA	NA	NA
