# Supplementary material for: Global donor and acceptor splicing site kinetics in human cells
Source: eLife. 2019 Apr 26;8:e45056. doi: 10.7554/eLife.45056 (PMC6548502; doi:10.7554/eLife.45056)
Supplement: Supplementary file 5. [file elife-45056-supp5.gz › elife-45056-supp5]

octamer	region	db	PWM_id	gene	effect on cleavage time of	effect size
AAATACAC	D100	C	M163_0.6	IGF2BP3	Donor	0.994955675717558
AAATAGAG	D100	NA	NA	NA	Donor	0.995729700173758
AAATGAAG	D100	NA	NA	NA	Donor	0.9867324897256
AACACGCA	D100	NA	NA	NA	Donor	0.979420557043066
AACATACC	D100	NA	NA	NA	Donor	0.981517788518375
AACATAGC	D100	NA	NA	NA	Donor	0.997032594344998
AACTAGGC	D100	NA	NA	NA	Donor	0.955659664255239
AACTAGTG	D100	NA	NA	NA	Donor	0.993517510366947
AATGACAG	D100	NA	NA	NA	Donor	0.991775084617366
AATTAGCG	D100	NA	NA	NA	Donor	0.987152056527936
AATTTGTG	D100	PDB	478	CELF1	Donor	0.99254766319558
ACACATAG	D100	AEDB	1343	SRSF5	Donor	0.990527354788154
ACACGCAT	D100	NA	NA	NA	Donor	0.978103148515498
ACATACAC	D100	C	M032_0.6	IGF2BP2	Donor	0.991309971228879
ACATACAC	D100	C	M163_0.6	IGF2BP3	Donor	0.991309971228879
ACATGAGA	D100	NA	NA	NA	Donor	0.993387465591619
ACCACAAT	D100	NA	NA	NA	Donor	0.991299744505954
ACCACACA	D100	NA	NA	NA	Donor	0.977385907634055
ACCTAACA	D100	NA	NA	NA	Donor	0.995787102489655
ACGCAACA	D100	NA	NA	NA	Donor	0.974869359641077
ACGTAGCA	D100	NA	NA	NA	Donor	0.969991108217051
ACTGTGTT	D100	S	s84	CELF1	Donor	0.97867383158877
ACTGTGTT	D100	S	602	CELF2	Donor	0.97867383158877
ACTGTGTT	D100	S	1132	NOVA1	Donor	0.97867383158877
ACTGTTAT	D100	NA	NA	NA	Donor	0.998286072812522
ACTGTTTA	D100	PDB	436	CELF1	Donor	0.990389669568878
ACTGTTTA	D100	S	s4	CELF2	Donor	0.990389669568878
ACTGTTTA	D100	S	s1	ELAVL2	Donor	0.990389669568878
ACTGTTTA	D100	S	s9	TIA1	Donor	0.990389669568878
AGAATAGA	D100	NA	NA	NA	Donor	0.992826898349967
AGACAGAA	D100	C	M147_0.6	CNOT4	Donor	0.985753271539776
AGACATAG	D100	NA	NA	NA	Donor	0.996523577443174
AGACTAAA	D100	NA	NA	NA	Donor	0.990792308045219
AGCCATAA	D100	NA	NA	NA	Donor	0.999482712580435
AGCTCATA	D100	NA	NA	NA	Donor	0.99162925591844
AGGTCGGC	D100	NA	NA	NA	Donor	1.00401787972386
AGTCTGTT	D100	NA	NA	NA	Donor	0.974039780608442
AGTGCATT	D100	S	s35	HNRNPDL	Donor	0.992595953148346
ATAAACAG	D100	NA	NA	NA	Donor	0.994238639550553
ATAACAGG	D100	S	s19	SRSF5	Donor	0.997269549712395
ATAACCGC	D100	NA	NA	NA	Donor	0.950536572388518
ATAAGAGA	D100	S	889	HNRNPH1	Donor	0.997040466267657
ATAAGAGA	D100	S	941	HNRNPH2	Donor	0.997040466267657
ATAAGTGC	D100	NA	NA	NA	Donor	0.982865196383004
ATAATGGG	D100	NA	NA	NA	Donor	0.978967590814315
ATACACCA	D100	NA	NA	NA	Donor	0.978752961531695
ATAGAACG	D100	S	593	DAZAP1	Donor	0.985342212215013
ATAGAACG	D100	S	646	HNRNPA1	Donor	0.985342212215013
ATAGAACG	D100	S	661	HNRNPA1	Donor	0.985342212215013
ATAGAACG	D100	S	698	HNRNPA2B1	Donor	0.985342212215013
ATAGAACG	D100	PDB	530	TRA2B	Donor	0.985342212215013
ATAGAACG	D100	S	1292	YBX1	Donor	0.985342212215013
ATAGCACT	D100	S	675	HNRNPA1	Donor	0.996311127764406
ATAGCACT	D100	S	700	HNRNPA2B1	Donor	0.996311127764406
ATAGCACT	D100	AEDB	1396	HNRNPAB	Donor	0.996311127764406
ATAGCAGT	D100	S	675	HNRNPA1	Donor	0.997937466432937
ATAGCAGT	D100	S	700	HNRNPA2B1	Donor	0.997937466432937
ATAGCAGT	D100	S	1161	SRSF2	Donor	0.997937466432937
ATAGCAGT	D100	AEDB	1396	HNRNPAB	Donor	0.997937466432937
ATAGTACG	D100	NA	NA	NA	Donor	0.985528742115501
ATAGTCTA	D100	NA	NA	NA	Donor	0.998866460001836
ATAGTTAC	D100	NA	NA	NA	Donor	0.999068300010363
ATATCACC	D100	S	s27	NOVA1	Donor	0.987179459703239
ATATCACC	D100	PDB	459	NOVA1	Donor	0.987179459703239
ATATCACC	D100	S	s28	NOVA2	Donor	0.987179459703239
ATATCACC	D100	S	1133	NOVA2	Donor	0.987179459703239
ATATCACC	D100	C	M325_0.6	NOVA2	Donor	0.987179459703239
ATGAATGC	D100	C	M354_0.6	YTHDC1	Donor	0.995331234405413
ATGAGACA	D100	NA	NA	NA	Donor	0.995019102624651
ATGATTAG	D100	NA	NA	NA	Donor	0.994746907815581
ATGTATCA	D100	NA	NA	NA	Donor	0.995912819188665
ATTACCAC	D100	NA	NA	NA	Donor	0.988251626327851
ATTAGAGG	D100	S	735	HNRNPD	Donor	0.990097839905695
ATTAGAGG	D100	S	890	HNRNPH1	Donor	0.990097839905695
ATTAGAGG	D100	S	942	HNRNPH2	Donor	0.990097839905695
ATTAGAGG	D100	S	766	PCBP1	Donor	0.990097839905695
ATTAGAGG	D100	S	792	PCBP2	Donor	0.990097839905695
ATTCACAC	D100	C	M325_0.6	NOVA2	Donor	0.985845379695533
ATTCACAC	D100	S	1252	SRSF3	Donor	0.985845379695533
ATTCACCA	D100	PDB	459	NOVA1	Donor	0.987124028859266
ATTCACCA	D100	S	1252	SRSF3	Donor	0.987124028859266
ATTGCTTG	D100	S	s30	MBNL1	Donor	0.985816959058318
CAACATAC	D100	NA	NA	NA	Donor	0.992204266645236
CAACCATA	D100	NA	NA	NA	Donor	0.998894869840112
CAATAAAC	D100	R	36	PPIE	Donor	0.992202648182375
CAATAAAC	D100	R	20	PPIE	Donor	0.992202648182375
CAATAAAC	D100	R	75	PPIE	Donor	0.992202648182375
CAATAAAC	D100	C	128	ZFP36	Donor	0.992202648182375
CACACTAA	D100	R	104	QKI	Donor	0.98878591901994
CACCTATA	D100	NA	NA	NA	Donor	0.986249843642061
CACTCATA	D100	NA	NA	NA	Donor	0.999151617117787
CAGCATAT	D100	NA	NA	NA	Donor	0.995632940731193
CAGCCATA	D100	NA	NA	NA	Donor	0.978829571544031
CAGCGCCG	D100	NA	NA	NA	Donor	1.00972482479053
CAGGTACG	D100	NA	NA	NA	Donor	1.03831431525358
CATACCAC	D100	NA	NA	NA	Donor	0.976410902031442
CATAGAAC	D100	S	593	DAZAP1	Donor	0.998849196711591
CATAGAAC	D100	S	646	HNRNPA1	Donor	0.998849196711591
CATAGAAC	D100	S	661	HNRNPA1	Donor	0.998849196711591
CATAGAAC	D100	S	698	HNRNPA2B1	Donor	0.998849196711591
CATAGAAC	D100	PDB	530	TRA2B	Donor	0.998849196711591
CATAGAAC	D100	S	1292	YBX1	Donor	0.998849196711591
CATCTATC	D100	NA	NA	NA	Donor	0.976022035206407
CATTAATC	D100	R	75	PPIE	Donor	0.988937354239343
CATTACAC	D100	NA	NA	NA	Donor	0.979196631893736
CCAAACAC	D100	NA	NA	NA	Donor	0.977449224575523
CCAACATA	D100	NA	NA	NA	Donor	0.990855931582172
CCACCATA	D100	PDB	388	ZNF346	Donor	0.97448429050845
CCAGGTCC	D100	NA	NA	NA	Donor	1.0019042998974
CCCACATA	D100	AEDB	1343	SRSF5	Donor	0.965044382099719
CCCCGCTG	D100	NA	NA	NA	Donor	1.0068886871666
CCCCTCGG	D100	C	33	G3BP1	Donor	1.00000549902372
CCCCTCGG	D100	R	167	SRSF1	Donor	1.00000549902372
CCCGCCTG	D100	NA	NA	NA	Donor	1.00793696047473
CCCGCTCG	D100	NA	NA	NA	Donor	1.00542391751114
CCCTCGGG	D100	R	167	SRSF1	Donor	1.00407029562322
CCCTGCGG	D100	R	167	SRSF1	Donor	1.00555911970698
CCCTGCGG	D100	C	155	ZFP36	Donor	1.00555911970698
CCCTTCCG	D100	C	155	ZFP36	Donor	1.00665247141395
CCGCCGCT	D100	NA	NA	NA	Donor	1.01955855814517
CCGCCGGT	D100	R	167	SRSF1	Donor	1.01268099714519
CCGCCGGT	D100	S	s52	SRSF2	Donor	1.01268099714519
CCGCCGGT	D100	AEDB	1393	SRSF1	Donor	1.01268099714519
CCGCGAAG	D100	NA	NA	NA	Donor	1.02097187067697
CCGGATCC	D100	NA	NA	NA	Donor	1.00633325804046
CCGGCGAG	D100	R	167	SRSF1	Donor	1.00552778104489
CCGGCGCC	D100	NA	NA	NA	Donor	1.00076575544673
CCGGCTGC	D100	PDB	450	FMR1	Donor	1.00838998724976
CCGGCTGG	D100	NA	NA	NA	Donor	1.00557711939068
CCGGTGAG	D100	NA	NA	NA	Donor	1.00959760022036
CCGTCGGC	D100	PDB	511	DDX58	Donor	1.01747112058562
CCGTCGGC	D100	R	167	SRSF1	Donor	1.01747112058562
CCTATAAC	D100	NA	NA	NA	Donor	0.988767165412273
CCTCCCGG	D100	NA	NA	NA	Donor	1.01057682123858
CCTCGAGG	D100	NA	NA	NA	Donor	1.01829935939565
CCTCGCGG	D100	NA	NA	NA	Donor	1.00501499689964
CCTCGGGG	D100	NA	NA	NA	Donor	1.00620164918743
CCTCGGTG	D100	NA	NA	NA	Donor	1.02237881155779
CCTGCGGC	D100	S	s42	SRSF6	Donor	1.00162873198998
CCTGCGGC	D100	AEDB	1343	SRSF5	Donor	1.00162873198998
CCTGCTCG	D100	S	s30	MBNL1	Donor	1.00250373063306
CCTGGGCG	D100	S	828	HNRNPF	Donor	1.01085877009956
CCTGGGCG	D100	S	892	HNRNPH1	Donor	1.01085877009956
CCTGGGCG	D100	S	944	HNRNPH2	Donor	1.01085877009956
CCTGGGCG	D100	S	989	HNRNPH3	Donor	1.01085877009956
CGAGGACG	D100	S	s97	SRSF9	Donor	1.0128101894273
CGAGGACG	D100	S	1258	SRSF9	Donor	1.0128101894273
CGAGGACG	D100	C	M333_0.6	SRSF9	Donor	1.0128101894273
CGCACATT	D100	NA	NA	NA	Donor	0.990345200717746
CGCCGGAT	D100	S	s48	SRSF1	Donor	1.01870317694553
CGCCGGAT	D100	R	126	SRSF1	Donor	1.01870317694553
CGCCGGAT	D100	R	167	SRSF1	Donor	1.01870317694553
CGCCGGAT	D100	S	s52	SRSF2	Donor	1.01870317694553
CGCCGGAT	D100	AEDB	1393	SRSF1	Donor	1.01870317694553
CGCCTGAC	D100	NA	NA	NA	Donor	1.00654930988331
CGCGCCTG	D100	NA	NA	NA	Donor	1.01469836841837
CGGCCCCT	D100	NA	NA	NA	Donor	1.0094926470367
CGGCCCTG	D100	PDB	391	IFIH1	Donor	1.00330801095687
CGGCCCTT	D100	PDB	391	IFIH1	Donor	1.00009522381619
CGGCCGCA	D100	NA	NA	NA	Donor	1.01885834248999
CGTCCTGG	D100	NA	NA	NA	Donor	1.01263622031712
CGTCGCCG	D100	PDB	511	DDX58	Donor	1.01944228323436
CTAGAATG	D100	NA	NA	NA	Donor	0.99459045612111
CTATCACT	D100	S	1133	NOVA2	Donor	0.987177766975721
CTCATACA	D100	C	M354_0.6	YTHDC1	Donor	0.993900578995635
CTCCGCGG	D100	NA	NA	NA	Donor	1.01463528385639
CTCCGGGT	D100	NA	NA	NA	Donor	1.00470981692573
CTGCCCGG	D100	NA	NA	NA	Donor	1.0166142678812
CTGCGCCC	D100	NA	NA	NA	Donor	1.01768332550848
CTGGCCCC	D100	NA	NA	NA	Donor	1.0096575263553
CTGGCCCG	D100	NA	NA	NA	Donor	1.01441120240547
CTGGGGCG	D100	R	46	GRSF1	Donor	1.00696777195438
CTGGGGCG	D100	R	171	HNRNPF	Donor	1.00696777195438
CTGGGGCG	D100	S	812	HNRNPF	Donor	1.00696777195438
CTGGGGCG	D100	S	811	HNRNPF	Donor	1.00696777195438
CTGGGGCG	D100	S	826	HNRNPF	Donor	1.00696777195438
CTGGGGCG	D100	R	131	HNRNPH1	Donor	1.00696777195438
CTGGGGCG	D100	S	864	HNRNPH1	Donor	1.00696777195438
CTGGGGCG	D100	S	880	HNRNPH1	Donor	1.00696777195438
CTGGGGCG	D100	S	855	HNRNPH1	Donor	1.00696777195438
CTGGGGCG	D100	S	863	HNRNPH1	Donor	1.00696777195438
CTGGGGCG	D100	S	865	HNRNPH1	Donor	1.00696777195438
CTGGGGCG	D100	R	142	HNRNPH2	Donor	1.00696777195438
CTGGGGCG	D100	S	918	HNRNPH2	Donor	1.00696777195438
CTGGGGCG	D100	S	932	HNRNPH2	Donor	1.00696777195438
CTGGGGCG	D100	S	909	HNRNPH2	Donor	1.00696777195438
CTGGGGCG	D100	S	917	HNRNPH2	Donor	1.00696777195438
CTGGGGCG	D100	S	919	HNRNPH2	Donor	1.00696777195438
CTGGGGCG	D100	R	182	HNRNPH3	Donor	1.00696777195438
CTGGGGCG	D100	S	960	HNRNPH3	Donor	1.00696777195438
CTGGGGCG	D100	S	965	HNRNPH3	Donor	1.00696777195438
GAAATAGA	D100	NA	NA	NA	Donor	0.995963162434797
GACATAGT	D100	NA	NA	NA	Donor	0.998393369905432
GACTAGAT	D100	NA	NA	NA	Donor	0.978585979980091
GACTAGTG	D100	NA	NA	NA	Donor	0.970780721626699
GAGAATAA	D100	C	128	ZFP36	Donor	0.971327917114978
GAGCATTA	D100	NA	NA	NA	Donor	0.978394084968484
GAGCCCCC	D100	NA	NA	NA	Donor	1.00028096195911
GAGGCCCC	D100	NA	NA	NA	Donor	1.00956370584457
GAGGCGCC	D100	NA	NA	NA	Donor	1.01094146709624
GAGTCATT	D100	S	s29	NOVA2	Donor	0.986320779182326
GATGAATG	D100	NA	NA	NA	Donor	0.967111319398002
GATTGTTG	D100	PDB	522	CELF1	Donor	0.996467560742573
GATTGTTG	D100	S	603	CELF2	Donor	0.996467560742573
GCAAACTA	D100	NA	NA	NA	Donor	0.989856015308541
GCAGCATA	D100	NA	NA	NA	Donor	0.975158730534578
GCATTCAC	D100	C	M325_0.6	NOVA2	Donor	0.965991374229317
GCATTCAC	D100	S	1252	SRSF3	Donor	0.965991374229317
GCCATAGT	D100	NA	NA	NA	Donor	0.975688249147985
GCCCTAGG	D100	NA	NA	NA	Donor	1.01436931093023
GCGAGCCC	D100	NA	NA	NA	Donor	1.00540070409629
GCGAGGTC	D100	NA	NA	NA	Donor	1.00110813623718
GCGCGTCC	D100	PDB	494	ADAR	Donor	1.01454224132374
GCGCGTCC	D100	PDB	422	DHX58	Donor	1.01454224132374
GCGCGTCC	D100	PDB	435	DHX9	Donor	1.01454224132374
GCGCGTCC	D100	AEDB	1343	SRSF5	Donor	1.01454224132374
GCGGGGTC	D100	R	46	GRSF1	Donor	1.00644035974983
GCGGGGTC	D100	R	171	HNRNPF	Donor	1.00644035974983
GCGGGGTC	D100	S	810	HNRNPF	Donor	1.00644035974983
GCGGGGTC	D100	S	827	HNRNPF	Donor	1.00644035974983
GCGGGGTC	D100	R	131	HNRNPH1	Donor	1.00644035974983
GCGGGGTC	D100	S	862	HNRNPH1	Donor	1.00644035974983
GCGGGGTC	D100	S	867	HNRNPH1	Donor	1.00644035974983
GCGGGGTC	D100	R	142	HNRNPH2	Donor	1.00644035974983
GCGGGGTC	D100	S	916	HNRNPH2	Donor	1.00644035974983
GCGGGGTC	D100	S	921	HNRNPH2	Donor	1.00644035974983
GCGGGGTC	D100	R	182	HNRNPH3	Donor	1.00644035974983
GCGGGGTC	D100	S	967	HNRNPH3	Donor	1.00644035974983
GCTATATT	D100	R	75	PPIE	Donor	0.986631359747951
GCTCAGGG	D100	NA	NA	NA	Donor	1.00029558158755
GCTCCCCG	D100	NA	NA	NA	Donor	1.00267530519417
GCTCCGCC	D100	NA	NA	NA	Donor	1.00045409614721
GCTCGGGT	D100	NA	NA	NA	Donor	1.02198442858225
GCTCGGTC	D100	NA	NA	NA	Donor	1.00463163377895
GCTGGGGC	D100	R	46	GRSF1	Donor	1.00405513220933
GCTGGGGC	D100	R	171	HNRNPF	Donor	1.00405513220933
GCTGGGGC	D100	S	812	HNRNPF	Donor	1.00405513220933
GCTGGGGC	D100	S	811	HNRNPF	Donor	1.00405513220933
GCTGGGGC	D100	S	826	HNRNPF	Donor	1.00405513220933
GCTGGGGC	D100	R	131	HNRNPH1	Donor	1.00405513220933
GCTGGGGC	D100	S	864	HNRNPH1	Donor	1.00405513220933
GCTGGGGC	D100	S	880	HNRNPH1	Donor	1.00405513220933
GCTGGGGC	D100	S	855	HNRNPH1	Donor	1.00405513220933
GCTGGGGC	D100	S	863	HNRNPH1	Donor	1.00405513220933
GCTGGGGC	D100	S	865	HNRNPH1	Donor	1.00405513220933
GCTGGGGC	D100	R	142	HNRNPH2	Donor	1.00405513220933
GCTGGGGC	D100	S	918	HNRNPH2	Donor	1.00405513220933
GCTGGGGC	D100	S	932	HNRNPH2	Donor	1.00405513220933
GCTGGGGC	D100	S	909	HNRNPH2	Donor	1.00405513220933
GCTGGGGC	D100	S	917	HNRNPH2	Donor	1.00405513220933
GCTGGGGC	D100	S	919	HNRNPH2	Donor	1.00405513220933
GCTGGGGC	D100	R	182	HNRNPH3	Donor	1.00405513220933
GCTGGGGC	D100	S	960	HNRNPH3	Donor	1.00405513220933
GCTGGGGC	D100	S	965	HNRNPH3	Donor	1.00405513220933
GCTTCGGC	D100	NA	NA	NA	Donor	1.03529329654429
GGACCCTC	D100	NA	NA	NA	Donor	1.00595626926125
GGCCCGCC	D100	NA	NA	NA	Donor	1.00440423806699
GGCCCGTC	D100	NA	NA	NA	Donor	1.00005442097368
GGCCGACC	D100	NA	NA	NA	Donor	1.00853807117958
GGCGGGTG	D100	NA	NA	NA	Donor	1.01398491862946
GGCTCCCC	D100	AEDB	1314	PTBP1	Donor	1.009720085723
GGCTCGGT	D100	NA	NA	NA	Donor	1.00602492084164
GGCTGGCG	D100	NA	NA	NA	Donor	1.01796491323976
GGGCCGCC	D100	NA	NA	NA	Donor	1.01472317943365
GGGCGCCA	D100	NA	NA	NA	Donor	1.00245978228898
GGGCGGTG	D100	NA	NA	NA	Donor	1.00313136233552
GGGCTGCG	D100	PDB	450	FMR1	Donor	1.00407337859597
GGGGATCC	D100	R	46	GRSF1	Donor	1.00196931663886
GGGGATCC	D100	R	171	HNRNPF	Donor	1.00196931663886
GGGGATCC	D100	S	825	HNRNPF	Donor	1.00196931663886
GGGGATCC	D100	S	818	HNRNPF	Donor	1.00196931663886
GGGGATCC	D100	R	131	HNRNPH1	Donor	1.00196931663886
GGGGATCC	D100	S	856	HNRNPH1	Donor	1.00196931663886
GGGGATCC	D100	S	877	HNRNPH1	Donor	1.00196931663886
GGGGATCC	D100	R	142	HNRNPH2	Donor	1.00196931663886
GGGGATCC	D100	S	910	HNRNPH2	Donor	1.00196931663886
GGGGATCC	D100	S	929	HNRNPH2	Donor	1.00196931663886
GGGGATCC	D100	R	182	HNRNPH3	Donor	1.00196931663886
GGGGATCC	D100	S	961	HNRNPH3	Donor	1.00196931663886
GGGGATCC	D100	S	973	HNRNPH3	Donor	1.00196931663886
GGGGGGCC	D100	R	46	GRSF1	Donor	1.00466236255214
GGGGGGCC	D100	R	171	HNRNPF	Donor	1.00466236255214
GGGGGGCC	D100	S	812	HNRNPF	Donor	1.00466236255214
GGGGGGCC	D100	S	820	HNRNPF	Donor	1.00466236255214
GGGGGGCC	D100	S	835	HNRNPF	Donor	1.00466236255214
GGGGGGCC	D100	R	131	HNRNPH1	Donor	1.00466236255214
GGGGGGCC	D100	S	864	HNRNPH1	Donor	1.00466236255214
GGGGGGCC	D100	S	880	HNRNPH1	Donor	1.00466236255214
GGGGGGCC	D100	S	899	HNRNPH1	Donor	1.00466236255214
GGGGGGCC	D100	S	866	HNRNPH1	Donor	1.00466236255214
GGGGGGCC	D100	R	142	HNRNPH2	Donor	1.00466236255214
GGGGGGCC	D100	S	918	HNRNPH2	Donor	1.00466236255214
GGGGGGCC	D100	S	932	HNRNPH2	Donor	1.00466236255214
GGGGGGCC	D100	S	933	HNRNPH2	Donor	1.00466236255214
GGGGGGCC	D100	S	951	HNRNPH2	Donor	1.00466236255214
GGGGGGCC	D100	S	920	HNRNPH2	Donor	1.00466236255214
GGGGGGCC	D100	R	182	HNRNPH3	Donor	1.00466236255214
GGGGGGCC	D100	S	985	HNRNPH3	Donor	1.00466236255214
GGGGGGCC	D100	S	966	HNRNPH3	Donor	1.00466236255214
GGGGGGCC	D100	S	1153	RBM5	Donor	1.00466236255214
GGGTCCCC	D100	NA	NA	NA	Donor	1.01044057594656
GGGTGGCC	D100	S	s31	FUS	Donor	1.00364994271504
GGTAAGTC	D100	NA	NA	NA	Donor	1.04665057357512
GGTCCCGC	D100	NA	NA	NA	Donor	1.00648503530951
GGTCCCGG	D100	NA	NA	NA	Donor	1.00198913824511
GGTCCTGG	D100	NA	NA	NA	Donor	1.00002983695601
GGTCGGTA	D100	NA	NA	NA	Donor	1.0244601800756
GGTGGGCG	D100	S	828	HNRNPF	Donor	1.00701826608459
GGTGGGCG	D100	S	892	HNRNPH1	Donor	1.00701826608459
GGTGGGCG	D100	S	944	HNRNPH2	Donor	1.00701826608459
GGTGGGCG	D100	S	989	HNRNPH3	Donor	1.00701826608459
GGTGGGCT	D100	S	828	HNRNPF	Donor	1.00815574907484
GGTGGGCT	D100	S	892	HNRNPH1	Donor	1.00815574907484
GGTGGGCT	D100	S	944	HNRNPH2	Donor	1.00815574907484
GGTGGGCT	D100	S	989	HNRNPH3	Donor	1.00815574907484
GGTTCGGG	D100	NA	NA	NA	Donor	1.01340794904868
GTCCCCGA	D100	NA	NA	NA	Donor	1.01305771084167
GTCCCGGC	D100	NA	NA	NA	Donor	1.00296665567315
GTCCGGCT	D100	S	s42	SRSF6	Donor	1.01677148599804
GTCGGCGA	D100	NA	NA	NA	Donor	1.00659355405012
GTTATAGT	D100	NA	NA	NA	Donor	0.986900766740405
GTTCATTC	D100	S	1130	NOVA1	Donor	0.98380346973827
TAAAAGAG	D100	NA	NA	NA	Donor	0.99534012782312
TAAACCCA	D100	NA	NA	NA	Donor	0.979471029155274
TAACTAGA	D100	NA	NA	NA	Donor	0.995753537180035
TAAGAGAA	D100	S	889	HNRNPH1	Donor	0.992788685666833
TAAGAGAA	D100	S	941	HNRNPH2	Donor	0.992788685666833
TAAGAGAA	D100	S	s25	SFPQ	Donor	0.992788685666833
TAATAGGG	D100	S	1117	KHSRP	Donor	0.973441349566069
TAATGAGG	D100	NA	NA	NA	Donor	0.982921953991253
TAATGTCT	D100	NA	NA	NA	Donor	0.994352833862558
TAATGTGT	D100	S	s84	CELF1	Donor	0.9967518596493
TAATGTGT	D100	S	602	CELF2	Donor	0.9967518596493
TAATGTGT	D100	S	1132	NOVA1	Donor	0.9967518596493
TAATTGAG	D100	NA	NA	NA	Donor	0.997214220171891
TACTTACC	D100	NA	NA	NA	Donor	0.973509367106203
TAGAAGGA	D100	S	s25	SFPQ	Donor	0.978686193577809
TAGAAGGA	D100	S	1136	SFPQ	Donor	0.978686193577809
TAGAAGGA	D100	S	1160	SRSF2	Donor	0.978686193577809
TAGAAGGA	D100	S	1090	TRA2B	Donor	0.978686193577809
TAGAAGGA	D100	AEDB	1326	SRSF1	Donor	0.978686193577809
TAGAGACA	D100	S	889	HNRNPH1	Donor	0.962220087579585
TAGAGACA	D100	S	941	HNRNPH2	Donor	0.962220087579585
TAGAGACA	D100	C	M088_0.6	SRSF10	Donor	0.962220087579585
TAGCACCA	D100	NA	NA	NA	Donor	0.976461651220574
TAGTGTTT	D100	PDB	436	CELF1	Donor	0.989170579831941
TAGTGTTT	D100	S	s4	CELF2	Donor	0.989170579831941
TATAGTCT	D100	NA	NA	NA	Donor	0.988957191503025
TATATGAG	D100	NA	NA	NA	Donor	0.997383733430428
TATATTCC	D100	R	75	PPIE	Donor	0.992785694209362
TATCAGAG	D100	NA	NA	NA	Donor	0.991017986049248
TATGAGAG	D100	NA	NA	NA	Donor	0.981180955682247
TCAAATCA	D100	PDB	526	RBMX	Donor	0.982591519362793
TCACAACA	D100	S	1293	YBX1	Donor	0.996797404478993
TCAGAACT	D100	S	593	DAZAP1	Donor	0.992276796920164
TCAGAACT	D100	S	661	HNRNPA1	Donor	0.992276796920164
TCAGAACT	D100	S	698	HNRNPA2B1	Donor	0.992276796920164
TCAGAACT	D100	PDB	530	TRA2B	Donor	0.992276796920164
TCAGAACT	D100	S	1292	YBX1	Donor	0.992276796920164
TCATAGAC	D100	NA	NA	NA	Donor	0.992899167495588
TCCCGGGT	D100	NA	NA	NA	Donor	1.003085486174
TCCTCGCG	D100	NA	NA	NA	Donor	1.00658590463316
TCGGTCGG	D100	R	167	SRSF1	Donor	1.01129977150543
TGAATGAT	D100	C	M074_0.6	TARDBP	Donor	0.995451062373097
TGACAGTT	D100	NA	NA	NA	Donor	0.983913737621907
TGATTAGA	D100	NA	NA	NA	Donor	0.997532256140409
TGATTAGC	D100	NA	NA	NA	Donor	0.986870212318211
TGCCAATT	D100	NA	NA	NA	Donor	0.974874787956915
TGCCATAT	D100	NA	NA	NA	Donor	0.997171871018592
TGCTCATT	D100	NA	NA	NA	Donor	0.984564543818661
TGGCTTAT	D100	NA	NA	NA	Donor	0.985943039851446
TGGGCCGC	D100	S	828	HNRNPF	Donor	1.00646650224097
TGGGCCGC	D100	S	892	HNRNPH1	Donor	1.00646650224097
TGGGCCGC	D100	S	944	HNRNPH2	Donor	1.00646650224097
TGGGCCGC	D100	S	989	HNRNPH3	Donor	1.00646650224097
TGGGCGCC	D100	S	828	HNRNPF	Donor	1.01702827335734
TGGGCGCC	D100	S	892	HNRNPH1	Donor	1.01702827335734
TGGGCGCC	D100	S	944	HNRNPH2	Donor	1.01702827335734
TGGGCGCC	D100	S	989	HNRNPH3	Donor	1.01702827335734
TGGGGCCG	D100	R	46	GRSF1	Donor	1.00024989356189
TGGGGCCG	D100	R	171	HNRNPF	Donor	1.00024989356189
TGGGGCCG	D100	S	812	HNRNPF	Donor	1.00024989356189
TGGGGCCG	D100	S	811	HNRNPF	Donor	1.00024989356189
TGGGGCCG	D100	S	826	HNRNPF	Donor	1.00024989356189
TGGGGCCG	D100	R	131	HNRNPH1	Donor	1.00024989356189
TGGGGCCG	D100	S	864	HNRNPH1	Donor	1.00024989356189
TGGGGCCG	D100	S	880	HNRNPH1	Donor	1.00024989356189
TGGGGCCG	D100	S	855	HNRNPH1	Donor	1.00024989356189
TGGGGCCG	D100	S	863	HNRNPH1	Donor	1.00024989356189
TGGGGCCG	D100	S	865	HNRNPH1	Donor	1.00024989356189
TGGGGCCG	D100	R	142	HNRNPH2	Donor	1.00024989356189
TGGGGCCG	D100	S	918	HNRNPH2	Donor	1.00024989356189
TGGGGCCG	D100	S	932	HNRNPH2	Donor	1.00024989356189
TGGGGCCG	D100	S	909	HNRNPH2	Donor	1.00024989356189
TGGGGCCG	D100	S	917	HNRNPH2	Donor	1.00024989356189
TGGGGCCG	D100	S	919	HNRNPH2	Donor	1.00024989356189
TGGGGCCG	D100	R	182	HNRNPH3	Donor	1.00024989356189
TGGGGCCG	D100	S	960	HNRNPH3	Donor	1.00024989356189
TGGGGCCG	D100	S	965	HNRNPH3	Donor	1.00024989356189
TGGGGCTC	D100	R	46	GRSF1	Donor	1.00342494752152
TGGGGCTC	D100	R	171	HNRNPF	Donor	1.00342494752152
TGGGGCTC	D100	S	812	HNRNPF	Donor	1.00342494752152
TGGGGCTC	D100	S	811	HNRNPF	Donor	1.00342494752152
TGGGGCTC	D100	S	826	HNRNPF	Donor	1.00342494752152
TGGGGCTC	D100	R	131	HNRNPH1	Donor	1.00342494752152
TGGGGCTC	D100	S	864	HNRNPH1	Donor	1.00342494752152
TGGGGCTC	D100	S	880	HNRNPH1	Donor	1.00342494752152
TGGGGCTC	D100	S	855	HNRNPH1	Donor	1.00342494752152
TGGGGCTC	D100	S	863	HNRNPH1	Donor	1.00342494752152
TGGGGCTC	D100	S	865	HNRNPH1	Donor	1.00342494752152
TGGGGCTC	D100	R	142	HNRNPH2	Donor	1.00342494752152
TGGGGCTC	D100	S	918	HNRNPH2	Donor	1.00342494752152
TGGGGCTC	D100	S	932	HNRNPH2	Donor	1.00342494752152
TGGGGCTC	D100	S	909	HNRNPH2	Donor	1.00342494752152
TGGGGCTC	D100	S	917	HNRNPH2	Donor	1.00342494752152
TGGGGCTC	D100	S	919	HNRNPH2	Donor	1.00342494752152
TGGGGCTC	D100	R	182	HNRNPH3	Donor	1.00342494752152
TGGGGCTC	D100	S	960	HNRNPH3	Donor	1.00342494752152
TGGGGCTC	D100	S	965	HNRNPH3	Donor	1.00342494752152
TGTCAACT	D100	S	1085	TRA2B	Donor	0.980871789111476
TGTCATAT	D100	NA	NA	NA	Donor	0.9987151719685
TGTTCATT	D100	S	1130	NOVA1	Donor	0.998135286333287
TGTTTACC	D100	PDB	436	CELF1	Donor	0.994074341337379
TGTTTACC	D100	S	s4	CELF2	Donor	0.994074341337379
TGTTTACC	D100	S	s1	ELAVL2	Donor	0.994074341337379
TGTTTACC	D100	S	s9	TIA1	Donor	0.994074341337379
TTACTGTC	D100	NA	NA	NA	Donor	0.984185365730092
TTAGAACG	D100	S	593	DAZAP1	Donor	0.975463193867982
TTAGAACG	D100	S	661	HNRNPA1	Donor	0.975463193867982
TTAGAACG	D100	S	698	HNRNPA2B1	Donor	0.975463193867982
TTAGAACG	D100	PDB	530	TRA2B	Donor	0.975463193867982
TTAGAACG	D100	S	1292	YBX1	Donor	0.975463193867982
TTAGACAG	D100	S	662	HNRNPA1	Donor	0.98885062203803
TTAGACAG	D100	S	699	HNRNPA2B1	Donor	0.98885062203803
TTAGACAG	D100	AEDB	1358	HNRNPA1	Donor	0.98885062203803
TTAGAGAA	D100	S	735	HNRNPD	Donor	0.993549139466431
TTAGAGAA	D100	S	889	HNRNPH1	Donor	0.993549139466431
TTAGAGAA	D100	S	941	HNRNPH2	Donor	0.993549139466431
TTAGAGAA	D100	S	766	PCBP1	Donor	0.993549139466431
TTAGAGAA	D100	S	792	PCBP2	Donor	0.993549139466431
TTAGAGAG	D100	S	735	HNRNPD	Donor	0.987672708883977
TTAGAGAG	D100	S	889	HNRNPH1	Donor	0.987672708883977
TTAGAGAG	D100	S	941	HNRNPH2	Donor	0.987672708883977
TTAGAGAG	D100	S	766	PCBP1	Donor	0.987672708883977
TTAGAGAG	D100	S	792	PCBP2	Donor	0.987672708883977
TTAGCACA	D100	NA	NA	NA	Donor	0.990756890420697
TTCTATCT	D100	NA	NA	NA	Donor	0.978444177161083
TTCTATGA	D100	NA	NA	NA	Donor	0.978631710579986
TTGATCAC	D100	S	1133	NOVA2	Donor	0.98591656630967
TTGCTCAT	D100	S	s30	MBNL1	Donor	0.994136275390316
TTGTACAG	D100	PDB	575	NUDT21	Donor	0.979459696454271
TTGTACAG	D100	PDB	420	NUDT21	Donor	0.979459696454271
TTGTATTG	D100	PDB	575	NUDT21	Donor	0.994446509615128
TTGTATTG	D100	PDB	420	NUDT21	Donor	0.994446509615128
TTGTTGAG	D100	PDB	522	CELF1	Donor	0.994965718729598
TTGTTGAG	D100	S	603	CELF2	Donor	0.994965718729598
TTGTTGAT	D100	PDB	522	CELF1	Donor	0.979491652639662
TTGTTGAT	D100	S	603	CELF2	Donor	0.979491652639662
TTTCTATC	D100	NA	NA	NA	Donor	0.993192088304864
AGGCCGGG	Am100	S	s52	SRSF2	Donor	1.00111483894463
AGGGGGCG	Am100	R	46	GRSF1	Donor	1.02022995280999
AGGGGGCG	Am100	S	834	HNRNPF	Donor	1.02022995280999
AGGGGGCG	Am100	R	171	HNRNPF	Donor	1.02022995280999
AGGGGGCG	Am100	S	812	HNRNPF	Donor	1.02022995280999
AGGGGGCG	Am100	S	820	HNRNPF	Donor	1.02022995280999
AGGGGGCG	Am100	S	835	HNRNPF	Donor	1.02022995280999
AGGGGGCG	Am100	S	808	HNRNPF	Donor	1.02022995280999
AGGGGGCG	Am100	S	898	HNRNPH1	Donor	1.02022995280999
AGGGGGCG	Am100	R	131	HNRNPH1	Donor	1.02022995280999
AGGGGGCG	Am100	S	864	HNRNPH1	Donor	1.02022995280999
AGGGGGCG	Am100	S	880	HNRNPH1	Donor	1.02022995280999
AGGGGGCG	Am100	S	899	HNRNPH1	Donor	1.02022995280999
AGGGGGCG	Am100	S	860	HNRNPH1	Donor	1.02022995280999
AGGGGGCG	Am100	S	866	HNRNPH1	Donor	1.02022995280999
AGGGGGCG	Am100	S	950	HNRNPH2	Donor	1.02022995280999
AGGGGGCG	Am100	R	142	HNRNPH2	Donor	1.02022995280999
AGGGGGCG	Am100	S	918	HNRNPH2	Donor	1.02022995280999
AGGGGGCG	Am100	S	932	HNRNPH2	Donor	1.02022995280999
AGGGGGCG	Am100	S	933	HNRNPH2	Donor	1.02022995280999
AGGGGGCG	Am100	S	951	HNRNPH2	Donor	1.02022995280999
AGGGGGCG	Am100	S	914	HNRNPH2	Donor	1.02022995280999
AGGGGGCG	Am100	S	920	HNRNPH2	Donor	1.02022995280999
AGGGGGCG	Am100	S	984	HNRNPH3	Donor	1.02022995280999
AGGGGGCG	Am100	R	182	HNRNPH3	Donor	1.02022995280999
AGGGGGCG	Am100	S	985	HNRNPH3	Donor	1.02022995280999
AGGGGGCG	Am100	S	966	HNRNPH3	Donor	1.02022995280999
ATGTTCTT	Am100	NA	NA	NA	Donor	0.986129611094466
CAGGGCCC	Am100	S	831	HNRNPF	Donor	1.00762780218554
CAGGGCCC	Am100	S	895	HNRNPH1	Donor	1.00762780218554
CAGGGCCC	Am100	S	947	HNRNPH2	Donor	1.00762780218554
CAGGGCCC	Am100	S	981	HNRNPH3	Donor	1.00762780218554
CATTGTCT	Am100	NA	NA	NA	Donor	0.990554572351677
CCCGAGGC	Am100	NA	NA	NA	Donor	1.01159801655911
CCCGCGCC	Am100	C	M044_0.6	PPRC1	Donor	1.00355644514181
CCGCCCCG	Am100	R	167	SRSF1	Donor	1.00743449568749
CCGCCCCG	Am100	PDB	330	SUPV3L1	Donor	1.00743449568749
CCGGCCCC	Am100	NA	NA	NA	Donor	1.002019880579
CCGTCCCG	Am100	NA	NA	NA	Donor	1.0042653398798
CGCCCCCG	Am100	NA	NA	NA	Donor	1.00427160842667
CGGCCCCT	Am100	NA	NA	NA	Donor	1.00517951893567
CGGCCTCC	Am100	C	175	KHSRP	Donor	1.02220289861952
CGGGGACC	Am100	R	46	GRSF1	Donor	1.00452368961168
CGGGGACC	Am100	R	171	HNRNPF	Donor	1.00452368961168
CGGGGACC	Am100	S	825	HNRNPF	Donor	1.00452368961168
CGGGGACC	Am100	S	818	HNRNPF	Donor	1.00452368961168
CGGGGACC	Am100	R	131	HNRNPH1	Donor	1.00452368961168
CGGGGACC	Am100	S	856	HNRNPH1	Donor	1.00452368961168
CGGGGACC	Am100	S	877	HNRNPH1	Donor	1.00452368961168
CGGGGACC	Am100	R	142	HNRNPH2	Donor	1.00452368961168
CGGGGACC	Am100	S	910	HNRNPH2	Donor	1.00452368961168
CGGGGACC	Am100	S	929	HNRNPH2	Donor	1.00452368961168
CGGGGACC	Am100	R	182	HNRNPH3	Donor	1.00452368961168
CGGGGACC	Am100	S	961	HNRNPH3	Donor	1.00452368961168
CGGGGACC	Am100	S	973	HNRNPH3	Donor	1.00452368961168
CGGGGAGG	Am100	R	46	GRSF1	Donor	1.01165011838311
CGGGGAGG	Am100	R	171	HNRNPF	Donor	1.01165011838311
CGGGGAGG	Am100	S	825	HNRNPF	Donor	1.01165011838311
CGGGGAGG	Am100	S	818	HNRNPF	Donor	1.01165011838311
CGGGGAGG	Am100	R	131	HNRNPH1	Donor	1.01165011838311
CGGGGAGG	Am100	S	856	HNRNPH1	Donor	1.01165011838311
CGGGGAGG	Am100	S	877	HNRNPH1	Donor	1.01165011838311
CGGGGAGG	Am100	R	142	HNRNPH2	Donor	1.01165011838311
CGGGGAGG	Am100	S	910	HNRNPH2	Donor	1.01165011838311
CGGGGAGG	Am100	S	929	HNRNPH2	Donor	1.01165011838311
CGGGGAGG	Am100	R	182	HNRNPH3	Donor	1.01165011838311
CGGGGAGG	Am100	S	961	HNRNPH3	Donor	1.01165011838311
CGGGGAGG	Am100	S	973	HNRNPH3	Donor	1.01165011838311
CGGGGTGG	Am100	S	s31	FUS	Donor	1.00865410895709
CGGGGTGG	Am100	R	46	GRSF1	Donor	1.00865410895709
CGGGGTGG	Am100	R	171	HNRNPF	Donor	1.00865410895709
CGGGGTGG	Am100	S	810	HNRNPF	Donor	1.00865410895709
CGGGGTGG	Am100	S	827	HNRNPF	Donor	1.00865410895709
CGGGGTGG	Am100	R	131	HNRNPH1	Donor	1.00865410895709
CGGGGTGG	Am100	S	862	HNRNPH1	Donor	1.00865410895709
CGGGGTGG	Am100	S	867	HNRNPH1	Donor	1.00865410895709
CGGGGTGG	Am100	R	142	HNRNPH2	Donor	1.00865410895709
CGGGGTGG	Am100	S	916	HNRNPH2	Donor	1.00865410895709
CGGGGTGG	Am100	S	921	HNRNPH2	Donor	1.00865410895709
CGGGGTGG	Am100	R	182	HNRNPH3	Donor	1.00865410895709
CGGGGTGG	Am100	S	967	HNRNPH3	Donor	1.00865410895709
CTCGGGGC	Am100	S	812	HNRNPF	Donor	1.00925414158655
CTCGGGGC	Am100	S	864	HNRNPH1	Donor	1.00925414158655
CTCGGGGC	Am100	S	880	HNRNPH1	Donor	1.00925414158655
CTCGGGGC	Am100	S	918	HNRNPH2	Donor	1.00925414158655
CTCGGGGC	Am100	S	932	HNRNPH2	Donor	1.00925414158655
CTGCCCGC	Am100	NA	NA	NA	Donor	1.01601816972596
CTGGGGGC	Am100	R	46	GRSF1	Donor	1.00637718396222
CTGGGGGC	Am100	R	171	HNRNPF	Donor	1.00637718396222
CTGGGGGC	Am100	S	812	HNRNPF	Donor	1.00637718396222
CTGGGGGC	Am100	S	820	HNRNPF	Donor	1.00637718396222
CTGGGGGC	Am100	S	835	HNRNPF	Donor	1.00637718396222
CTGGGGGC	Am100	S	811	HNRNPF	Donor	1.00637718396222
CTGGGGGC	Am100	S	826	HNRNPF	Donor	1.00637718396222
CTGGGGGC	Am100	S	879	HNRNPH1	Donor	1.00637718396222
CTGGGGGC	Am100	R	131	HNRNPH1	Donor	1.00637718396222
CTGGGGGC	Am100	S	864	HNRNPH1	Donor	1.00637718396222
CTGGGGGC	Am100	S	880	HNRNPH1	Donor	1.00637718396222
CTGGGGGC	Am100	S	899	HNRNPH1	Donor	1.00637718396222
CTGGGGGC	Am100	S	855	HNRNPH1	Donor	1.00637718396222
CTGGGGGC	Am100	S	863	HNRNPH1	Donor	1.00637718396222
CTGGGGGC	Am100	S	866	HNRNPH1	Donor	1.00637718396222
CTGGGGGC	Am100	S	865	HNRNPH1	Donor	1.00637718396222
CTGGGGGC	Am100	S	931	HNRNPH2	Donor	1.00637718396222
CTGGGGGC	Am100	R	142	HNRNPH2	Donor	1.00637718396222
CTGGGGGC	Am100	S	918	HNRNPH2	Donor	1.00637718396222
CTGGGGGC	Am100	S	932	HNRNPH2	Donor	1.00637718396222
CTGGGGGC	Am100	S	933	HNRNPH2	Donor	1.00637718396222
CTGGGGGC	Am100	S	951	HNRNPH2	Donor	1.00637718396222
CTGGGGGC	Am100	S	909	HNRNPH2	Donor	1.00637718396222
CTGGGGGC	Am100	S	917	HNRNPH2	Donor	1.00637718396222
CTGGGGGC	Am100	S	920	HNRNPH2	Donor	1.00637718396222
CTGGGGGC	Am100	S	919	HNRNPH2	Donor	1.00637718396222
CTGGGGGC	Am100	R	182	HNRNPH3	Donor	1.00637718396222
CTGGGGGC	Am100	S	985	HNRNPH3	Donor	1.00637718396222
CTGGGGGC	Am100	S	960	HNRNPH3	Donor	1.00637718396222
CTGGGGGC	Am100	S	966	HNRNPH3	Donor	1.00637718396222
CTGGGGGC	Am100	S	965	HNRNPH3	Donor	1.00637718396222
CTGTTTCA	Am100	PDB	436	CELF1	Donor	0.995055441874109
CTGTTTCA	Am100	S	s4	CELF2	Donor	0.995055441874109
CTGTTTCA	Am100	S	s1	ELAVL2	Donor	0.995055441874109
CTGTTTCA	Am100	C	M325_0.6	NOVA2	Donor	0.995055441874109
CTGTTTCA	Am100	S	s9	TIA1	Donor	0.995055441874109
CTGTTTCA	Am100	S	s6	TIAL1	Donor	0.995055441874109
GCCCCTCG	Am100	NA	NA	NA	Donor	1.00605984286263
GCGGGGAC	Am100	R	46	GRSF1	Donor	1.00289375962238
GCGGGGAC	Am100	R	171	HNRNPF	Donor	1.00289375962238
GCGGGGAC	Am100	S	825	HNRNPF	Donor	1.00289375962238
GCGGGGAC	Am100	S	818	HNRNPF	Donor	1.00289375962238
GCGGGGAC	Am100	R	131	HNRNPH1	Donor	1.00289375962238
GCGGGGAC	Am100	S	856	HNRNPH1	Donor	1.00289375962238
GCGGGGAC	Am100	S	877	HNRNPH1	Donor	1.00289375962238
GCGGGGAC	Am100	R	142	HNRNPH2	Donor	1.00289375962238
GCGGGGAC	Am100	S	910	HNRNPH2	Donor	1.00289375962238
GCGGGGAC	Am100	S	929	HNRNPH2	Donor	1.00289375962238
GCGGGGAC	Am100	R	182	HNRNPH3	Donor	1.00289375962238
GCGGGGAC	Am100	S	961	HNRNPH3	Donor	1.00289375962238
GCGGGGAC	Am100	S	973	HNRNPH3	Donor	1.00289375962238
GCTCGGGG	Am100	NA	NA	NA	Donor	1.00317016490435
GGGCCCAG	Am100	NA	NA	NA	Donor	1.00848125865449
GGGCGAGG	Am100	NA	NA	NA	Donor	1.00697887218928
GGGGCCAG	Am100	S	812	HNRNPF	Donor	1.00912524087646
GGGGCCAG	Am100	S	864	HNRNPH1	Donor	1.00912524087646
GGGGCCAG	Am100	S	880	HNRNPH1	Donor	1.00912524087646
GGGGCCAG	Am100	S	918	HNRNPH2	Donor	1.00912524087646
GGGGCCAG	Am100	S	932	HNRNPH2	Donor	1.00912524087646
GGGTCGAG	Am100	S	886	HNRNPH1	Donor	1.01276213531696
GGGTCGAG	Am100	S	938	HNRNPH2	Donor	1.01276213531696
GGGTCGAG	Am100	S	979	HNRNPH3	Donor	1.01276213531696
TGAGCTTT	Am100	NA	NA	NA	Donor	0.977661218785383
TGATTACT	Am100	NA	NA	NA	Donor	0.980634475145759
TGGCTTTT	Am100	S	1123	MBNL1	Donor	0.993850576198586
TGGGGCCG	Am100	R	46	GRSF1	Donor	1.01127122324589
TGGGGCCG	Am100	R	171	HNRNPF	Donor	1.01127122324589
TGGGGCCG	Am100	S	812	HNRNPF	Donor	1.01127122324589
TGGGGCCG	Am100	S	811	HNRNPF	Donor	1.01127122324589
TGGGGCCG	Am100	S	826	HNRNPF	Donor	1.01127122324589
TGGGGCCG	Am100	R	131	HNRNPH1	Donor	1.01127122324589
TGGGGCCG	Am100	S	864	HNRNPH1	Donor	1.01127122324589
TGGGGCCG	Am100	S	880	HNRNPH1	Donor	1.01127122324589
TGGGGCCG	Am100	S	855	HNRNPH1	Donor	1.01127122324589
TGGGGCCG	Am100	S	863	HNRNPH1	Donor	1.01127122324589
TGGGGCCG	Am100	S	865	HNRNPH1	Donor	1.01127122324589
TGGGGCCG	Am100	R	142	HNRNPH2	Donor	1.01127122324589
TGGGGCCG	Am100	S	918	HNRNPH2	Donor	1.01127122324589
TGGGGCCG	Am100	S	932	HNRNPH2	Donor	1.01127122324589
TGGGGCCG	Am100	S	909	HNRNPH2	Donor	1.01127122324589
TGGGGCCG	Am100	S	917	HNRNPH2	Donor	1.01127122324589
TGGGGCCG	Am100	S	919	HNRNPH2	Donor	1.01127122324589
TGGGGCCG	Am100	R	182	HNRNPH3	Donor	1.01127122324589
TGGGGCCG	Am100	S	960	HNRNPH3	Donor	1.01127122324589
TGGGGCCG	Am100	S	965	HNRNPH3	Donor	1.01127122324589
TGTGATTT	Am100	NA	NA	NA	Donor	0.98988769680718
TGTGTCAT	Am100	S	s84	CELF1	Donor	0.985285219618146
TGTGTCAT	Am100	S	602	CELF2	Donor	0.985285219618146
TGTGTCAT	Am100	S	1132	NOVA1	Donor	0.985285219618146
TGTTTACT	Am100	PDB	436	CELF1	Donor	0.997460415974995
TGTTTACT	Am100	S	s4	CELF2	Donor	0.997460415974995
TGTTTACT	Am100	S	s1	ELAVL2	Donor	0.997460415974995
TGTTTACT	Am100	S	s9	TIA1	Donor	0.997460415974995
TGTTTCAG	Am100	PDB	436	CELF1	Donor	0.982241467658876
TGTTTCAG	Am100	S	s4	CELF2	Donor	0.982241467658876
TGTTTCAG	Am100	S	s1	ELAVL2	Donor	0.982241467658876
TGTTTCAG	Am100	S	1131	NOVA1	Donor	0.982241467658876
TGTTTCAG	Am100	S	s9	TIA1	Donor	0.982241467658876
TGTTTCAG	Am100	S	s6	TIAL1	Donor	0.982241467658876
TGTTTGCA	Am100	PDB	436	CELF1	Donor	0.984228178086584
TGTTTGCA	Am100	S	s4	CELF2	Donor	0.984228178086584
TGTTTGCA	Am100	S	s9	TIA1	Donor	0.984228178086584
TTACTGTC	Am100	NA	NA	NA	Donor	0.988292692972698
TTGCTTAC	Am100	S	s30	MBNL1	Donor	0.986813551644403
TTGTGTTC	Am100	S	s84	CELF1	Donor	0.997971413169019
TTGTGTTC	Am100	PDB	478	CELF1	Donor	0.997971413169019
TTGTGTTC	Am100	S	s5	CELF2	Donor	0.997971413169019
TTGTGTTC	Am100	S	602	CELF2	Donor	0.997971413169019
TTGTGTTC	Am100	S	1132	NOVA1	Donor	0.997971413169019
TTTTTCAG	Am100	S	s4	CELF2	Donor	0.975214068396026
TTTTTCAG	Am100	S	1104	ELAVL1	Donor	0.975214068396026
TTTTTCAG	Am100	S	724	HNRNPC	Donor	0.975214068396026
TTTTTCAG	Am100	S	723	HNRNPC	Donor	0.975214068396026
TTTTTCAG	Am100	S	s13	HNRNPC	Donor	0.975214068396026
TTTTTCAG	Am100	S	1131	NOVA1	Donor	0.975214068396026
TTTTTCAG	Am100	PDB	461	U2AF2	Donor	0.975214068396026
AAATCTCT	BpLaPy	S	1021	PTBP1	Donor	0.977022233194073
AAATCTCT	BpLaPy	R	117	PTBP1	Donor	0.977022233194073
AAATCTCT	BpLaPy	PDB	539	PTBP1	Donor	0.977022233194073
AACCATCT	BpLaPy	NA	NA	NA	Donor	0.97144058565159
AACTCTTT	BpLaPy	PDB	359	AGO1	Donor	0.992281192069442
AACTCTTT	BpLaPy	S	1000	PTBP1	Donor	0.992281192069442
AACTCTTT	BpLaPy	S	1020	PTBP1	Donor	0.992281192069442
AACTCTTT	BpLaPy	R	59	PTBP1	Donor	0.992281192069442
AATCGTTC	BpLaPy	NA	NA	NA	Donor	0.980895337779485
AATCTCTC	BpLaPy	R	8	PTBP1	Donor	0.989441419437331
AATCTCTC	BpLaPy	S	1021	PTBP1	Donor	0.989441419437331
AATCTCTC	BpLaPy	R	117	PTBP1	Donor	0.989441419437331
AATCTCTC	BpLaPy	PDB	539	PTBP1	Donor	0.989441419437331
AATCTCTC	BpLaPy	S	992	PTBP1	Donor	0.989441419437331
AATTTCTC	BpLaPy	S	s1	ELAVL2	Donor	0.986199341630922
AATTTCTC	BpLaPy	S	s9	TIA1	Donor	0.986199341630922
AATTTCTC	BpLaPy	S	s6	TIAL1	Donor	0.986199341630922
ACTGCCGG	BpLaPy	S	s35	HNRNPDL	Donor	1.06125153031933
ATACCTTT	BpLaPy	C	155	ZFP36	Donor	0.998174727560777
ATCCTGTT	BpLaPy	PDB	342	SRP14	Donor	0.999976256574935
ATCCTGTT	BpLaPy	C	155	ZFP36	Donor	0.999976256574935
ATCCTTGT	BpLaPy	C	138	ZFP36	Donor	0.991937675512308
ATCCTTGT	BpLaPy	C	155	ZFP36	Donor	0.991937675512308
ATCTGTCT	BpLaPy	NA	NA	NA	Donor	0.995117387033739
ATGTTCTT	BpLaPy	NA	NA	NA	Donor	0.980741067124099
ATTGGTTC	BpLaPy	NA	NA	NA	Donor	0.982004908354085
ATTTGGTC	BpLaPy	S	s5	CELF2	Donor	0.998760031370437
CATTCCTT	BpLaPy	NA	NA	NA	Donor	0.988054410992679
CATTGCTT	BpLaPy	S	s30	MBNL1	Donor	0.988795278560727
CATTTTCG	BpLaPy	PDB	476	ELAVL1	Donor	0.986492210788344
CATTTTCG	BpLaPy	S	s2	ELAVL2	Donor	0.986492210788344
CATTTTCG	BpLaPy	S	s10	TIA1	Donor	0.986492210788344
CATTTTCG	BpLaPy	S	s7	TIAL1	Donor	0.986492210788344
CATTTTCT	BpLaPy	PDB	476	ELAVL1	Donor	0.990265099631637
CATTTTCT	BpLaPy	S	s2	ELAVL2	Donor	0.990265099631637
CATTTTCT	BpLaPy	S	s10	TIA1	Donor	0.990265099631637
CATTTTCT	BpLaPy	S	s7	TIAL1	Donor	0.990265099631637
CCAAATGT	BpLaPy	NA	NA	NA	Donor	0.980217596758418
CCATATTT	BpLaPy	R	75	PPIE	Donor	0.989085432485303
CCGCCCGG	BpLaPy	R	167	SRSF1	Donor	1.0150899438381
CCGCCCGG	BpLaPy	PDB	330	SUPV3L1	Donor	1.0150899438381
CCGTCTTT	BpLaPy	S	999	PTBP1	Donor	0.979266876759531
CCGTCTTT	BpLaPy	S	1001	PTBP1	Donor	0.979266876759531
CCGTCTTT	BpLaPy	S	1020	PTBP1	Donor	0.979266876759531
CCGTCTTT	BpLaPy	R	59	PTBP1	Donor	0.979266876759531
CCTCATTT	BpLaPy	NA	NA	NA	Donor	0.998289762565031
CCTTACTT	BpLaPy	NA	NA	NA	Donor	0.998027534301326
CGACCTTT	BpLaPy	C	155	ZFP36	Donor	0.986617169303491
CGAGCTCC	BpLaPy	NA	NA	NA	Donor	1.0102265913227
CGAGGAGA	BpLaPy	S	648	HNRNPA1	Donor	1.22042548781036
CGAGGAGA	BpLaPy	S	891	HNRNPH1	Donor	1.22042548781036
CGAGGAGA	BpLaPy	S	943	HNRNPH2	Donor	1.22042548781036
CGAGGAGA	BpLaPy	S	1171	SRSF2	Donor	1.22042548781036
CGAGGAGA	BpLaPy	S	1162	SRSF2	Donor	1.22042548781036
CGAGGAGA	BpLaPy	S	1256	SRSF9	Donor	1.22042548781036
CGAGGAGA	BpLaPy	C	M333_0.6	SRSF9	Donor	1.22042548781036
CGGGGACC	BpLaPy	R	46	GRSF1	Donor	1.01340206513216
CGGGGACC	BpLaPy	R	171	HNRNPF	Donor	1.01340206513216
CGGGGACC	BpLaPy	S	825	HNRNPF	Donor	1.01340206513216
CGGGGACC	BpLaPy	S	818	HNRNPF	Donor	1.01340206513216
CGGGGACC	BpLaPy	R	131	HNRNPH1	Donor	1.01340206513216
CGGGGACC	BpLaPy	S	856	HNRNPH1	Donor	1.01340206513216
CGGGGACC	BpLaPy	S	877	HNRNPH1	Donor	1.01340206513216
CGGGGACC	BpLaPy	R	142	HNRNPH2	Donor	1.01340206513216
CGGGGACC	BpLaPy	S	910	HNRNPH2	Donor	1.01340206513216
CGGGGACC	BpLaPy	S	929	HNRNPH2	Donor	1.01340206513216
CGGGGACC	BpLaPy	R	182	HNRNPH3	Donor	1.01340206513216
CGGGGACC	BpLaPy	S	961	HNRNPH3	Donor	1.01340206513216
CGGGGACC	BpLaPy	S	973	HNRNPH3	Donor	1.01340206513216
CTAGTTCA	BpLaPy	NA	NA	NA	Donor	0.968035114479449
CTATGGTA	BpLaPy	NA	NA	NA	Donor	0.978868480036844
CTCGGGCG	BpLaPy	S	656	HNRNPA1	Donor	1.01207543203971
CTCGGGCG	BpLaPy	S	829	HNRNPF	Donor	1.01207543203971
CTCGGGCG	BpLaPy	S	893	HNRNPH1	Donor	1.01207543203971
CTCGGGCG	BpLaPy	S	854	HNRNPH1	Donor	1.01207543203971
CTCGGGCG	BpLaPy	S	945	HNRNPH2	Donor	1.01207543203971
CTCGGGCG	BpLaPy	S	908	HNRNPH2	Donor	1.01207543203971
CTCGGGCG	BpLaPy	S	990	HNRNPH3	Donor	1.01207543203971
CTCGGGCG	BpLaPy	S	959	HNRNPH3	Donor	1.01207543203971
CTCTAGTT	BpLaPy	NA	NA	NA	Donor	0.971953186965563
CTCTGATT	BpLaPy	NA	NA	NA	Donor	0.998883877762418
CTCTGGTT	BpLaPy	R	6	NELFE	Donor	0.994815771327796
CTGTGTTT	BpLaPy	S	s84	CELF1	Donor	0.988862296696396
CTGTGTTT	BpLaPy	PDB	436	CELF1	Donor	0.988862296696396
CTGTGTTT	BpLaPy	S	s4	CELF2	Donor	0.988862296696396
CTGTGTTT	BpLaPy	S	602	CELF2	Donor	0.988862296696396
CTGTGTTT	BpLaPy	S	1132	NOVA1	Donor	0.988862296696396
CTTTCATG	BpLaPy	S	s1	ELAVL2	Donor	0.998401372796879
CTTTCATG	BpLaPy	S	1130	NOVA1	Donor	0.998401372796879
CTTTCATG	BpLaPy	S	s9	TIA1	Donor	0.998401372796879
CTTTCATG	BpLaPy	S	s6	TIAL1	Donor	0.998401372796879
GACCTCGC	BpLaPy	NA	NA	NA	Donor	1.00049387060386
GAGAGCGG	BpLaPy	NA	NA	NA	Donor	1.11420409013522
GATGACTT	BpLaPy	NA	NA	NA	Donor	0.971282040960201
GATTGTCT	BpLaPy	NA	NA	NA	Donor	0.978120301626474
GCAAGAGC	BpLaPy	NA	NA	NA	Donor	1.14499035469795
GCAAGGAA	BpLaPy	NA	NA	NA	Donor	1.26417592954262
GCACAGAA	BpLaPy	AEDB	1343	SRSF5	Donor	1.19464225970374
GCAGCCCT	BpLaPy	NA	NA	NA	Donor	1.00446134174857
GCCAGCAG	BpLaPy	S	1161	SRSF2	Donor	1.08493393196651
GCCCCATG	BpLaPy	NA	NA	NA	Donor	1.03408675974667
GCCGCCGT	BpLaPy	NA	NA	NA	Donor	1.01915439304778
GCGCACGA	BpLaPy	R	126	SRSF1	Donor	1.19829106842772
GCGCACGA	BpLaPy	R	167	SRSF1	Donor	1.19829106842772
GCGCACGA	BpLaPy	AEDB	1393	SRSF1	Donor	1.19829106842772
GCGCCTGG	BpLaPy	NA	NA	NA	Donor	1.04881055883181
GCGGCTGT	BpLaPy	NA	NA	NA	Donor	1.03014893365102
GCGTTATT	BpLaPy	NA	NA	NA	Donor	0.992145571547959
GCTCCCGG	BpLaPy	NA	NA	NA	Donor	1.02611364173965
GCTCGGGC	BpLaPy	S	656	HNRNPA1	Donor	1.00934431970131
GCTCGGGC	BpLaPy	S	829	HNRNPF	Donor	1.00934431970131
GCTCGGGC	BpLaPy	S	893	HNRNPH1	Donor	1.00934431970131
GCTCGGGC	BpLaPy	S	854	HNRNPH1	Donor	1.00934431970131
GCTCGGGC	BpLaPy	S	945	HNRNPH2	Donor	1.00934431970131
GCTCGGGC	BpLaPy	S	908	HNRNPH2	Donor	1.00934431970131
GCTCGGGC	BpLaPy	S	990	HNRNPH3	Donor	1.00934431970131
GCTCGGGC	BpLaPy	S	959	HNRNPH3	Donor	1.00934431970131
GCTGCCAG	BpLaPy	PDB	450	FMR1	Donor	1.0051750334749
GGAATACT	BpLaPy	C	M354_0.6	YTHDC1	Donor	0.962440472124709
GGAGCTCG	BpLaPy	PDB	547	SRP19	Donor	1.04758574522261
GGAGCTCG	BpLaPy	PDB	456	SRP54	Donor	1.04758574522261
GGAGCTCG	BpLaPy	PDB	363	SRP68	Donor	1.04758574522261
GGCGCCCA	BpLaPy	NA	NA	NA	Donor	1.05273959662759
GGCGGCGA	BpLaPy	NA	NA	NA	Donor	1.16934149094373
GGCTTTAT	BpLaPy	PDB	345	CPEB4	Donor	0.99000192521628
GGCTTTAT	BpLaPy	S	s1	ELAVL2	Donor	0.99000192521628
GGCTTTAT	BpLaPy	S	1123	MBNL1	Donor	0.99000192521628
GGCTTTAT	BpLaPy	S	s9	TIA1	Donor	0.99000192521628
GGCTTTAT	BpLaPy	S	s6	TIAL1	Donor	0.99000192521628
GGGAGAGC	BpLaPy	NA	NA	NA	Donor	1.22532165044525
GGGGAGCC	BpLaPy	R	46	GRSF1	Donor	1.06914179593381
GGGGAGCC	BpLaPy	R	171	HNRNPF	Donor	1.06914179593381
GGGGAGCC	BpLaPy	S	825	HNRNPF	Donor	1.06914179593381
GGGGAGCC	BpLaPy	S	818	HNRNPF	Donor	1.06914179593381
GGGGAGCC	BpLaPy	R	131	HNRNPH1	Donor	1.06914179593381
GGGGAGCC	BpLaPy	S	856	HNRNPH1	Donor	1.06914179593381
GGGGAGCC	BpLaPy	S	877	HNRNPH1	Donor	1.06914179593381
GGGGAGCC	BpLaPy	R	142	HNRNPH2	Donor	1.06914179593381
GGGGAGCC	BpLaPy	S	910	HNRNPH2	Donor	1.06914179593381
GGGGAGCC	BpLaPy	S	929	HNRNPH2	Donor	1.06914179593381
GGGGAGCC	BpLaPy	R	182	HNRNPH3	Donor	1.06914179593381
GGGGAGCC	BpLaPy	S	961	HNRNPH3	Donor	1.06914179593381
GGGGAGCC	BpLaPy	S	973	HNRNPH3	Donor	1.06914179593381
GGGGAGCC	BpLaPy	PDB	547	SRP19	Donor	1.06914179593381
GGGGAGCC	BpLaPy	PDB	456	SRP54	Donor	1.06914179593381
GGGGAGCC	BpLaPy	PDB	363	SRP68	Donor	1.06914179593381
GGGGCCCA	BpLaPy	S	812	HNRNPF	Donor	1.01166879037577
GGGGCCCA	BpLaPy	S	864	HNRNPH1	Donor	1.01166879037577
GGGGCCCA	BpLaPy	S	880	HNRNPH1	Donor	1.01166879037577
GGGGCCCA	BpLaPy	S	918	HNRNPH2	Donor	1.01166879037577
GGGGCCCA	BpLaPy	S	932	HNRNPH2	Donor	1.01166879037577
GGTCGCAG	BpLaPy	NA	NA	NA	Donor	1.08513196456077
GGTCTTTA	BpLaPy	PDB	345	CPEB4	Donor	0.988343229465122
GGTCTTTA	BpLaPy	S	s1	ELAVL2	Donor	0.988343229465122
GGTCTTTA	BpLaPy	S	999	PTBP1	Donor	0.988343229465122
GGTCTTTA	BpLaPy	S	1001	PTBP1	Donor	0.988343229465122
GGTCTTTA	BpLaPy	S	1020	PTBP1	Donor	0.988343229465122
GGTCTTTA	BpLaPy	R	59	PTBP1	Donor	0.988343229465122
GGTCTTTA	BpLaPy	S	s9	TIA1	Donor	0.988343229465122
GGTCTTTA	BpLaPy	S	s6	TIAL1	Donor	0.988343229465122
GGTTTCCT	BpLaPy	S	s1	ELAVL2	Donor	0.985843692061629
GGTTTCCT	BpLaPy	S	s9	TIA1	Donor	0.985843692061629
GGTTTCCT	BpLaPy	S	s6	TIAL1	Donor	0.985843692061629
GTAAATCA	BpLaPy	NA	NA	NA	Donor	0.970245106874217
GTCCTATT	BpLaPy	NA	NA	NA	Donor	0.994801283862657
GTCTCAAT	BpLaPy	C	M246_0.6	RBMY1A1	Donor	0.989903880420174
GTGAAACT	BpLaPy	NA	NA	NA	Donor	0.984144325001733
GTGATATT	BpLaPy	NA	NA	NA	Donor	0.99009250219054
GTGGTCTT	BpLaPy	PDB	481	ZNF346	Donor	0.999951293651119
GTTACATT	BpLaPy	C	M051_0.6	RBM41	Donor	0.985618941678827
TAATCTTG	BpLaPy	C	M036_0.6	MATR3	Donor	0.993101292595943
TACAGGAG	BpLaPy	S	891	HNRNPH1	Donor	1.29512431860192
TACAGGAG	BpLaPy	S	943	HNRNPH2	Donor	1.29512431860192
TACAGGAG	BpLaPy	S	1162	SRSF2	Donor	1.29512431860192
TACAGGAG	BpLaPy	S	s19	SRSF5	Donor	1.29512431860192
TACAGGAG	BpLaPy	S	1256	SRSF9	Donor	1.29512431860192
TACAGGAG	BpLaPy	C	M333_0.6	SRSF9	Donor	1.29512431860192
TACTCTTG	BpLaPy	PDB	359	AGO1	Donor	0.986351223974161
TACTCTTG	BpLaPy	S	s12	PTBP1	Donor	0.986351223974161
TAGTACTC	BpLaPy	NA	NA	NA	Donor	0.976385051321541
TATTGTCC	BpLaPy	NA	NA	NA	Donor	0.969692240847864
TCCTCTTT	BpLaPy	S	1003	PTBP1	Donor	0.983327222924389
TCCTCTTT	BpLaPy	S	1000	PTBP1	Donor	0.983327222924389
TCCTCTTT	BpLaPy	S	1020	PTBP1	Donor	0.983327222924389
TCCTCTTT	BpLaPy	R	59	PTBP1	Donor	0.983327222924389
TCCTCTTT	BpLaPy	S	1147	RBM4	Donor	0.983327222924389
TCCTCTTT	BpLaPy	C	155	ZFP36	Donor	0.983327222924389
TCGCCTTT	BpLaPy	NA	NA	NA	Donor	0.996145824604278
TCGCGAGA	BpLaPy	NA	NA	NA	Donor	1.23267673959892
TCTCACTT	BpLaPy	NA	NA	NA	Donor	0.997300298722026
TCTCATTG	BpLaPy	NA	NA	NA	Donor	0.996390761457263
TGAAGCTT	BpLaPy	AEDB	325	SRSF1	Donor	0.987905718186124
TGGCGTTT	BpLaPy	NA	NA	NA	Donor	0.997970815934623
TGGCTTTT	BpLaPy	S	1123	MBNL1	Donor	0.996567556085338
TGGTGTTT	BpLaPy	PDB	436	CELF1	Donor	0.993455153763429
TGGTGTTT	BpLaPy	S	s4	CELF2	Donor	0.993455153763429
TGTCTTAC	BpLaPy	NA	NA	NA	Donor	0.998812978523343
TGTGCCTT	BpLaPy	S	s35	HNRNPDL	Donor	0.995761060956542
TGTGCTTT	BpLaPy	NA	NA	NA	Donor	0.999451836128222
TGTGTCAT	BpLaPy	S	s84	CELF1	Donor	0.975780075277113
TGTGTCAT	BpLaPy	S	602	CELF2	Donor	0.975780075277113
TGTGTCAT	BpLaPy	S	1132	NOVA1	Donor	0.975780075277113
TGTGTTAA	BpLaPy	S	s84	CELF1	Donor	0.977715400018965
TGTGTTAA	BpLaPy	S	602	CELF2	Donor	0.977715400018965
TGTGTTAA	BpLaPy	S	1132	NOVA1	Donor	0.977715400018965
TGTGTTCT	BpLaPy	S	s84	CELF1	Donor	0.989312776914407
TGTGTTCT	BpLaPy	S	602	CELF2	Donor	0.989312776914407
TGTGTTCT	BpLaPy	S	1132	NOVA1	Donor	0.989312776914407
TGTTCCAT	BpLaPy	NA	NA	NA	Donor	0.994586451603504
TGTTTTCC	BpLaPy	PDB	436	CELF1	Donor	0.999457643274905
TGTTTTCC	BpLaPy	S	s4	CELF2	Donor	0.999457643274905
TGTTTTCC	BpLaPy	S	s2	ELAVL2	Donor	0.999457643274905
TGTTTTCC	BpLaPy	S	s10	TIA1	Donor	0.999457643274905
TTCTCCTT	BpLaPy	S	1285	TIA1	Donor	0.986689132237997
TTGAATCT	BpLaPy	NA	NA	NA	Donor	0.98206537364839
TTTCCCCT	BpLaPy	NA	NA	NA	Donor	0.999768553033514
TTTCCCTC	BpLaPy	NA	NA	NA	Donor	0.997891381352085
TTTCGCTC	BpLaPy	NA	NA	NA	Donor	0.982928337665464
TTTGCTTC	BpLaPy	S	s30	MBNL1	Donor	0.998884744157543
TTTGCTTC	BpLaPy	C	M320_0.6	MBNL1	Donor	0.998884744157543
TTTGCTTC	BpLaPy	C	M325_0.6	NOVA2	Donor	0.998884744157543
AGGGGGCG	BpLam100	R	46	GRSF1	Donor	1.00753485812704
AGGGGGCG	BpLam100	S	834	HNRNPF	Donor	1.00753485812704
AGGGGGCG	BpLam100	R	171	HNRNPF	Donor	1.00753485812704
AGGGGGCG	BpLam100	S	812	HNRNPF	Donor	1.00753485812704
AGGGGGCG	BpLam100	S	820	HNRNPF	Donor	1.00753485812704
AGGGGGCG	BpLam100	S	835	HNRNPF	Donor	1.00753485812704
AGGGGGCG	BpLam100	S	808	HNRNPF	Donor	1.00753485812704
AGGGGGCG	BpLam100	S	898	HNRNPH1	Donor	1.00753485812704
AGGGGGCG	BpLam100	R	131	HNRNPH1	Donor	1.00753485812704
AGGGGGCG	BpLam100	S	864	HNRNPH1	Donor	1.00753485812704
AGGGGGCG	BpLam100	S	880	HNRNPH1	Donor	1.00753485812704
AGGGGGCG	BpLam100	S	899	HNRNPH1	Donor	1.00753485812704
AGGGGGCG	BpLam100	S	860	HNRNPH1	Donor	1.00753485812704
AGGGGGCG	BpLam100	S	866	HNRNPH1	Donor	1.00753485812704
AGGGGGCG	BpLam100	S	950	HNRNPH2	Donor	1.00753485812704
AGGGGGCG	BpLam100	R	142	HNRNPH2	Donor	1.00753485812704
AGGGGGCG	BpLam100	S	918	HNRNPH2	Donor	1.00753485812704
AGGGGGCG	BpLam100	S	932	HNRNPH2	Donor	1.00753485812704
AGGGGGCG	BpLam100	S	933	HNRNPH2	Donor	1.00753485812704
AGGGGGCG	BpLam100	S	951	HNRNPH2	Donor	1.00753485812704
AGGGGGCG	BpLam100	S	914	HNRNPH2	Donor	1.00753485812704
AGGGGGCG	BpLam100	S	920	HNRNPH2	Donor	1.00753485812704
AGGGGGCG	BpLam100	S	984	HNRNPH3	Donor	1.00753485812704
AGGGGGCG	BpLam100	R	182	HNRNPH3	Donor	1.00753485812704
AGGGGGCG	BpLam100	S	985	HNRNPH3	Donor	1.00753485812704
AGGGGGCG	BpLam100	S	966	HNRNPH3	Donor	1.00753485812704
CCGGGGGC	BpLam100	R	46	GRSF1	Donor	1.00743699902064
CCGGGGGC	BpLam100	R	171	HNRNPF	Donor	1.00743699902064
CCGGGGGC	BpLam100	S	812	HNRNPF	Donor	1.00743699902064
CCGGGGGC	BpLam100	S	820	HNRNPF	Donor	1.00743699902064
CCGGGGGC	BpLam100	S	835	HNRNPF	Donor	1.00743699902064
CCGGGGGC	BpLam100	R	131	HNRNPH1	Donor	1.00743699902064
CCGGGGGC	BpLam100	S	864	HNRNPH1	Donor	1.00743699902064
CCGGGGGC	BpLam100	S	880	HNRNPH1	Donor	1.00743699902064
CCGGGGGC	BpLam100	S	899	HNRNPH1	Donor	1.00743699902064
CCGGGGGC	BpLam100	S	866	HNRNPH1	Donor	1.00743699902064
CCGGGGGC	BpLam100	R	142	HNRNPH2	Donor	1.00743699902064
CCGGGGGC	BpLam100	S	918	HNRNPH2	Donor	1.00743699902064
CCGGGGGC	BpLam100	S	932	HNRNPH2	Donor	1.00743699902064
CCGGGGGC	BpLam100	S	933	HNRNPH2	Donor	1.00743699902064
CCGGGGGC	BpLam100	S	951	HNRNPH2	Donor	1.00743699902064
CCGGGGGC	BpLam100	S	920	HNRNPH2	Donor	1.00743699902064
CCGGGGGC	BpLam100	R	182	HNRNPH3	Donor	1.00743699902064
CCGGGGGC	BpLam100	S	985	HNRNPH3	Donor	1.00743699902064
CCGGGGGC	BpLam100	S	966	HNRNPH3	Donor	1.00743699902064
CCGGGGGC	BpLam100	R	167	SRSF1	Donor	1.00743699902064
AAAACATA	D100	NA	NA	NA	Acceptor	0.993965858646901
AAAACTGA	D100	NA	NA	NA	Acceptor	0.998694198478448
AAAATCCA	D100	S	847	RBMX	Acceptor	0.995530532877281
AAACTACA	D100	NA	NA	NA	Acceptor	0.993188482378373
AAAGTATA	D100	NA	NA	NA	Acceptor	0.992893150502294
AAATTGCA	D100	NA	NA	NA	Acceptor	0.999045138864606
AACACACT	D100	NA	NA	NA	Acceptor	0.980422647597997
AACATACG	D100	NA	NA	NA	Acceptor	0.997606765535558
AACATTGG	D100	NA	NA	NA	Acceptor	0.998088843809152
AACATTTC	D100	S	s1	ELAVL2	Acceptor	0.99842159408213
AACATTTC	D100	S	s9	TIA1	Acceptor	0.99842159408213
AACATTTC	D100	S	s6	TIAL1	Acceptor	0.99842159408213
AACGGTCA	D100	NA	NA	NA	Acceptor	1.03777648565198
AACTAGGC	D100	NA	NA	NA	Acceptor	0.984530193388067
AACTATGT	D100	NA	NA	NA	Acceptor	0.998996681144711
AAGCATAG	D100	NA	NA	NA	Acceptor	0.993551796507567
AAGTACCA	D100	NA	NA	NA	Acceptor	0.994568940799744
AATAGCGT	D100	NA	NA	NA	Acceptor	0.992984862246502
AATTAGCG	D100	NA	NA	NA	Acceptor	0.989622234623579
AATTGCTC	D100	S	s30	MBNL1	Acceptor	0.984841784248539
AATTGTGT	D100	S	s84	CELF1	Acceptor	0.998185533788872
AATTGTGT	D100	PDB	478	CELF1	Acceptor	0.998185533788872
AATTGTGT	D100	S	s5	CELF2	Acceptor	0.998185533788872
AATTGTGT	D100	S	602	CELF2	Acceptor	0.998185533788872
AATTGTGT	D100	S	1132	NOVA1	Acceptor	0.998185533788872
AATTTGCT	D100	NA	NA	NA	Acceptor	0.994789345435981
AATTTGTG	D100	PDB	478	CELF1	Acceptor	0.997040931825473
AATTTTGC	D100	PDB	476	ELAVL1	Acceptor	0.997318893029296
AATTTTGC	D100	R	75	PPIE	Acceptor	0.997318893029296
AATTTTGC	D100	S	s10	TIA1	Acceptor	0.997318893029296
AATTTTGC	D100	S	s7	TIAL1	Acceptor	0.997318893029296
ACAGGGGG	D100	R	46	GRSF1	Acceptor	0.991109493302816
ACAGGGGG	D100	S	834	HNRNPF	Acceptor	0.991109493302816
ACAGGGGG	D100	R	171	HNRNPF	Acceptor	0.991109493302816
ACAGGGGG	D100	S	820	HNRNPF	Acceptor	0.991109493302816
ACAGGGGG	D100	S	835	HNRNPF	Acceptor	0.991109493302816
ACAGGGGG	D100	S	808	HNRNPF	Acceptor	0.991109493302816
ACAGGGGG	D100	S	898	HNRNPH1	Acceptor	0.991109493302816
ACAGGGGG	D100	R	131	HNRNPH1	Acceptor	0.991109493302816
ACAGGGGG	D100	S	899	HNRNPH1	Acceptor	0.991109493302816
ACAGGGGG	D100	S	860	HNRNPH1	Acceptor	0.991109493302816
ACAGGGGG	D100	S	866	HNRNPH1	Acceptor	0.991109493302816
ACAGGGGG	D100	S	950	HNRNPH2	Acceptor	0.991109493302816
ACAGGGGG	D100	R	142	HNRNPH2	Acceptor	0.991109493302816
ACAGGGGG	D100	S	933	HNRNPH2	Acceptor	0.991109493302816
ACAGGGGG	D100	S	951	HNRNPH2	Acceptor	0.991109493302816
ACAGGGGG	D100	S	914	HNRNPH2	Acceptor	0.991109493302816
ACAGGGGG	D100	S	920	HNRNPH2	Acceptor	0.991109493302816
ACAGGGGG	D100	S	984	HNRNPH3	Acceptor	0.991109493302816
ACAGGGGG	D100	R	182	HNRNPH3	Acceptor	0.991109493302816
ACAGGGGG	D100	S	985	HNRNPH3	Acceptor	0.991109493302816
ACAGGGGG	D100	S	966	HNRNPH3	Acceptor	0.991109493302816
ACAGGGGG	D100	S	s19	SRSF5	Acceptor	0.991109493302816
ACAGGTCG	D100	S	s19	SRSF5	Acceptor	1.01955687357052
ACAGTTTC	D100	S	s1	ELAVL2	Acceptor	0.995071627563938
ACAGTTTC	D100	S	s9	TIA1	Acceptor	0.995071627563938
ACAGTTTC	D100	S	s6	TIAL1	Acceptor	0.995071627563938
ACATATCA	D100	NA	NA	NA	Acceptor	0.997198216076293
ACCAAATT	D100	S	844	RBMX	Acceptor	0.999345188821898
ACCATCCC	D100	C	M026_0.6	HNRNPK	Acceptor	1.00159234011333
ACCCATAA	D100	S	s15	HNRNPK	Acceptor	0.984414122829816
ACCCCATG	D100	NA	NA	NA	Acceptor	1.00521326967863
ACCCCTGA	D100	NA	NA	NA	Acceptor	1.00394712322693
ACCGGCGC	D100	NA	NA	NA	Acceptor	0.985508000066425
ACCTACTT	D100	NA	NA	NA	Acceptor	0.99200958135877
ACGTTGCT	D100	NA	NA	NA	Acceptor	0.978247484961887
ACTACATC	D100	AEDB	1343	SRSF5	Acceptor	0.969329221409565
ACTCCTGC	D100	C	155	ZFP36	Acceptor	1.00187403724471
ACTGTAGT	D100	NA	NA	NA	Acceptor	0.995503633995023
ACTGTCCC	D100	S	s35	HNRNPDL	Acceptor	1.00694678107811
ACTGTGTT	D100	S	s84	CELF1	Acceptor	0.987208831929869
ACTGTGTT	D100	S	602	CELF2	Acceptor	0.987208831929869
ACTGTGTT	D100	S	1132	NOVA1	Acceptor	0.987208831929869
ACTGTTGT	D100	NA	NA	NA	Acceptor	0.996947493327793
ACTGTTTC	D100	PDB	436	CELF1	Acceptor	0.998990327606462
ACTGTTTC	D100	S	s4	CELF2	Acceptor	0.998990327606462
ACTGTTTC	D100	S	s1	ELAVL2	Acceptor	0.998990327606462
ACTGTTTC	D100	S	s9	TIA1	Acceptor	0.998990327606462
ACTGTTTC	D100	S	s6	TIAL1	Acceptor	0.998990327606462
AGAATAGA	D100	NA	NA	NA	Acceptor	0.993112502921103
AGATATCA	D100	S	597	DAZAP1	Acceptor	0.983671006647771
AGATATCA	D100	S	636	HNRNPA0	Acceptor	0.983671006647771
AGATATCA	D100	S	694	HNRNPA1	Acceptor	0.983671006647771
AGATATCA	D100	S	709	HNRNPA2B1	Acceptor	0.983671006647771
AGATATCA	D100	S	741	HNRNPD	Acceptor	0.983671006647771
AGATATCA	D100	S	745	HNRNPDL	Acceptor	0.983671006647771
AGCACATT	D100	NA	NA	NA	Acceptor	0.99826636036699
AGCATAAC	D100	PDB	535	OAS1	Acceptor	0.991509854237303
AGCTAGGG	D100	S	1117	KHSRP	Acceptor	1.00047102847111
AGGATCTG	D100	S	1297	YBX1	Acceptor	1.01160901856653
AGGCTTCT	D100	NA	NA	NA	Acceptor	1.02184786736229
AGGGCCCT	D100	S	831	HNRNPF	Acceptor	0.992725151571936
AGGGCCCT	D100	S	895	HNRNPH1	Acceptor	0.992725151571936
AGGGCCCT	D100	S	947	HNRNPH2	Acceptor	0.992725151571936
AGGGCCCT	D100	S	981	HNRNPH3	Acceptor	0.992725151571936
AGGGCCCT	D100	PDB	391	IFIH1	Acceptor	0.992725151571936
AGGGGCAG	D100	R	46	GRSF1	Acceptor	0.996449160052996
AGGGGCAG	D100	S	834	HNRNPF	Acceptor	0.996449160052996
AGGGGCAG	D100	R	171	HNRNPF	Acceptor	0.996449160052996
AGGGGCAG	D100	S	812	HNRNPF	Acceptor	0.996449160052996
AGGGGCAG	D100	S	808	HNRNPF	Acceptor	0.996449160052996
AGGGGCAG	D100	S	898	HNRNPH1	Acceptor	0.996449160052996
AGGGGCAG	D100	R	131	HNRNPH1	Acceptor	0.996449160052996
AGGGGCAG	D100	S	864	HNRNPH1	Acceptor	0.996449160052996
AGGGGCAG	D100	S	880	HNRNPH1	Acceptor	0.996449160052996
AGGGGCAG	D100	S	860	HNRNPH1	Acceptor	0.996449160052996
AGGGGCAG	D100	S	950	HNRNPH2	Acceptor	0.996449160052996
AGGGGCAG	D100	R	142	HNRNPH2	Acceptor	0.996449160052996
AGGGGCAG	D100	S	918	HNRNPH2	Acceptor	0.996449160052996
AGGGGCAG	D100	S	932	HNRNPH2	Acceptor	0.996449160052996
AGGGGCAG	D100	S	914	HNRNPH2	Acceptor	0.996449160052996
AGGGGCAG	D100	S	984	HNRNPH3	Acceptor	0.996449160052996
AGGGGCAG	D100	R	182	HNRNPH3	Acceptor	0.996449160052996
AGGGGCAG	D100	S	s26	SFPQ	Acceptor	0.996449160052996
AGGTACAC	D100	NA	NA	NA	Acceptor	1.02207439045759
AGGTCAGG	D100	NA	NA	NA	Acceptor	1.00370045992802
AGGTCTCG	D100	NA	NA	NA	Acceptor	1.00285817860372
AGTACACT	D100	NA	NA	NA	Acceptor	0.984839746529167
AGTCGGCG	D100	NA	NA	NA	Acceptor	0.980223103519797
ATAAACTC	D100	NA	NA	NA	Acceptor	0.995498088825143
ATAAGAGA	D100	S	889	HNRNPH1	Acceptor	0.992008017226722
ATAAGAGA	D100	S	941	HNRNPH2	Acceptor	0.992008017226722
ATAATCAA	D100	NA	NA	NA	Acceptor	0.997211124712677
ATAATCTG	D100	NA	NA	NA	Acceptor	0.998205497016722
ATACATCG	D100	AEDB	1343	SRSF5	Acceptor	0.99413579463759
ATACTGTT	D100	NA	NA	NA	Acceptor	0.996800811651662
ATAGCGGC	D100	NA	NA	NA	Acceptor	0.992222402909661
ATAGTGAA	D100	S	644	HNRNPA1	Acceptor	0.994400641151458
ATAGTGAA	D100	S	645	HNRNPA1	Acceptor	0.994400641151458
ATAGTGCG	D100	NA	NA	NA	Acceptor	0.989334293669376
ATAGTGTC	D100	NA	NA	NA	Acceptor	0.994856781415695
ATAGTTCG	D100	NA	NA	NA	Acceptor	0.993502726408539
ATATACCA	D100	NA	NA	NA	Acceptor	0.993701020010307
ATCACACT	D100	S	1133	NOVA2	Acceptor	0.982821074407608
ATCACTAT	D100	S	1133	NOVA2	Acceptor	0.998263924795086
ATCATAGC	D100	NA	NA	NA	Acceptor	0.997737808051992
ATCGGTTT	D100	NA	NA	NA	Acceptor	0.977939780304269
ATCGTTTC	D100	S	s1	ELAVL2	Acceptor	0.990432650517615
ATCGTTTC	D100	S	s9	TIA1	Acceptor	0.990432650517615
ATCGTTTC	D100	S	s6	TIAL1	Acceptor	0.990432650517615
ATGATCAA	D100	NA	NA	NA	Acceptor	0.987931136987518
ATGTAAAG	D100	NA	NA	NA	Acceptor	0.989016563223075
ATGTAAGC	D100	NA	NA	NA	Acceptor	0.995226235975701
ATGTATCA	D100	NA	NA	NA	Acceptor	0.991534971373937
ATGTGCGT	D100	NA	NA	NA	Acceptor	0.982959408179821
ATTACGTG	D100	NA	NA	NA	Acceptor	0.993321159179138
ATTAGAGC	D100	S	735	HNRNPD	Acceptor	0.98256020322049
ATTAGAGC	D100	S	766	PCBP1	Acceptor	0.98256020322049
ATTAGAGC	D100	S	792	PCBP2	Acceptor	0.98256020322049
ATTATGCG	D100	NA	NA	NA	Acceptor	0.9933763268409
ATTCATGC	D100	S	1130	NOVA1	Acceptor	0.984537576325676
ATTCATGC	D100	C	M325_0.6	NOVA2	Acceptor	0.984537576325676
ATTCATGC	D100	C	M354_0.6	YTHDC1	Acceptor	0.984537576325676
ATTGAACA	D100	NA	NA	NA	Acceptor	0.993504585371888
ATTGCTCA	D100	S	s30	MBNL1	Acceptor	0.997608723953673
ATTGCTGT	D100	S	s30	MBNL1	Acceptor	0.998350665627537
ATTGCTGT	D100	PDB	570	SRP68	Acceptor	0.998350665627537
ATTGCTGT	D100	PDB	457	SSB	Acceptor	0.998350665627537
ATTGTCCG	D100	NA	NA	NA	Acceptor	0.996252441664992
ATTGTGGT	D100	PDB	478	CELF1	Acceptor	0.996985147760627
ATTGTGGT	D100	C	49	ZFP36	Acceptor	0.996985147760627
ATTGTGGT	D100	PDB	481	ZNF346	Acceptor	0.996985147760627
ATTGTTGG	D100	PDB	522	CELF1	Acceptor	0.993128958006291
ATTGTTGG	D100	S	603	CELF2	Acceptor	0.993128958006291
CAAACGGC	D100	NA	NA	NA	Acceptor	1.02855439375708
CAACCGCT	D100	NA	NA	NA	Acceptor	1.01831538731325
CAACGTAT	D100	NA	NA	NA	Acceptor	0.993967346224092
CAATGCCC	D100	NA	NA	NA	Acceptor	1.00652768951041
CAATGCGA	D100	NA	NA	NA	Acceptor	0.975089333625699
CAATTAAA	D100	S	753	PCBP1	Acceptor	0.997628542350831
CAATTAAA	D100	S	783	PCBP2	Acceptor	0.997628542350831
CAATTAAA	D100	R	75	PPIE	Acceptor	0.997628542350831
CACCTATT	D100	NA	NA	NA	Acceptor	0.990006704442015
CACTAGCA	D100	S	s36	HNRNPDL	Acceptor	0.962624065232704
CACTCCAG	D100	S	s35	HNRNPDL	Acceptor	1.00628196321675
CACTGGTA	D100	NA	NA	NA	Acceptor	0.995786056567925
CACTTGAA	D100	NA	NA	NA	Acceptor	0.997444088600758
CACTTGTT	D100	PDB	522	CELF1	Acceptor	0.99455408048917
CACTTGTT	D100	S	603	CELF2	Acceptor	0.99455408048917
CACTTGTT	D100	C	138	ZFP36	Acceptor	0.99455408048917
CACTTGTT	D100	C	155	ZFP36	Acceptor	0.99455408048917
CAGATAAT	D100	NA	NA	NA	Acceptor	0.998256425997974
CAGATGTT	D100	NA	NA	NA	Acceptor	0.997960905987498
CAGCTGGG	D100	NA	NA	NA	Acceptor	1.00033682365839
CAGGAACG	D100	NA	NA	NA	Acceptor	1.013666190944
CATACGAA	D100	NA	NA	NA	Acceptor	0.985050225182429
CATAGATT	D100	NA	NA	NA	Acceptor	0.995647053426281
CATCATAT	D100	S	1249	SRSF3	Acceptor	0.991637075196874
CATCCTCG	D100	NA	NA	NA	Acceptor	1.00360593208667
CATGCCTG	D100	NA	NA	NA	Acceptor	1.01068978528628
CCAAAATA	D100	R	75	PPIE	Acceptor	0.989346876088296
CCAAAATA	D100	S	847	RBMX	Acceptor	0.989346876088296
CCAACTTA	D100	NA	NA	NA	Acceptor	0.990079918026561
CCAAGAAA	D100	S	887	HNRNPH1	Acceptor	0.99035145135303
CCAAGAAA	D100	S	939	HNRNPH2	Acceptor	0.99035145135303
CCAAGAAA	D100	S	s78	TRA2A	Acceptor	0.99035145135303
CCAAGAAA	D100	S	s78	TRA2B	Acceptor	0.99035145135303
CCAAGTCC	D100	NA	NA	NA	Acceptor	1.00440581939021
CCAGCCAC	D100	NA	NA	NA	Acceptor	0.999407981089764
CCAGGTAC	D100	NA	NA	NA	Acceptor	1.01047481876419
CCATCATT	D100	S	1249	SRSF3	Acceptor	0.990473458774562
CCATGCCT	D100	NA	NA	NA	Acceptor	1.00105262470749
CCCATGGG	D100	NA	NA	NA	Acceptor	0.992301785538314
CCCGTCTG	D100	NA	NA	NA	Acceptor	1.00108159788317
CCCTCCAG	D100	R	167	SRSF1	Acceptor	0.991046852730489
CCCTCCAG	D100	C	155	ZFP36	Acceptor	0.991046852730489
CCCTCCTG	D100	C	155	ZFP36	Acceptor	0.999729458652941
CCCTGACC	D100	NA	NA	NA	Acceptor	0.999729216744056
CCCTGCAG	D100	R	167	SRSF1	Acceptor	0.998126259766025
CCCTGCAG	D100	C	155	ZFP36	Acceptor	0.998126259766025
CCGAGGAG	D100	S	648	HNRNPA1	Acceptor	1.01154225907868
CCGAGGAG	D100	S	891	HNRNPH1	Acceptor	1.01154225907868
CCGAGGAG	D100	S	943	HNRNPH2	Acceptor	1.01154225907868
CCGAGGAG	D100	R	167	SRSF1	Acceptor	1.01154225907868
CCGAGGAG	D100	S	1171	SRSF2	Acceptor	1.01154225907868
CCGAGGAG	D100	S	1162	SRSF2	Acceptor	1.01154225907868
CCGAGGAG	D100	S	1256	SRSF9	Acceptor	1.01154225907868
CCGAGGAG	D100	C	M333_0.6	SRSF9	Acceptor	1.01154225907868
CCGATAAA	D100	NA	NA	NA	Acceptor	0.990962177366296
CCGGTTAT	D100	NA	NA	NA	Acceptor	0.979111824978713
CCTATTAG	D100	NA	NA	NA	Acceptor	0.991928317357139
CCTGTATA	D100	PDB	342	SRP14	Acceptor	0.981396956702469
CCTTGACC	D100	NA	NA	NA	Acceptor	1.00015997579129
CCTTTCTA	D100	S	s1	ELAVL2	Acceptor	0.992901575048244
CCTTTCTA	D100	S	s9	TIA1	Acceptor	0.992901575048244
CCTTTCTA	D100	S	s6	TIAL1	Acceptor	0.992901575048244
CCTTTCTA	D100	C	155	ZFP36	Acceptor	0.992901575048244
CGACCGCG	D100	NA	NA	NA	Acceptor	0.998406508946939
CGATGAGG	D100	NA	NA	NA	Acceptor	1.01639945685466
CGCAAATT	D100	NA	NA	NA	Acceptor	0.995851880007758
CGCATCCC	D100	AEDB	1343	SRSF5	Acceptor	1.01886715460055
CGCCTAAA	D100	NA	NA	NA	Acceptor	0.99263578458399
CGCGCCGT	D100	R	167	SRSF1	Acceptor	0.992124969410977
CGGAATTT	D100	NA	NA	NA	Acceptor	0.997762811048429
CGTACGGA	D100	AEDB	1343	SRSF5	Acceptor	0.976368415135576
CTAAGAAG	D100	S	887	HNRNPH1	Acceptor	0.993425584225062
CTAAGAAG	D100	S	939	HNRNPH2	Acceptor	0.993425584225062
CTAAGAAG	D100	PDB	347	SRP68	Acceptor	0.993425584225062
CTAAGAAG	D100	S	1266	SRSF11	Acceptor	0.993425584225062
CTAAGAAG	D100	S	1160	SRSF2	Acceptor	0.993425584225062
CTAAGAAG	D100	S	s78	TRA2A	Acceptor	0.993425584225062
CTAAGAAG	D100	S	s78	TRA2B	Acceptor	0.993425584225062
CTAAGAAG	D100	S	1087	TRA2B	Acceptor	0.993425584225062
CTAAGAAG	D100	S	1078	TRA2B	Acceptor	0.993425584225062
CTAATGGA	D100	S	1139	QKI	Acceptor	0.999789196732046
CTAGAATG	D100	NA	NA	NA	Acceptor	0.986821285265716
CTAGTATG	D100	R	54	KHSRP	Acceptor	0.990233035423601
CTAGTATG	D100	S	1119	KHSRP	Acceptor	0.990233035423601
CTAGTCAA	D100	NA	NA	NA	Acceptor	0.999796522328933
CTAGTCGG	D100	NA	NA	NA	Acceptor	0.975464222710418
CTAGTTAT	D100	NA	NA	NA	Acceptor	0.987390770091491
CTATAAGC	D100	NA	NA	NA	Acceptor	0.99585777161527
CTCCCCAG	D100	R	166	PCBP2	Acceptor	0.992473103329912
CTCCCCAG	D100	S	799	PCBP2	Acceptor	0.992473103329912
CTGACCCC	D100	NA	NA	NA	Acceptor	0.996356998719879
CTTAGAGA	D100	S	650	HNRNPA1	Acceptor	0.986629273906383
CTTAGAGA	D100	S	735	HNRNPD	Acceptor	0.986629273906383
CTTAGAGA	D100	S	889	HNRNPH1	Acceptor	0.986629273906383
CTTAGAGA	D100	S	941	HNRNPH2	Acceptor	0.986629273906383
CTTAGAGA	D100	S	766	PCBP1	Acceptor	0.986629273906383
CTTAGAGA	D100	S	792	PCBP2	Acceptor	0.986629273906383
CTTATGAG	D100	NA	NA	NA	Acceptor	0.97870437898861
CTTCGTAA	D100	NA	NA	NA	Acceptor	0.990338151510964
CTTGACCC	D100	NA	NA	NA	Acceptor	1.00581515290373
CTTGCCAT	D100	NA	NA	NA	Acceptor	0.97729295751809
CTTTTCTT	D100	S	s2	ELAVL2	Acceptor	0.980125945475632
CTTTTCTT	D100	C	M227_0.6	PTBP1	Acceptor	0.980125945475632
CTTTTCTT	D100	S	s10	TIA1	Acceptor	0.980125945475632
CTTTTCTT	D100	S	s7	TIAL1	Acceptor	0.980125945475632
GAACTTTT	D100	C	155	ZFP36	Acceptor	0.987453465832779
GACAGTTT	D100	NA	NA	NA	Acceptor	0.99359339760798
GACTAGTC	D100	NA	NA	NA	Acceptor	0.985812435698574
GAGCAATC	D100	NA	NA	NA	Acceptor	0.987191424659151
GAGTCATT	D100	S	s29	NOVA2	Acceptor	0.993719803435674
GATACTAC	D100	NA	NA	NA	Acceptor	0.998348362385372
GATGGGGT	D100	R	46	GRSF1	Acceptor	1.00107606840972
GATGGGGT	D100	S	804	HNRNPF	Acceptor	1.00107606840972
GATGGGGT	D100	R	171	HNRNPF	Acceptor	1.00107606840972
GATGGGGT	D100	S	810	HNRNPF	Acceptor	1.00107606840972
GATGGGGT	D100	S	827	HNRNPF	Acceptor	1.00107606840972
GATGGGGT	D100	S	811	HNRNPF	Acceptor	1.00107606840972
GATGGGGT	D100	S	826	HNRNPF	Acceptor	1.00107606840972
GATGGGGT	D100	S	809	HNRNPF	Acceptor	1.00107606840972
GATGGGGT	D100	R	131	HNRNPH1	Acceptor	1.00107606840972
GATGGGGT	D100	S	862	HNRNPH1	Acceptor	1.00107606840972
GATGGGGT	D100	S	855	HNRNPH1	Acceptor	1.00107606840972
GATGGGGT	D100	S	863	HNRNPH1	Acceptor	1.00107606840972
GATGGGGT	D100	S	861	HNRNPH1	Acceptor	1.00107606840972
GATGGGGT	D100	S	867	HNRNPH1	Acceptor	1.00107606840972
GATGGGGT	D100	S	865	HNRNPH1	Acceptor	1.00107606840972
GATGGGGT	D100	R	142	HNRNPH2	Acceptor	1.00107606840972
GATGGGGT	D100	S	916	HNRNPH2	Acceptor	1.00107606840972
GATGGGGT	D100	S	909	HNRNPH2	Acceptor	1.00107606840972
GATGGGGT	D100	S	917	HNRNPH2	Acceptor	1.00107606840972
GATGGGGT	D100	S	915	HNRNPH2	Acceptor	1.00107606840972
GATGGGGT	D100	S	921	HNRNPH2	Acceptor	1.00107606840972
GATGGGGT	D100	S	919	HNRNPH2	Acceptor	1.00107606840972
GATGGGGT	D100	R	182	HNRNPH3	Acceptor	1.00107606840972
GATGGGGT	D100	S	960	HNRNPH3	Acceptor	1.00107606840972
GATGGGGT	D100	S	967	HNRNPH3	Acceptor	1.00107606840972
GATGGGGT	D100	S	965	HNRNPH3	Acceptor	1.00107606840972
GCAATATC	D100	NA	NA	NA	Acceptor	0.987744171654865
GCATAGTT	D100	NA	NA	NA	Acceptor	0.999308587246051
GCCAACAG	D100	NA	NA	NA	Acceptor	1.00448454633173
GCCCCCTG	D100	NA	NA	NA	Acceptor	0.997339079142527
GCCCCTAT	D100	NA	NA	NA	Acceptor	1.01971628886907
GCGAACCG	D100	NA	NA	NA	Acceptor	0.985451732338829
GCGATTTT	D100	PDB	476	ELAVL1	Acceptor	0.995429875467135
GCGGACCG	D100	R	167	SRSF1	Acceptor	0.994975689929007
GCGTTTCT	D100	S	s1	ELAVL2	Acceptor	0.984913988901354
GCGTTTCT	D100	S	s9	TIA1	Acceptor	0.984913988901354
GCGTTTCT	D100	S	s6	TIAL1	Acceptor	0.984913988901354
GCTAAGAA	D100	S	887	HNRNPH1	Acceptor	0.989909731035479
GCTAAGAA	D100	S	939	HNRNPH2	Acceptor	0.989909731035479
GCTAAGAA	D100	PDB	347	SRP68	Acceptor	0.989909731035479
GCTAAGAA	D100	S	s78	TRA2A	Acceptor	0.989909731035479
GCTAAGAA	D100	S	s78	TRA2B	Acceptor	0.989909731035479
GCTAGGTG	D100	NA	NA	NA	Acceptor	1.01166284364654
GCTATTTT	D100	PDB	476	ELAVL1	Acceptor	0.994428829693542
GCTATTTT	D100	R	75	PPIE	Acceptor	0.994428829693542
GCTCCGCC	D100	NA	NA	NA	Acceptor	1.0013392472025
GCTGTATT	D100	NA	NA	NA	Acceptor	0.989931781977668
GGAAATTT	D100	R	75	PPIE	Acceptor	0.983842982376149
GGAACACC	D100	NA	NA	NA	Acceptor	1.00816900113496
GGACCCAT	D100	S	s15	HNRNPK	Acceptor	1.00445237386415
GGACTTTT	D100	C	155	ZFP36	Acceptor	0.994693166217895
GGCGTGAC	D100	NA	NA	NA	Acceptor	1.00514607657923
GGCTTTCG	D100	S	s1	ELAVL2	Acceptor	0.99234677514233
GGCTTTCG	D100	S	1123	MBNL1	Acceptor	0.99234677514233
GGCTTTCG	D100	S	s9	TIA1	Acceptor	0.99234677514233
GGCTTTCG	D100	S	s6	TIAL1	Acceptor	0.99234677514233
GGGCACAG	D100	NA	NA	NA	Acceptor	0.985208625016277
GGGCCTGG	D100	NA	NA	NA	Acceptor	0.997391450899961
GGGCTGGA	D100	NA	NA	NA	Acceptor	0.997573047698746
GGGGACCT	D100	R	46	GRSF1	Acceptor	0.99995196553793
GGGGACCT	D100	R	171	HNRNPF	Acceptor	0.99995196553793
GGGGACCT	D100	S	825	HNRNPF	Acceptor	0.99995196553793
GGGGACCT	D100	S	818	HNRNPF	Acceptor	0.99995196553793
GGGGACCT	D100	R	131	HNRNPH1	Acceptor	0.99995196553793
GGGGACCT	D100	S	856	HNRNPH1	Acceptor	0.99995196553793
GGGGACCT	D100	S	877	HNRNPH1	Acceptor	0.99995196553793
GGGGACCT	D100	R	142	HNRNPH2	Acceptor	0.99995196553793
GGGGACCT	D100	S	910	HNRNPH2	Acceptor	0.99995196553793
GGGGACCT	D100	S	929	HNRNPH2	Acceptor	0.99995196553793
GGGGACCT	D100	R	182	HNRNPH3	Acceptor	0.99995196553793
GGGGACCT	D100	S	961	HNRNPH3	Acceptor	0.99995196553793
GGGGACCT	D100	S	973	HNRNPH3	Acceptor	0.99995196553793
GGGGGTGG	D100	S	s31	FUS	Acceptor	0.996238227674497
GGGGGTGG	D100	R	46	GRSF1	Acceptor	0.996238227674497
GGGGGTGG	D100	R	171	HNRNPF	Acceptor	0.996238227674497
GGGGGTGG	D100	S	820	HNRNPF	Acceptor	0.996238227674497
GGGGGTGG	D100	S	835	HNRNPF	Acceptor	0.996238227674497
GGGGGTGG	D100	S	810	HNRNPF	Acceptor	0.996238227674497
GGGGGTGG	D100	S	827	HNRNPF	Acceptor	0.996238227674497
GGGGGTGG	D100	R	131	HNRNPH1	Acceptor	0.996238227674497
GGGGGTGG	D100	S	899	HNRNPH1	Acceptor	0.996238227674497
GGGGGTGG	D100	S	862	HNRNPH1	Acceptor	0.996238227674497
GGGGGTGG	D100	S	866	HNRNPH1	Acceptor	0.996238227674497
GGGGGTGG	D100	S	867	HNRNPH1	Acceptor	0.996238227674497
GGGGGTGG	D100	R	142	HNRNPH2	Acceptor	0.996238227674497
GGGGGTGG	D100	S	933	HNRNPH2	Acceptor	0.996238227674497
GGGGGTGG	D100	S	951	HNRNPH2	Acceptor	0.996238227674497
GGGGGTGG	D100	S	916	HNRNPH2	Acceptor	0.996238227674497
GGGGGTGG	D100	S	920	HNRNPH2	Acceptor	0.996238227674497
GGGGGTGG	D100	S	921	HNRNPH2	Acceptor	0.996238227674497
GGGGGTGG	D100	R	182	HNRNPH3	Acceptor	0.996238227674497
GGGGGTGG	D100	S	985	HNRNPH3	Acceptor	0.996238227674497
GGGGGTGG	D100	S	966	HNRNPH3	Acceptor	0.996238227674497
GGGGGTGG	D100	S	967	HNRNPH3	Acceptor	0.996238227674497
GGGTGCAG	D100	NA	NA	NA	Acceptor	0.994518615279126
GGTACGTG	D100	NA	NA	NA	Acceptor	1.0137408075693
GGTCGTAA	D100	NA	NA	NA	Acceptor	0.995256485065402
GGTCTGAG	D100	S	651	HNRNPA1	Acceptor	0.999652982876455
GTAATCTC	D100	NA	NA	NA	Acceptor	0.999819427185608
GTAGTGAT	D100	S	644	HNRNPA1	Acceptor	0.994908049872893
GTATAGCT	D100	NA	NA	NA	Acceptor	0.996081251408195
GTCATGGG	D100	NA	NA	NA	Acceptor	1.00884887428413
GTCATTCA	D100	NA	NA	NA	Acceptor	0.987290559569352
GTCCCCGA	D100	NA	NA	NA	Acceptor	1.01926399285525
GTCCTGGT	D100	NA	NA	NA	Acceptor	1.00065212258961
GTGAAATA	D100	NA	NA	NA	Acceptor	0.990718541101806
GTGACACC	D100	NA	NA	NA	Acceptor	1.00524138529393
GTGAGGCC	D100	NA	NA	NA	Acceptor	1.00390322991004
GTGATCAT	D100	NA	NA	NA	Acceptor	0.988138881864084
GTGCCCAC	D100	NA	NA	NA	Acceptor	0.996603781145635
GTGGGCAA	D100	S	828	HNRNPF	Acceptor	1.01266814274087
GTGGGCAA	D100	S	892	HNRNPH1	Acceptor	1.01266814274087
GTGGGCAA	D100	S	944	HNRNPH2	Acceptor	1.01266814274087
GTGGGCAA	D100	S	989	HNRNPH3	Acceptor	1.01266814274087
GTGTTTGT	D100	S	s86	CELF1	Acceptor	0.992233835660953
GTGTTTGT	D100	PDB	436	CELF1	Acceptor	0.992233835660953
GTGTTTGT	D100	S	s4	CELF2	Acceptor	0.992233835660953
GTGTTTGT	D100	S	s5	CELF2	Acceptor	0.992233835660953
GTGTTTGT	D100	S	s9	TIA1	Acceptor	0.992233835660953
GTTAGCCG	D100	NA	NA	NA	Acceptor	0.992017752819256
GTTCATTC	D100	S	1130	NOVA1	Acceptor	0.994157990263819
GTTGATCA	D100	NA	NA	NA	Acceptor	0.995710462606669
TAAACCCA	D100	NA	NA	NA	Acceptor	0.987559681179673
TAAACGCT	D100	NA	NA	NA	Acceptor	0.988706538275147
TAAACTAC	D100	NA	NA	NA	Acceptor	0.99942222534474
TAAACTGG	D100	NA	NA	NA	Acceptor	0.998898281217439
TAAAGCGA	D100	PDB	485	OAS1	Acceptor	0.989539183866039
TAAAGCTG	D100	PDB	485	OAS1	Acceptor	0.999139780085836
TAAAGTCA	D100	NA	NA	NA	Acceptor	0.992219131521464
TAAATAAG	D100	R	75	PPIE	Acceptor	0.998516851184684
TAAATAAG	D100	C	128	ZFP36	Acceptor	0.998516851184684
TAAATACG	D100	R	75	PPIE	Acceptor	0.996713074232332
TAAATAGG	D100	R	75	PPIE	Acceptor	0.993757089965955
TAACAGAA	D100	NA	NA	NA	Acceptor	0.988178002510365
TAACCTGT	D100	PDB	418	NXF1	Acceptor	0.992356935134771
TAACCTGT	D100	PDB	342	SRP14	Acceptor	0.992356935134771
TAACCTGT	D100	C	155	ZFP36	Acceptor	0.992356935134771
TAACGTCT	D100	NA	NA	NA	Acceptor	0.994651067521204
TAATCAAC	D100	S	1085	TRA2B	Acceptor	0.988360991342493
TAATCATC	D100	S	1251	SRSF3	Acceptor	0.994787065007351
TAATGATG	D100	NA	NA	NA	Acceptor	0.994045470041457
TAATGGCT	D100	NA	NA	NA	Acceptor	0.993810767803408
TACATAAG	D100	AEDB	1343	SRSF5	Acceptor	0.996234345753546
TACATACC	D100	AEDB	1343	SRSF5	Acceptor	0.987447435870132
TACATGTG	D100	NA	NA	NA	Acceptor	0.99105475928552
TACCTTTC	D100	S	s1	ELAVL2	Acceptor	0.998754417172113
TACCTTTC	D100	S	s9	TIA1	Acceptor	0.998754417172113
TACCTTTC	D100	S	s6	TIAL1	Acceptor	0.998754417172113
TACCTTTC	D100	C	155	ZFP36	Acceptor	0.998754417172113
TACGGCGG	D100	S	657	HNRNPA1	Acceptor	0.993290585907389
TACGGCGG	D100	AEDB	1343	SRSF5	Acceptor	0.993290585907389
TACGGTGA	D100	NA	NA	NA	Acceptor	0.990354348058597
TACGTTCC	D100	NA	NA	NA	Acceptor	0.982497147049297
TACGTTTG	D100	S	s9	TIA1	Acceptor	0.999433382987913
TACTAAAG	D100	NA	NA	NA	Acceptor	0.999907873228078
TACTAGTT	D100	NA	NA	NA	Acceptor	0.999723919463726
TAGAACGC	D100	S	593	DAZAP1	Acceptor	0.983108671662341
TAGAACGC	D100	S	661	HNRNPA1	Acceptor	0.983108671662341
TAGAACGC	D100	S	698	HNRNPA2B1	Acceptor	0.983108671662341
TAGAACGC	D100	PDB	530	TRA2B	Acceptor	0.983108671662341
TAGAACGC	D100	S	1292	YBX1	Acceptor	0.983108671662341
TAGATAAC	D100	NA	NA	NA	Acceptor	0.99875866172901
TAGATTTC	D100	S	s1	ELAVL2	Acceptor	0.986205788378151
TAGATTTC	D100	S	s9	TIA1	Acceptor	0.986205788378151
TAGATTTC	D100	S	s6	TIAL1	Acceptor	0.986205788378151
TAGCACAA	D100	NA	NA	NA	Acceptor	0.995775604571471
TAGCACTG	D100	NA	NA	NA	Acceptor	0.989775426820711
TAGGCTGT	D100	NA	NA	NA	Acceptor	0.987129996296536
TAGTAGGC	D100	S	599	DAZAP1	Acceptor	0.982954233242966
TAGTAGGC	D100	S	638	HNRNPA0	Acceptor	0.982954233242966
TAGTAGGC	D100	S	696	HNRNPA1	Acceptor	0.982954233242966
TAGTAGGC	D100	S	711	HNRNPA2B1	Acceptor	0.982954233242966
TAGTAGGC	D100	S	743	HNRNPD	Acceptor	0.982954233242966
TAGTAGGC	D100	S	747	HNRNPDL	Acceptor	0.982954233242966
TAGTAGGC	D100	C	M040_0.6	MSI1	Acceptor	0.982954233242966
TAGTAGGC	D100	S	1163	SRSF2	Acceptor	0.982954233242966
TAGTGCCT	D100	S	s35	HNRNPDL	Acceptor	0.98322903340328
TAGTTGCG	D100	NA	NA	NA	Acceptor	0.998088489278535
TAGTTTGC	D100	S	s9	TIA1	Acceptor	0.995168147240724
TATAATCT	D100	R	75	PPIE	Acceptor	0.987256546647703
TATACGAT	D100	NA	NA	NA	Acceptor	0.981329688930936
TATAGTGT	D100	NA	NA	NA	Acceptor	0.996862918752618
TATCGAAG	D100	NA	NA	NA	Acceptor	0.989041230446978
TATCGGCT	D100	NA	NA	NA	Acceptor	0.990204142999531
TATGATCG	D100	NA	NA	NA	Acceptor	0.997200547355526
TATGCTGA	D100	S	s30	MBNL1	Acceptor	0.996327375609619
TATGCTGA	D100	PDB	570	SRP68	Acceptor	0.996327375609619
TATGCTGA	D100	PDB	457	SSB	Acceptor	0.996327375609619
TATGGTCT	D100	NA	NA	NA	Acceptor	0.989916502619498
TATGGTTG	D100	NA	NA	NA	Acceptor	0.996831450193027
TATGTTCC	D100	NA	NA	NA	Acceptor	0.993188810366139
TATTGCTC	D100	S	s30	MBNL1	Acceptor	0.996897029649975
TATTTACC	D100	S	1103	ELAVL1	Acceptor	0.992556774881691
TATTTACC	D100	S	s1	ELAVL2	Acceptor	0.992556774881691
TATTTACC	D100	R	85	ELAVL3	Acceptor	0.992556774881691
TATTTACC	D100	S	635	HNRNPA0	Acceptor	0.992556774881691
TATTTACC	D100	S	654	HNRNPA1	Acceptor	0.992556774881691
TATTTACC	D100	S	665	HNRNPA1	Acceptor	0.992556774881691
TATTTACC	D100	S	712	HNRNPC	Acceptor	0.992556774881691
TATTTACC	D100	S	739	HNRNPD	Acceptor	0.992556774881691
TATTTACC	D100	S	s33	KHDRBS1	Acceptor	0.992556774881691
TATTTACC	D100	S	1111	KHSRP	Acceptor	0.992556774881691
TATTTACC	D100	R	75	PPIE	Acceptor	0.992556774881691
TATTTACC	D100	S	s9	TIA1	Acceptor	0.992556774881691
TATTTACC	D100	C	38	ZFP36	Acceptor	0.992556774881691
TATTTAGC	D100	S	1103	ELAVL1	Acceptor	0.991964278221098
TATTTAGC	D100	S	s1	ELAVL2	Acceptor	0.991964278221098
TATTTAGC	D100	R	85	ELAVL3	Acceptor	0.991964278221098
TATTTAGC	D100	S	635	HNRNPA0	Acceptor	0.991964278221098
TATTTAGC	D100	S	654	HNRNPA1	Acceptor	0.991964278221098
TATTTAGC	D100	S	665	HNRNPA1	Acceptor	0.991964278221098
TATTTAGC	D100	S	712	HNRNPC	Acceptor	0.991964278221098
TATTTAGC	D100	S	739	HNRNPD	Acceptor	0.991964278221098
TATTTAGC	D100	S	1111	KHSRP	Acceptor	0.991964278221098
TATTTAGC	D100	S	1115	KHSRP	Acceptor	0.991964278221098
TATTTAGC	D100	R	75	PPIE	Acceptor	0.991964278221098
TATTTAGC	D100	S	s9	TIA1	Acceptor	0.991964278221098
TATTTAGC	D100	C	38	ZFP36	Acceptor	0.991964278221098
TATTTCGC	D100	S	s1	ELAVL2	Acceptor	0.995713427407923
TATTTCGC	D100	S	s9	TIA1	Acceptor	0.995713427407923
TATTTCGC	D100	S	s6	TIAL1	Acceptor	0.995713427407923
TATTTGTT	D100	PDB	522	CELF1	Acceptor	0.992943794886894
TATTTGTT	D100	S	603	CELF2	Acceptor	0.992943794886894
TCAACACT	D100	S	585	SRSF7	Acceptor	0.991631288726015
TCAACACT	D100	S	1085	TRA2B	Acceptor	0.991631288726015
TCAAGAGT	D100	NA	NA	NA	Acceptor	0.986253925695149
TCATGTTT	D100	PDB	436	CELF1	Acceptor	0.996739990501638
TCATGTTT	D100	S	s4	CELF2	Acceptor	0.996739990501638
TCATTCTT	D100	NA	NA	NA	Acceptor	0.998232117833617
TCATTGAG	D100	NA	NA	NA	Acceptor	0.983117520055329
TCCGAGGC	D100	NA	NA	NA	Acceptor	0.977505729265902
TCCGCGGA	D100	R	167	SRSF1	Acceptor	0.989949335911284
TCCGCGGA	D100	AEDB	1343	SRSF5	Acceptor	0.989949335911284
TCCGTGGC	D100	NA	NA	NA	Acceptor	0.974266965147666
TCCTGCTC	D100	S	s30	MBNL1	Acceptor	1.0109090744766
TCCTGCTC	D100	C	155	ZFP36	Acceptor	1.0109090744766
TCGAAAAA	D100	C	M275_0.6	PABPC1	Acceptor	0.985405665170305
TCGATGGT	D100	NA	NA	NA	Acceptor	0.987161263382978
TCGCAACT	D100	NA	NA	NA	Acceptor	0.986903972123091
TCGCAGTA	D100	NA	NA	NA	Acceptor	0.986816203076511
TCGCGGCA	D100	S	s48	SRSF1	Acceptor	0.980715749100853
TCGCGGCA	D100	R	167	SRSF1	Acceptor	0.980715749100853
TCGCGGCA	D100	AEDB	1343	SRSF5	Acceptor	0.980715749100853
TCTACATA	D100	AEDB	1343	SRSF5	Acceptor	0.998489541578722
TCTAGTTA	D100	NA	NA	NA	Acceptor	0.99238533862273
TCTCATGA	D100	NA	NA	NA	Acceptor	0.987456199044193
TCTTACCT	D100	NA	NA	NA	Acceptor	0.995323704278784
TCTTTCGT	D100	S	s1	ELAVL2	Acceptor	0.984859745866125
TCTTTCGT	D100	S	1020	PTBP1	Acceptor	0.984859745866125
TCTTTCGT	D100	R	59	PTBP1	Acceptor	0.984859745866125
TCTTTCGT	D100	S	s9	TIA1	Acceptor	0.984859745866125
TCTTTCGT	D100	S	s6	TIAL1	Acceptor	0.984859745866125
TCTTTCGT	D100	C	155	ZFP36	Acceptor	0.984859745866125
TGAACTTT	D100	NA	NA	NA	Acceptor	0.996665796231778
TGATGGTT	D100	AEDB	325	SRSF1	Acceptor	0.993779909977961
TGCAAATA	D100	NA	NA	NA	Acceptor	0.98894090945719
TGCGAACT	D100	NA	NA	NA	Acceptor	0.982993796119728
TGCGGTCA	D100	S	s37	SRSF2	Acceptor	0.971698105978255
TGCGTTCG	D100	NA	NA	NA	Acceptor	0.99997366254209
TGCTCCAC	D100	NA	NA	NA	Acceptor	1.00264491666019
TGGTTTTT	D100	S	s4	CELF2	Acceptor	0.990088414122747
TGGTTTTT	D100	S	1104	ELAVL1	Acceptor	0.990088414122747
TGGTTTTT	D100	S	724	HNRNPC	Acceptor	0.990088414122747
TGGTTTTT	D100	S	723	HNRNPC	Acceptor	0.990088414122747
TGGTTTTT	D100	PDB	461	U2AF2	Acceptor	0.990088414122747
TGTAAGCT	D100	NA	NA	NA	Acceptor	0.999872122303777
TGTACGTC	D100	AEDB	1343	SRSF5	Acceptor	0.978745665905193
TGTCAACT	D100	S	1085	TRA2B	Acceptor	0.989755656966111
TGTCATGC	D100	C	M354_0.6	YTHDC1	Acceptor	0.989313624089554
TGTCGAAT	D100	S	s35	HNRNPDL	Acceptor	0.973037193115005
TGTGTCAT	D100	S	s84	CELF1	Acceptor	0.983454389111094
TGTGTCAT	D100	S	602	CELF2	Acceptor	0.983454389111094
TGTGTCAT	D100	S	1132	NOVA1	Acceptor	0.983454389111094
TGTTAAGG	D100	NA	NA	NA	Acceptor	0.993406789122932
TGTTTCGC	D100	PDB	436	CELF1	Acceptor	0.992636547628294
TGTTTCGC	D100	S	s4	CELF2	Acceptor	0.992636547628294
TGTTTCGC	D100	S	s1	ELAVL2	Acceptor	0.992636547628294
TGTTTCGC	D100	S	s9	TIA1	Acceptor	0.992636547628294
TGTTTCGC	D100	S	s6	TIAL1	Acceptor	0.992636547628294
TTAAAGAA	D100	S	887	HNRNPH1	Acceptor	0.986730534695489
TTAAAGAA	D100	S	939	HNRNPH2	Acceptor	0.986730534695489
TTAAAGAA	D100	S	s78	TRA2A	Acceptor	0.986730534695489
TTAAAGAA	D100	S	s78	TRA2B	Acceptor	0.986730534695489
TTAAAGCC	D100	PDB	485	OAS1	Acceptor	0.993574981503672
TTACTCGG	D100	AEDB	1384	SRSF6	Acceptor	0.984006202594204
TTAGAACA	D100	S	593	DAZAP1	Acceptor	0.993793629357542
TTAGAACA	D100	S	661	HNRNPA1	Acceptor	0.993793629357542
TTAGAACA	D100	S	698	HNRNPA2B1	Acceptor	0.993793629357542
TTAGAACA	D100	PDB	530	TRA2B	Acceptor	0.993793629357542
TTAGAACA	D100	S	1292	YBX1	Acceptor	0.993793629357542
TTAGACAA	D100	S	662	HNRNPA1	Acceptor	0.992431343283634
TTAGACAA	D100	S	699	HNRNPA2B1	Acceptor	0.992431343283634
TTAGACAA	D100	R	147	SRSF10	Acceptor	0.992431343283634
TTAGACAA	D100	S	1259	SRSF10	Acceptor	0.992431343283634
TTAGACAA	D100	AEDB	1358	HNRNPA1	Acceptor	0.992431343283634
TTAGACTG	D100	NA	NA	NA	Acceptor	0.998370249397822
TTAGCAAC	D100	NA	NA	NA	Acceptor	0.99207475675221
TTAGCGAC	D100	NA	NA	NA	Acceptor	0.986508416653942
TTATGTTG	D100	NA	NA	NA	Acceptor	0.981161515061593
TTCACCTA	D100	PDB	459	NOVA1	Acceptor	0.975712827080714
TTCACCTA	D100	S	1252	SRSF3	Acceptor	0.975712827080714
TTCCATAA	D100	NA	NA	NA	Acceptor	0.99742617386579
TTCCGAAC	D100	NA	NA	NA	Acceptor	0.985507952406039
TTCGACAT	D100	NA	NA	NA	Acceptor	0.992665774296257
TTCGCTTA	D100	NA	NA	NA	Acceptor	0.99765572161285
TTCGTTGA	D100	NA	NA	NA	Acceptor	0.989644328781096
TTCTAAAA	D100	S	s34	KHDRBS1	Acceptor	0.993712857476409
TTCTCTAA	D100	S	1021	PTBP1	Acceptor	0.981257380791148
TTCTCTAA	D100	R	117	PTBP1	Acceptor	0.981257380791148
TTCTCTAA	D100	PDB	539	PTBP1	Acceptor	0.981257380791148
TTCTTGTG	D100	PDB	478	CELF1	Acceptor	0.996405477950944
TTCTTGTG	D100	C	138	ZFP36	Acceptor	0.996405477950944
TTCTTGTG	D100	C	155	ZFP36	Acceptor	0.996405477950944
TTGAAAGA	D100	NA	NA	NA	Acceptor	0.988562141642124
TTGAACAT	D100	NA	NA	NA	Acceptor	0.997757932690109
TTGAATGA	D100	NA	NA	NA	Acceptor	0.997762452211926
TTGACGGT	D100	NA	NA	NA	Acceptor	0.982331346776403
TTGCTAAG	D100	S	s30	MBNL1	Acceptor	0.996449722344345
TTGCTAAG	D100	PDB	347	SRP68	Acceptor	0.996449722344345
TTGGAAGA	D100	NA	NA	NA	Acceptor	0.988255426692269
TTGGTGAA	D100	S	s31	FUS	Acceptor	0.974674601381743
TTGGTGAA	D100	AEDB	325	SRSF1	Acceptor	0.974674601381743
TTGTTGGT	D100	PDB	522	CELF1	Acceptor	0.993601957561574
TTGTTGGT	D100	S	603	CELF2	Acceptor	0.993601957561574
TTGTTGGT	D100	C	M155_0.6	ZNF638	Acceptor	0.993601957561574
TTTAGCCC	D100	S	1115	KHSRP	Acceptor	0.985598269584224
TTTAGGAC	D100	S	652	HNRNPA1	Acceptor	0.985460559364316
TTTAGGAC	D100	S	736	HNRNPD	Acceptor	0.985460559364316
TTTAGGAC	D100	S	1115	KHSRP	Acceptor	0.985460559364316
TTTAGGAC	D100	S	767	PCBP1	Acceptor	0.985460559364316
TTTAGGAC	D100	S	793	PCBP2	Acceptor	0.985460559364316
TTTAGGAC	D100	S	s97	SRSF9	Acceptor	0.985460559364316
TTTAGGAC	D100	S	1258	SRSF9	Acceptor	0.985460559364316
TTTAGGAC	D100	C	M333_0.6	SRSF9	Acceptor	0.985460559364316
TTTCATTG	D100	S	1130	NOVA1	Acceptor	0.996974858448538
TTTCTATA	D100	NA	NA	NA	Acceptor	0.999354460666537
TTTCTCGA	D100	S	s35	HNRNPDL	Acceptor	0.99060830388989
TTTCTCGA	D100	AEDB	1384	SRSF6	Acceptor	0.99060830388989
TTTGGACG	D100	NA	NA	NA	Acceptor	0.998572694770439
TTTGGTCA	D100	S	s5	CELF2	Acceptor	0.998230316977851
TTTGTACT	D100	PDB	575	NUDT21	Acceptor	0.997930692301147
TTTGTACT	D100	PDB	420	NUDT21	Acceptor	0.997930692301147
TTTTCTAT	D100	NA	NA	NA	Acceptor	0.990699870296813
AAAGCAAA	Am100	PDB	485	OAS1	Acceptor	0.990503750071058
AAAGTATA	Am100	NA	NA	NA	Acceptor	0.98959775618599
AAATAAGA	Am100	R	75	PPIE	Acceptor	0.994538662762546
AAATAAGA	Am100	C	128	ZFP36	Acceptor	0.994538662762546
AAATAAGG	Am100	R	75	PPIE	Acceptor	0.995500001001748
AAATAAGG	Am100	C	128	ZFP36	Acceptor	0.995500001001748
AAATAGCT	Am100	NA	NA	NA	Acceptor	0.994165710174759
AACAACTG	Am100	S	1293	YBX1	Acceptor	0.99162248563573
AACAACTG	Am100	C	M082_0.6	YBX2	Acceptor	0.99162248563573
AACAGCAG	Am100	S	1161	SRSF2	Acceptor	1.02415664555543
AACAGCAG	Am100	S	s19	SRSF5	Acceptor	1.02415664555543
AACATCTA	Am100	C	M082_0.6	YBX2	Acceptor	0.994610490302869
AACCCTGG	Am100	NA	NA	NA	Acceptor	1.01958636772356
AACCGAAG	Am100	NA	NA	NA	Acceptor	1.00683272451723
AACCGTGT	Am100	NA	NA	NA	Acceptor	0.982737216820337
AACCTTGA	Am100	NA	NA	NA	Acceptor	0.975163113294708
AACGAAGC	Am100	NA	NA	NA	Acceptor	0.980133761675883
AACGCCAG	Am100	NA	NA	NA	Acceptor	1.01119421469652
AAGAATCT	Am100	S	887	HNRNPH1	Acceptor	0.987506745304823
AAGAATCT	Am100	S	939	HNRNPH2	Acceptor	0.987506745304823
AAGAATCT	Am100	S	s78	TRA2A	Acceptor	0.987506745304823
AAGAATCT	Am100	S	s78	TRA2B	Acceptor	0.987506745304823
AAGACTCA	Am100	NA	NA	NA	Acceptor	0.9869582086359
AAGCAAGC	Am100	NA	NA	NA	Acceptor	0.984296083769336
AAGCCTAT	Am100	NA	NA	NA	Acceptor	0.981996213410502
AAGCGTGC	Am100	NA	NA	NA	Acceptor	0.991886440705279
AAGCTCAT	Am100	NA	NA	NA	Acceptor	0.996844094278046
AAGGACGT	Am100	S	s97	SRSF9	Acceptor	0.974157199927254
AAGGACGT	Am100	S	1258	SRSF9	Acceptor	0.974157199927254
AAGGACGT	Am100	C	M333_0.6	SRSF9	Acceptor	0.974157199927254
AATAAAGC	Am100	PDB	485	OAS1	Acceptor	0.99046505252723
AATAAAGC	Am100	R	36	PPIE	Acceptor	0.99046505252723
AATAAAGC	Am100	R	20	PPIE	Acceptor	0.99046505252723
AATAAAGC	Am100	R	75	PPIE	Acceptor	0.99046505252723
AATAAAGC	Am100	C	128	ZFP36	Acceptor	0.99046505252723
AATAATGA	Am100	R	75	PPIE	Acceptor	0.999950194761348
AATAATGA	Am100	C	128	ZFP36	Acceptor	0.999950194761348
AATCATGT	Am100	NA	NA	NA	Acceptor	0.999646572378372
AATGAGCG	Am100	NA	NA	NA	Acceptor	0.993673827693686
AATGCCAA	Am100	NA	NA	NA	Acceptor	0.989580006793435
AATGGCGT	Am100	NA	NA	NA	Acceptor	0.988569296470028
AATGTTTC	Am100	PDB	436	CELF1	Acceptor	0.988687784772371
AATGTTTC	Am100	S	s4	CELF2	Acceptor	0.988687784772371
AATGTTTC	Am100	S	s1	ELAVL2	Acceptor	0.988687784772371
AATGTTTC	Am100	S	s9	TIA1	Acceptor	0.988687784772371
AATGTTTC	Am100	S	s6	TIAL1	Acceptor	0.988687784772371
AATTAGCC	Am100	NA	NA	NA	Acceptor	0.998440978983348
AATTGCCG	Am100	NA	NA	NA	Acceptor	0.99114401448363
AATTTACT	Am100	S	598	DAZAP1	Acceptor	0.98426058479137
AATTTACT	Am100	S	1103	ELAVL1	Acceptor	0.98426058479137
AATTTACT	Am100	S	s1	ELAVL2	Acceptor	0.98426058479137
AATTTACT	Am100	R	85	ELAVL3	Acceptor	0.98426058479137
AATTTACT	Am100	S	637	HNRNPA0	Acceptor	0.98426058479137
AATTTACT	Am100	S	635	HNRNPA0	Acceptor	0.98426058479137
AATTTACT	Am100	S	695	HNRNPA1	Acceptor	0.98426058479137
AATTTACT	Am100	S	654	HNRNPA1	Acceptor	0.98426058479137
AATTTACT	Am100	S	665	HNRNPA1	Acceptor	0.98426058479137
AATTTACT	Am100	S	710	HNRNPA2B1	Acceptor	0.98426058479137
AATTTACT	Am100	S	712	HNRNPC	Acceptor	0.98426058479137
AATTTACT	Am100	S	742	HNRNPD	Acceptor	0.98426058479137
AATTTACT	Am100	S	739	HNRNPD	Acceptor	0.98426058479137
AATTTACT	Am100	S	746	HNRNPDL	Acceptor	0.98426058479137
AATTTACT	Am100	S	s33	KHDRBS1	Acceptor	0.98426058479137
AATTTACT	Am100	R	75	PPIE	Acceptor	0.98426058479137
AATTTACT	Am100	S	s9	TIA1	Acceptor	0.98426058479137
AATTTACT	Am100	C	38	ZFP36	Acceptor	0.98426058479137
ACAACAAT	Am100	S	1293	YBX1	Acceptor	0.989583480931565
ACAATTAG	Am100	NA	NA	NA	Acceptor	0.9995821700645
ACAATTGG	Am100	NA	NA	NA	Acceptor	0.994174509147502
ACACATGT	Am100	NA	NA	NA	Acceptor	0.99754680888304
ACACTTAG	Am100	S	650	HNRNPA1	Acceptor	0.985804441793706
ACAGATAG	Am100	NA	NA	NA	Acceptor	0.991272245365442
ACAGCACG	Am100	S	s19	SRSF5	Acceptor	0.957984778683887
ACAGGATT	Am100	S	s19	SRSF5	Acceptor	0.991869633762648
ACATCCGA	Am100	NA	NA	NA	Acceptor	1.00476266387672
ACCAGAAG	Am100	S	1160	SRSF2	Acceptor	1.01054453740825
ACCAGATT	Am100	NA	NA	NA	Acceptor	0.978995961017445
ACCATCGA	Am100	NA	NA	NA	Acceptor	1.03061429625528
ACCATTCG	Am100	S	777	PCBP2	Acceptor	0.983410441650139
ACCGCCGG	Am100	R	167	SRSF1	Acceptor	1.00190517202363
ACCGGAAC	Am100	NA	NA	NA	Acceptor	1.02084733664209
ACCTATGT	Am100	NA	NA	NA	Acceptor	0.995852617671299
ACGAAAAT	Am100	S	847	RBMX	Acceptor	0.988470941949365
ACGACCGG	Am100	NA	NA	NA	Acceptor	1.04247846305977
ACGAGCAG	Am100	S	1161	SRSF2	Acceptor	1.00291505136533
ACGAGTGC	Am100	S	1140	QKI	Acceptor	0.965670056552741
ACGAGTGC	Am100	C	M354_0.6	YTHDC1	Acceptor	0.965670056552741
ACGCAACT	Am100	NA	NA	NA	Acceptor	0.980462215320694
ACGCAATG	Am100	NA	NA	NA	Acceptor	1.03666264307713
ACGCCCCA	Am100	R	126	SRSF1	Acceptor	1.01502617039214
ACGCCCCA	Am100	R	167	SRSF1	Acceptor	1.01502617039214
ACGCGCCT	Am100	S	s51	SRSF1	Acceptor	1.01511683822673
ACGTATCG	Am100	NA	NA	NA	Acceptor	1.03535509770604
ACTCAAGT	Am100	C	M246_0.6	RBMY1A1	Acceptor	0.994589536235925
ACTCACAG	Am100	NA	NA	NA	Acceptor	0.992585027099798
ACTCTGTT	Am100	PDB	359	AGO1	Acceptor	0.989265617576042
ACTGCCAA	Am100	S	s35	HNRNPDL	Acceptor	1.02827250795976
ACTGCTGT	Am100	S	s30	MBNL1	Acceptor	0.981724073568234
ACTGCTGT	Am100	PDB	570	SRP68	Acceptor	0.981724073568234
ACTGCTGT	Am100	PDB	457	SSB	Acceptor	0.981724073568234
ACTGTGTA	Am100	S	s84	CELF1	Acceptor	0.982267961500377
ACTGTGTA	Am100	S	602	CELF2	Acceptor	0.982267961500377
ACTGTGTA	Am100	S	1132	NOVA1	Acceptor	0.982267961500377
ACTTAAGT	Am100	NA	NA	NA	Acceptor	0.997516201651178
ACTTTTTA	Am100	S	s4	CELF2	Acceptor	0.996246421166243
ACTTTTTA	Am100	PDB	333	CPEB1	Acceptor	0.996246421166243
ACTTTTTA	Am100	S	1104	ELAVL1	Acceptor	0.996246421166243
ACTTTTTA	Am100	S	s2	ELAVL2	Acceptor	0.996246421166243
ACTTTTTA	Am100	S	s3	ELAVL2	Acceptor	0.996246421166243
ACTTTTTA	Am100	S	724	HNRNPC	Acceptor	0.996246421166243
ACTTTTTA	Am100	S	723	HNRNPC	Acceptor	0.996246421166243
ACTTTTTA	Am100	S	s13	HNRNPC	Acceptor	0.996246421166243
ACTTTTTA	Am100	S	1157	KHDRBS1	Acceptor	0.996246421166243
ACTTTTTA	Am100	R	75	PPIE	Acceptor	0.996246421166243
ACTTTTTA	Am100	S	s11	TIA1	Acceptor	0.996246421166243
ACTTTTTA	Am100	S	s8	TIAL1	Acceptor	0.996246421166243
ACTTTTTA	Am100	PDB	461	U2AF2	Acceptor	0.996246421166243
ACTTTTTA	Am100	C	155	ZFP36	Acceptor	0.996246421166243
AGAATCTA	Am100	NA	NA	NA	Acceptor	0.993273012723932
AGAATTGC	Am100	NA	NA	NA	Acceptor	0.985236452568961
AGACCGGC	Am100	NA	NA	NA	Acceptor	1.01919595986212
AGACTGTT	Am100	NA	NA	NA	Acceptor	0.99373335293598
AGAGATTT	Am100	S	889	HNRNPH1	Acceptor	0.995667608418602
AGAGATTT	Am100	S	941	HNRNPH2	Acceptor	0.995667608418602
AGAGCACT	Am100	NA	NA	NA	Acceptor	0.99875748019716
AGAGGGGC	Am100	R	46	GRSF1	Acceptor	1.00349705759399
AGAGGGGC	Am100	S	834	HNRNPF	Acceptor	1.00349705759399
AGAGGGGC	Am100	R	171	HNRNPF	Acceptor	1.00349705759399
AGAGGGGC	Am100	S	812	HNRNPF	Acceptor	1.00349705759399
AGAGGGGC	Am100	S	808	HNRNPF	Acceptor	1.00349705759399
AGAGGGGC	Am100	S	890	HNRNPH1	Acceptor	1.00349705759399
AGAGGGGC	Am100	S	898	HNRNPH1	Acceptor	1.00349705759399
AGAGGGGC	Am100	R	131	HNRNPH1	Acceptor	1.00349705759399
AGAGGGGC	Am100	S	864	HNRNPH1	Acceptor	1.00349705759399
AGAGGGGC	Am100	S	880	HNRNPH1	Acceptor	1.00349705759399
AGAGGGGC	Am100	S	860	HNRNPH1	Acceptor	1.00349705759399
AGAGGGGC	Am100	S	942	HNRNPH2	Acceptor	1.00349705759399
AGAGGGGC	Am100	S	950	HNRNPH2	Acceptor	1.00349705759399
AGAGGGGC	Am100	R	142	HNRNPH2	Acceptor	1.00349705759399
AGAGGGGC	Am100	S	918	HNRNPH2	Acceptor	1.00349705759399
AGAGGGGC	Am100	S	932	HNRNPH2	Acceptor	1.00349705759399
AGAGGGGC	Am100	S	914	HNRNPH2	Acceptor	1.00349705759399
AGAGGGGC	Am100	S	984	HNRNPH3	Acceptor	1.00349705759399
AGAGGGGC	Am100	R	182	HNRNPH3	Acceptor	1.00349705759399
AGAGTTAA	Am100	NA	NA	NA	Acceptor	0.997463762219844
AGATATAA	Am100	S	597	DAZAP1	Acceptor	0.996941309852355
AGATATAA	Am100	S	636	HNRNPA0	Acceptor	0.996941309852355
AGATATAA	Am100	S	694	HNRNPA1	Acceptor	0.996941309852355
AGATATAA	Am100	S	709	HNRNPA2B1	Acceptor	0.996941309852355
AGATATAA	Am100	S	741	HNRNPD	Acceptor	0.996941309852355
AGATATAA	Am100	S	745	HNRNPDL	Acceptor	0.996941309852355
AGATATAA	Am100	R	75	PPIE	Acceptor	0.996941309852355
AGATATCA	Am100	S	597	DAZAP1	Acceptor	0.992013269524476
AGATATCA	Am100	S	636	HNRNPA0	Acceptor	0.992013269524476
AGATATCA	Am100	S	694	HNRNPA1	Acceptor	0.992013269524476
AGATATCA	Am100	S	709	HNRNPA2B1	Acceptor	0.992013269524476
AGATATCA	Am100	S	741	HNRNPD	Acceptor	0.992013269524476
AGATATCA	Am100	S	745	HNRNPDL	Acceptor	0.992013269524476
AGATGTCA	Am100	NA	NA	NA	Acceptor	0.990854893407737
AGATTGCC	Am100	NA	NA	NA	Acceptor	0.991313629865909
AGATTTGG	Am100	NA	NA	NA	Acceptor	0.993185466634362
AGCAAGCC	Am100	NA	NA	NA	Acceptor	0.977020051900661
AGCAATCC	Am100	NA	NA	NA	Acceptor	0.996471884640994
AGCACTCA	Am100	NA	NA	NA	Acceptor	0.987862367586832
AGCAGCTT	Am100	S	1161	SRSF2	Acceptor	0.994428771283517
AGCAGGGT	Am100	R	46	GRSF1	Acceptor	0.960606368396975
AGCAGGGT	Am100	S	832	HNRNPF	Acceptor	0.960606368396975
AGCAGGGT	Am100	R	171	HNRNPF	Acceptor	0.960606368396975
AGCAGGGT	Am100	S	896	HNRNPH1	Acceptor	0.960606368396975
AGCAGGGT	Am100	R	131	HNRNPH1	Acceptor	0.960606368396975
AGCAGGGT	Am100	S	948	HNRNPH2	Acceptor	0.960606368396975
AGCAGGGT	Am100	R	142	HNRNPH2	Acceptor	0.960606368396975
AGCAGGGT	Am100	S	982	HNRNPH3	Acceptor	0.960606368396975
AGCAGGGT	Am100	R	182	HNRNPH3	Acceptor	0.960606368396975
AGCAGGGT	Am100	S	1161	SRSF2	Acceptor	0.960606368396975
AGCAGGTA	Am100	S	1161	SRSF2	Acceptor	0.976433002495059
AGCAGTGC	Am100	C	M256_0.6	ACO1	Acceptor	0.985458179842283
AGCAGTGC	Am100	S	1161	SRSF2	Acceptor	0.985458179842283
AGCAGTTA	Am100	S	1161	SRSF2	Acceptor	0.987542173762426
AGCATAAG	Am100	PDB	535	OAS1	Acceptor	0.990077640042452
AGCCATGA	Am100	NA	NA	NA	Acceptor	0.994927599303654
AGCCATTC	Am100	S	777	PCBP2	Acceptor	0.985882505316189
AGCGAACC	Am100	NA	NA	NA	Acceptor	0.9859954909496
AGCTAGTA	Am100	NA	NA	NA	Acceptor	0.989311488029734
AGCTATAA	Am100	NA	NA	NA	Acceptor	0.989164223738221
AGCTGACA	Am100	NA	NA	NA	Acceptor	0.98118348024995
AGCTTACT	Am100	NA	NA	NA	Acceptor	0.986976306090708
AGGAATAA	Am100	C	128	ZFP36	Acceptor	0.995274735596449
AGGCAAAA	Am100	NA	NA	NA	Acceptor	0.989932672870732
AGGCTATA	Am100	NA	NA	NA	Acceptor	0.984491549492236
AGGCTGGC	Am100	NA	NA	NA	Acceptor	1.01437038098595
AGGGAATA	Am100	R	46	GRSF1	Acceptor	0.984409157247453
AGGGAATA	Am100	S	823	HNRNPF	Acceptor	0.984409157247453
AGGGAATA	Am100	S	833	HNRNPF	Acceptor	0.984409157247453
AGGGAATA	Am100	R	171	HNRNPF	Acceptor	0.984409157247453
AGGGAATA	Am100	S	806	HNRNPF	Acceptor	0.984409157247453
AGGGAATA	Am100	S	857	HNRNPH1	Acceptor	0.984409157247453
AGGGAATA	Am100	S	885	HNRNPH1	Acceptor	0.984409157247453
AGGGAATA	Am100	S	897	HNRNPH1	Acceptor	0.984409157247453
AGGGAATA	Am100	R	131	HNRNPH1	Acceptor	0.984409157247453
AGGGAATA	Am100	S	858	HNRNPH1	Acceptor	0.984409157247453
AGGGAATA	Am100	S	911	HNRNPH2	Acceptor	0.984409157247453
AGGGAATA	Am100	S	937	HNRNPH2	Acceptor	0.984409157247453
AGGGAATA	Am100	S	949	HNRNPH2	Acceptor	0.984409157247453
AGGGAATA	Am100	R	142	HNRNPH2	Acceptor	0.984409157247453
AGGGAATA	Am100	S	912	HNRNPH2	Acceptor	0.984409157247453
AGGGAATA	Am100	S	962	HNRNPH3	Acceptor	0.984409157247453
AGGGAATA	Am100	S	978	HNRNPH3	Acceptor	0.984409157247453
AGGGAATA	Am100	S	983	HNRNPH3	Acceptor	0.984409157247453
AGGGAATA	Am100	R	182	HNRNPH3	Acceptor	0.984409157247453
AGGGAATA	Am100	S	963	HNRNPH3	Acceptor	0.984409157247453
AGGGAATA	Am100	C	M307_0.6	NONO	Acceptor	0.984409157247453
AGGGAATA	Am100	S	1300	ZRANB2	Acceptor	0.984409157247453
AGGGATAT	Am100	S	601	ESRP1	Acceptor	0.978647666563297
AGGGATAT	Am100	R	46	GRSF1	Acceptor	0.978647666563297
AGGGATAT	Am100	S	732	HNRNPC	Acceptor	0.978647666563297
AGGGATAT	Am100	S	823	HNRNPF	Acceptor	0.978647666563297
AGGGATAT	Am100	S	833	HNRNPF	Acceptor	0.978647666563297
AGGGATAT	Am100	S	839	HNRNPF	Acceptor	0.978647666563297
AGGGATAT	Am100	S	840	HNRNPF	Acceptor	0.978647666563297
AGGGATAT	Am100	R	171	HNRNPF	Acceptor	0.978647666563297
AGGGATAT	Am100	S	806	HNRNPF	Acceptor	0.978647666563297
AGGGATAT	Am100	S	857	HNRNPH1	Acceptor	0.978647666563297
AGGGATAT	Am100	S	885	HNRNPH1	Acceptor	0.978647666563297
AGGGATAT	Am100	S	897	HNRNPH1	Acceptor	0.978647666563297
AGGGATAT	Am100	R	131	HNRNPH1	Acceptor	0.978647666563297
AGGGATAT	Am100	S	858	HNRNPH1	Acceptor	0.978647666563297
AGGGATAT	Am100	S	911	HNRNPH2	Acceptor	0.978647666563297
AGGGATAT	Am100	S	937	HNRNPH2	Acceptor	0.978647666563297
AGGGATAT	Am100	S	949	HNRNPH2	Acceptor	0.978647666563297
AGGGATAT	Am100	R	142	HNRNPH2	Acceptor	0.978647666563297
AGGGATAT	Am100	S	912	HNRNPH2	Acceptor	0.978647666563297
AGGGATAT	Am100	S	962	HNRNPH3	Acceptor	0.978647666563297
AGGGATAT	Am100	S	978	HNRNPH3	Acceptor	0.978647666563297
AGGGATAT	Am100	S	983	HNRNPH3	Acceptor	0.978647666563297
AGGGATAT	Am100	R	182	HNRNPH3	Acceptor	0.978647666563297
AGGGATAT	Am100	S	963	HNRNPH3	Acceptor	0.978647666563297
AGGGATAT	Am100	C	M307_0.6	NONO	Acceptor	0.978647666563297
AGGGATAT	Am100	S	1221	SRSF1	Acceptor	0.978647666563297
AGGGCGTG	Am100	S	831	HNRNPF	Acceptor	1.00645039620964
AGGGCGTG	Am100	S	895	HNRNPH1	Acceptor	1.00645039620964
AGGGCGTG	Am100	S	947	HNRNPH2	Acceptor	1.00645039620964
AGGGCGTG	Am100	S	981	HNRNPH3	Acceptor	1.00645039620964
AGGTCGCG	Am100	NA	NA	NA	Acceptor	1.0067171245048
AGGTGCAT	Am100	NA	NA	NA	Acceptor	1.01591496861932
AGGTTATA	Am100	NA	NA	NA	Acceptor	0.987745784617207
AGTAAATA	Am100	R	75	PPIE	Acceptor	0.98565747264614
AGTACAAT	Am100	NA	NA	NA	Acceptor	0.988741220717119
AGTACAGA	Am100	AEDB	1343	SRSF5	Acceptor	0.997157180279101
AGTACTGT	Am100	NA	NA	NA	Acceptor	0.985812236265653
AGTCAGAT	Am100	NA	NA	NA	Acceptor	0.994933631384869
AGTCATGG	Am100	NA	NA	NA	Acceptor	0.985195431969809
AGTGTAAG	Am100	NA	NA	NA	Acceptor	0.995898506759008
AGTTCATA	Am100	S	1130	NOVA1	Acceptor	0.979538319693732
AGTTCATA	Am100	C	M325_0.6	NOVA2	Acceptor	0.979538319693732
AGTTCGGT	Am100	NA	NA	NA	Acceptor	1.0195125862332
AGTTGAGA	Am100	NA	NA	NA	Acceptor	0.993814049834896
ATAAACTC	Am100	NA	NA	NA	Acceptor	0.980387810602551
ATAATCAG	Am100	NA	NA	NA	Acceptor	0.976598326925682
ATACACGA	Am100	NA	NA	NA	Acceptor	0.9951202698533
ATACGCGA	Am100	NA	NA	NA	Acceptor	0.974279501055832
ATAGATGT	Am100	NA	NA	NA	Acceptor	0.991155446042285
ATAGCAAC	Am100	S	675	HNRNPA1	Acceptor	0.99443096328299
ATAGCAAC	Am100	S	700	HNRNPA2B1	Acceptor	0.99443096328299
ATAGCAAC	Am100	AEDB	1396	HNRNPAB	Acceptor	0.99443096328299
ATAGCCGT	Am100	NA	NA	NA	Acceptor	0.997293814918532
ATAGCGGT	Am100	NA	NA	NA	Acceptor	0.98165459562817
ATAGTATT	Am100	R	54	KHSRP	Acceptor	0.981515539024595
ATAGTATT	Am100	S	1119	KHSRP	Acceptor	0.981515539024595
ATAGTTCT	Am100	NA	NA	NA	Acceptor	0.995053809243521
ATATATAG	Am100	R	75	PPIE	Acceptor	0.999637828919224
ATATATAG	Am100	C	M143_0.6	RBMS1	Acceptor	0.999637828919224
ATATATAG	Am100	C	M164_0.6	RBMS3	Acceptor	0.999637828919224
ATATATAG	Am100	C	M055_0.6	RBMS3	Acceptor	0.999637828919224
ATATGACT	Am100	NA	NA	NA	Acceptor	0.997597611993178
ATCAAAAC	Am100	S	842	RBMX	Acceptor	0.976261235548102
ATCAAAAC	Am100	PDB	526	RBMX	Acceptor	0.976261235548102
ATCAAAAC	Am100	S	845	RBMX	Acceptor	0.976261235548102
ATCAAACG	Am100	S	842	RBMX	Acceptor	1.03381537812983
ATCAAACG	Am100	PDB	526	RBMX	Acceptor	1.03381537812983
ATCAATGT	Am100	NA	NA	NA	Acceptor	0.991692603367131
ATCACTTA	Am100	S	1133	NOVA2	Acceptor	0.999599009419287
ATCATTTT	Am100	PDB	476	ELAVL1	Acceptor	0.992945915788228
ATCCGAGC	Am100	NA	NA	NA	Acceptor	1.00699201209613
ATCGACGA	Am100	NA	NA	NA	Acceptor	0.939397174795145
ATCGGGTA	Am100	NA	NA	NA	Acceptor	1.02543579737748
ATCGTAAA	Am100	NA	NA	NA	Acceptor	0.998484193991009
ATCGTAGA	Am100	NA	NA	NA	Acceptor	1.02173439589094
ATCGTGGG	Am100	NA	NA	NA	Acceptor	1.01638374865805
ATCGTTTC	Am100	S	s1	ELAVL2	Acceptor	0.99372303566154
ATCGTTTC	Am100	S	s9	TIA1	Acceptor	0.99372303566154
ATCGTTTC	Am100	S	s6	TIAL1	Acceptor	0.99372303566154
ATCTGTCT	Am100	NA	NA	NA	Acceptor	0.999395691279015
ATGACCAT	Am100	NA	NA	NA	Acceptor	0.993023921612657
ATGAGCTT	Am100	C	M325_0.6	NOVA2	Acceptor	0.991070090448145
ATGAGGGA	Am100	R	46	GRSF1	Acceptor	0.97904106695172
ATGAGGGA	Am100	S	823	HNRNPF	Acceptor	0.97904106695172
ATGAGGGA	Am100	S	833	HNRNPF	Acceptor	0.97904106695172
ATGAGGGA	Am100	R	171	HNRNPF	Acceptor	0.97904106695172
ATGAGGGA	Am100	S	806	HNRNPF	Acceptor	0.97904106695172
ATGAGGGA	Am100	S	857	HNRNPH1	Acceptor	0.97904106695172
ATGAGGGA	Am100	S	885	HNRNPH1	Acceptor	0.97904106695172
ATGAGGGA	Am100	S	897	HNRNPH1	Acceptor	0.97904106695172
ATGAGGGA	Am100	R	131	HNRNPH1	Acceptor	0.97904106695172
ATGAGGGA	Am100	S	858	HNRNPH1	Acceptor	0.97904106695172
ATGAGGGA	Am100	S	911	HNRNPH2	Acceptor	0.97904106695172
ATGAGGGA	Am100	S	937	HNRNPH2	Acceptor	0.97904106695172
ATGAGGGA	Am100	S	949	HNRNPH2	Acceptor	0.97904106695172
ATGAGGGA	Am100	R	142	HNRNPH2	Acceptor	0.97904106695172
ATGAGGGA	Am100	S	912	HNRNPH2	Acceptor	0.97904106695172
ATGAGGGA	Am100	S	962	HNRNPH3	Acceptor	0.97904106695172
ATGAGGGA	Am100	S	978	HNRNPH3	Acceptor	0.97904106695172
ATGAGGGA	Am100	S	983	HNRNPH3	Acceptor	0.97904106695172
ATGAGGGA	Am100	R	182	HNRNPH3	Acceptor	0.97904106695172
ATGAGGGA	Am100	S	963	HNRNPH3	Acceptor	0.97904106695172
ATGAGGGA	Am100	C	M307_0.6	NONO	Acceptor	0.97904106695172
ATGATAGA	Am100	NA	NA	NA	Acceptor	0.987955520154703
ATGCAGTT	Am100	NA	NA	NA	Acceptor	0.997552997808875
ATGCATAA	Am100	PDB	535	OAS1	Acceptor	0.997721841486338
ATGCATAA	Am100	AEDB	1343	SRSF5	Acceptor	0.997721841486338
ATGCGGTG	Am100	NA	NA	NA	Acceptor	1.02202267188789
ATGCGTGA	Am100	NA	NA	NA	Acceptor	0.993237932706249
ATGGCAAT	Am100	NA	NA	NA	Acceptor	0.998582456704632
ATGGCGTT	Am100	NA	NA	NA	Acceptor	0.996306086493386
ATGGTGCC	Am100	AEDB	325	SRSF1	Acceptor	1.0176330197621
ATGTAAAC	Am100	NA	NA	NA	Acceptor	0.999548893896525
ATGTCGTT	Am100	NA	NA	NA	Acceptor	0.99063634757785
ATGTGCTC	Am100	NA	NA	NA	Acceptor	0.98337604010471
ATGTTCAG	Am100	S	1131	NOVA1	Acceptor	0.97653728573947
ATTAATGG	Am100	R	75	PPIE	Acceptor	0.997826431026187
ATTAATTT	Am100	R	75	PPIE	Acceptor	0.99242067275726
ATTCGGGG	Am100	NA	NA	NA	Acceptor	1.00543976080556
ATTGAACG	Am100	NA	NA	NA	Acceptor	1.03207428522369
ATTGCTGT	Am100	S	s30	MBNL1	Acceptor	0.998042213453222
ATTGCTGT	Am100	PDB	570	SRP68	Acceptor	0.998042213453222
ATTGCTGT	Am100	PDB	457	SSB	Acceptor	0.998042213453222
ATTGTATC	Am100	PDB	575	NUDT21	Acceptor	0.99019817466128
ATTGTATC	Am100	PDB	420	NUDT21	Acceptor	0.99019817466128
ATTGTCTT	Am100	NA	NA	NA	Acceptor	1.00017393891398
ATTGTTGA	Am100	PDB	522	CELF1	Acceptor	0.978235695930954
ATTGTTGA	Am100	S	603	CELF2	Acceptor	0.978235695930954
ATTTAATC	Am100	S	1103	ELAVL1	Acceptor	0.991014734653442
ATTTAATC	Am100	S	s1	ELAVL2	Acceptor	0.991014734653442
ATTTAATC	Am100	R	85	ELAVL3	Acceptor	0.991014734653442
ATTTAATC	Am100	S	635	HNRNPA0	Acceptor	0.991014734653442
ATTTAATC	Am100	S	654	HNRNPA1	Acceptor	0.991014734653442
ATTTAATC	Am100	S	665	HNRNPA1	Acceptor	0.991014734653442
ATTTAATC	Am100	S	677	HNRNPA1	Acceptor	0.991014734653442
ATTTAATC	Am100	S	702	HNRNPA2B1	Acceptor	0.991014734653442
ATTTAATC	Am100	S	712	HNRNPC	Acceptor	0.991014734653442
ATTTAATC	Am100	S	739	HNRNPD	Acceptor	0.991014734653442
ATTTAATC	Am100	S	s33	KHDRBS1	Acceptor	0.991014734653442
ATTTAATC	Am100	R	75	PPIE	Acceptor	0.991014734653442
ATTTAATC	Am100	S	s9	TIA1	Acceptor	0.991014734653442
ATTTAATC	Am100	C	38	ZFP36	Acceptor	0.991014734653442
ATTTACAG	Am100	S	1103	ELAVL1	Acceptor	0.998838486561251
ATTTACAG	Am100	S	s1	ELAVL2	Acceptor	0.998838486561251
ATTTACAG	Am100	R	85	ELAVL3	Acceptor	0.998838486561251
ATTTACAG	Am100	S	635	HNRNPA0	Acceptor	0.998838486561251
ATTTACAG	Am100	S	654	HNRNPA1	Acceptor	0.998838486561251
ATTTACAG	Am100	S	665	HNRNPA1	Acceptor	0.998838486561251
ATTTACAG	Am100	S	712	HNRNPC	Acceptor	0.998838486561251
ATTTACAG	Am100	S	739	HNRNPD	Acceptor	0.998838486561251
ATTTACAG	Am100	S	s33	KHDRBS1	Acceptor	0.998838486561251
ATTTACAG	Am100	S	s9	TIA1	Acceptor	0.998838486561251
ATTTACAG	Am100	C	38	ZFP36	Acceptor	0.998838486561251
ATTTCTCG	Am100	S	s1	ELAVL2	Acceptor	0.99816909236282
ATTTCTCG	Am100	S	s9	TIA1	Acceptor	0.99816909236282
ATTTCTCG	Am100	S	s6	TIAL1	Acceptor	0.99816909236282
ATTTCTCG	Am100	AEDB	1384	SRSF6	Acceptor	0.99816909236282
ATTTGATT	Am100	NA	NA	NA	Acceptor	0.994225259989248
ATTTTCTG	Am100	PDB	476	ELAVL1	Acceptor	0.987233412537624
ATTTTCTG	Am100	S	s2	ELAVL2	Acceptor	0.987233412537624
ATTTTCTG	Am100	S	s10	TIA1	Acceptor	0.987233412537624
ATTTTCTG	Am100	S	s7	TIAL1	Acceptor	0.987233412537624
ATTTTTGG	Am100	S	s4	CELF2	Acceptor	0.990636083083998
ATTTTTGG	Am100	PDB	476	ELAVL1	Acceptor	0.990636083083998
ATTTTTGG	Am100	S	1104	ELAVL1	Acceptor	0.990636083083998
ATTTTTGG	Am100	C	M025_0.6	HNRNPC	Acceptor	0.990636083083998
ATTTTTGG	Am100	S	724	HNRNPC	Acceptor	0.990636083083998
ATTTTTGG	Am100	S	723	HNRNPC	Acceptor	0.990636083083998
ATTTTTGG	Am100	S	s13	HNRNPC	Acceptor	0.990636083083998
ATTTTTGG	Am100	C	M158_0.6	HNRNPCL1	Acceptor	0.990636083083998
ATTTTTGG	Am100	R	75	PPIE	Acceptor	0.990636083083998
ATTTTTGG	Am100	PDB	461	U2AF2	Acceptor	0.990636083083998
CAAAACAA	Am100	NA	NA	NA	Acceptor	0.990226749269221
CAAAAGCG	Am100	PDB	485	OAS1	Acceptor	1.03542617276478
CAAACCTC	Am100	NA	NA	NA	Acceptor	1.02288863315664
CAAAGCGG	Am100	PDB	485	OAS1	Acceptor	1.01764954089452
CAAATTGC	Am100	NA	NA	NA	Acceptor	0.98053938867287
CAACACTT	Am100	NA	NA	NA	Acceptor	0.99787326284048
CAACCCGG	Am100	NA	NA	NA	Acceptor	1.00522427110118
CAACGGTT	Am100	NA	NA	NA	Acceptor	0.973454916614559
CAATAGTG	Am100	NA	NA	NA	Acceptor	0.993474881418794
CAATGGAG	Am100	NA	NA	NA	Acceptor	0.960911813994773
CAATGTTT	Am100	PDB	436	CELF1	Acceptor	0.998598795210154
CAATGTTT	Am100	S	s4	CELF2	Acceptor	0.998598795210154
CAATTATT	Am100	R	75	PPIE	Acceptor	0.99790743735161
CACAAGTG	Am100	NA	NA	NA	Acceptor	0.9940837367538
CACAGAAG	Am100	S	1160	SRSF2	Acceptor	1.0184002116818
CACAGAAG	Am100	AEDB	1343	SRSF5	Acceptor	1.0184002116818
CACAGCAG	Am100	S	1161	SRSF2	Acceptor	1.01910028610684
CACAGCAG	Am100	S	s19	SRSF5	Acceptor	1.01910028610684
CACAGCAG	Am100	AEDB	1343	SRSF5	Acceptor	1.01910028610684
CACAGCGG	Am100	S	s19	SRSF5	Acceptor	1.00557221214028
CACAGCGG	Am100	AEDB	1343	SRSF5	Acceptor	1.00557221214028
CACCATAG	Am100	NA	NA	NA	Acceptor	0.982401506158349
CACCGATA	Am100	NA	NA	NA	Acceptor	0.993119875225157
CACGGCAA	Am100	AEDB	1343	SRSF5	Acceptor	0.964715311678809
CACGTAGG	Am100	AEDB	1343	SRSF5	Acceptor	0.981204576165685
CACTATTG	Am100	NA	NA	NA	Acceptor	0.993125419699086
CACTGCTT	Am100	S	s30	MBNL1	Acceptor	0.993194364116224
CACTTACG	Am100	NA	NA	NA	Acceptor	0.979921802032862
CACTTAGG	Am100	S	650	HNRNPA1	Acceptor	0.987274934233211
CACTTATG	Am100	S	1141	QKI	Acceptor	0.983803700752374
CACTTATG	Am100	S	1209	SF1	Acceptor	0.983803700752374
CAGAAATA	Am100	NA	NA	NA	Acceptor	0.999223501352518
CAGCAATC	Am100	NA	NA	NA	Acceptor	0.983975704965776
CAGCATTG	Am100	NA	NA	NA	Acceptor	0.997378366953166
CAGCCGCT	Am100	NA	NA	NA	Acceptor	1.00453743375221
CAGGTGAT	Am100	NA	NA	NA	Acceptor	1.02399690456561
CAGTACAC	Am100	NA	NA	NA	Acceptor	0.979732342058549
CAGTCAGA	Am100	NA	NA	NA	Acceptor	0.984361249459771
CAGTCTAT	Am100	NA	NA	NA	Acceptor	0.986913326028935
CAGTCTGT	Am100	NA	NA	NA	Acceptor	0.977560888259185
CATAGTCG	Am100	NA	NA	NA	Acceptor	0.946788603682978
CATCCTGG	Am100	S	1272	SRSF6	Acceptor	1.00136824022954
CATCTGAT	Am100	S	1295	YBX1	Acceptor	0.979651427577478
CATCTGTT	Am100	S	1295	YBX1	Acceptor	0.996132528903867
CATGCCGA	Am100	NA	NA	NA	Acceptor	0.977520618258996
CATTCATA	Am100	S	1130	NOVA1	Acceptor	0.992100757838714
CATTCATA	Am100	C	M325_0.6	NOVA2	Acceptor	0.992100757838714
CATTTTGC	Am100	PDB	476	ELAVL1	Acceptor	0.991565932668351
CATTTTGC	Am100	S	s10	TIA1	Acceptor	0.991565932668351
CATTTTGC	Am100	S	s7	TIAL1	Acceptor	0.991565932668351
CCAAGCAG	Am100	S	s49	SRSF1	Acceptor	1.00732073454088
CCAAGCAG	Am100	R	126	SRSF1	Acceptor	1.00732073454088
CCAAGCAG	Am100	S	1161	SRSF2	Acceptor	1.00732073454088
CCAAGTTG	Am100	NA	NA	NA	Acceptor	0.98603429968683
CCAGATTA	Am100	NA	NA	NA	Acceptor	0.998171884299281
CCAGCATT	Am100	NA	NA	NA	Acceptor	0.983318597102189
CCATAACA	Am100	NA	NA	NA	Acceptor	0.98462704430525
CCATTCTA	Am100	S	777	PCBP2	Acceptor	0.995357375956519
CCATTTAA	Am100	S	1103	ELAVL1	Acceptor	0.996557448472543
CCATTTAA	Am100	S	s1	ELAVL2	Acceptor	0.996557448472543
CCATTTAA	Am100	R	85	ELAVL3	Acceptor	0.996557448472543
CCATTTAA	Am100	S	635	HNRNPA0	Acceptor	0.996557448472543
CCATTTAA	Am100	S	654	HNRNPA1	Acceptor	0.996557448472543
CCATTTAA	Am100	S	665	HNRNPA1	Acceptor	0.996557448472543
CCATTTAA	Am100	S	677	HNRNPA1	Acceptor	0.996557448472543
CCATTTAA	Am100	S	702	HNRNPA2B1	Acceptor	0.996557448472543
CCATTTAA	Am100	S	712	HNRNPC	Acceptor	0.996557448472543
[truncated: 1,995 more rows]
