# Supplementary material for: Global donor and acceptor splicing site kinetics in human cells
Source: eLife. 2019 Apr 26;8:e45056. doi: 10.7554/eLife.45056 (PMC6548502; doi:10.7554/eLife.45056)
Supplement: Supplementary file 6. [file elife-45056-supp6.gz › elife-45056-supp6]

name	sequence
spikein2	GGGUGCUUUAACAAGAGGAAAUUGUGUUUUUGCCAAUUUAAGACCUAAUUUAAUAGUUAAACCAUUAACCUUAGUUGUUCCAAGGCAUAAUAUAGAGAGUGAGAUACAGGAUGAGCUAUUUCAGGGAGUUAUUCAGUAUGCAGUUGCCAAGGCAGUUGCUGAUUUAGAUUUAGAUGAAGAUUUAAAGGUUGUUGUCUCUGUUAAUGUCCCAGAGGUUCCAAUAACCAAUUUAAAUAAAAGAAAACUCUUCCAAUACUUCUAUGCCUCAGCAAAGUUAGCUAUAAACAGAGCUUUAAAUGAAUAUCCUUCAAAAGAGAAGGUAAAGAAAGAGAAAUAUAGAGCUUUGCAUCCAUUAGUUGGAUUUAGGGAUGUUAGAUUGGAGUAUCCUCCAUAUCUACA…
spikein4	GGGUUUCGACGUUUUGAAGGAGGGUUUUAAGUAAUGAUCGAGAUUGAAAAACCAAAAAUCGAAACGGUUGAAAUCAGCGACGAUGCCGAAUUUGGUAAGUUUGUCGUAGAGCCACUUGAGCGUGGAUAUGGUACAACUCUGGGUAACUCCUUACGUCGUAUCCUCUUAUCCUCACUCCCUGGUGCCGCUGUAACAUCAAUCCAGAUAGAUGGUGUACUGCACGAAUUCUCGACAAUUGAAGGCGUUGUGGAAGAUGUUACAACGAUUAUCUUACACAUUAAAAAGCUUGCAUUGAAAAUCUACUCUGAUGAAGAGAAGACGCUAGAAAUUGAUGUACAGGGUGAAGGAACUGUAACGGCAGCUGAUAUUACACACGAUAGUGAUGUAGAGAUCUUAAAU…
spikein5	GGGACUGUCCUUUCAUCCAUAAGCGGAGAAAGAGGGAAUGACAUUGUUCUUACACGGCACAAGCAGACAAAAUCAACAUGGUCAUUUAGAAAUCGGAGGUGUGGAUGCUCUCUAUUUAGCGGAGAAAUAUGGUACACCUCUUUACGUAUAUGAUGUGGCUUUAAUACGUGAGCGUGCUAAAAGCUUUAAGCAGGCGUUUAUUUCUGCAGGGCUGAAAGCACAGGUGGCAUAUGCGAGCAAAGCAUUCUCAUCAGUCGCAAUGAUUCAGCUCGCUGAGGAAGAGGGACUUUCUUUAGAUGUCGUAUCCGGAGGAGAGCUAUAUACGGCUGUUGCAGCAGGCUUUCCGGCAGAACGCAUCCACUUUCAUGGAAACAAUAAGAGCAGGGAAGAACUGCGGAU…
spikein8	GGGGAUGUCCUUGGACGGGGUGGCGCAGUAUUACUGCAAGAGAGCGGACAGAUUAGUGUGUUGGAGCCGACACAUCAAAGGUUCGUCCGGGGACCGAUCUGCAGCCUACGGGACAUUUAUCCGUAAAAGCAUGGCGCUGUUUCGUACUUAUCGGAGGCCAGGUAUCGUCGCGGCGAGUCUCCCCGACGACGGAGAUGGGCGUUACUAUCUGGGCCGUCUCGUACUCUGUUACUUGGCACAGAUGCGAGCCCUCGUAAUGUGCAUCAGCUAAGGGCGAUAUUAUAAUGCGACGUUUGUACGGAUUCGUUACUAACGUGUUGGACGCUAGUGGAAUAUGUGUCGUUGGUUAGCCUACCCAUGGCUUUCGCGGCGACACAUGCUUAGACUCUUUCAAAACUU…
spikein9	GGGCCAGAUUACUUCCAUUUCCGCCCAAGCUGCUCACAGUAUACGGGCGUCGGCAUCCAGACCGUCGGCUGAUCGUGGUUUUACUAGGCUAGACUAGCGUACGAGCACUAUGGUCAGUAAUUCCUGGAGGAAUAGGUACCAAGAAAAAAACGAACCUUUGGGUUCCAGAGCUGUACGGUCGCACUGAACUCGGAUAGGUCUCAGAAAAACGAAAUAUAGGCUUACGGUAGGUCCGAAUGGCACAAAGCUUGUUCCGUUAGCUGGCAUAAGAUUCCAUGCCUAGAUGUGAUACACGUUUCUGGAAACUGCCUCGUCAUGCGACUGUUCCCCGGGGUCAGGGCCGCUGGUAUUUGCUGUAAAGAGGGGCGUUGAGUCCGUCCGACUUCACUGCCCCCUUUC…
spikein12	GGGGGCACAAGUUGCUGAAGUUGCGAGAGGGGCGAUAAGUGAGGCAGACAGGCAUAAUAUAAGAGGGGAGAGAAUUAGCGUAGAUACUCUUCCAAUAGUUGGUGAAGAAAAUUUAUAUGAGGCUGUUAAAGCUGUAGCAACUCUUCCACGAGUAGGAAUUUUAGUUUUAGCUGGCUCUUUAAUGGGAGGGAAGAUAACUGAAGCAGUUAAAGAAUUAAAGGAAAAGACUGGCAUUCCCGUGAUAAGCUUAAAGAUGUUUGGCUCUGUUCCUAAGGUUGCUGAUUUGGUUGUUGGAGACCCAUUGCAGGCAGGGGUUUUAGCUGUUAUGGCUAUUGCUGAAACAGCAAAAUUUGAUAUAAAUAAGGUUAAAGGUAGGGUGCUAUAAAGAUAAUUUAAUAA…
4sU-labeled qPCR fwd	CCGAGTTCGCCTTACTGCTC
4sU-labeled qPCR rev	AATCGATCGGAATCACGCCG
not 4sU-labeled qPCR fwd	AGACTGGCATTCCCGTGATA
not 4sU-labeled qPCR rev	GCTAAAACCCCTGCCTGCAA
